# Supplementary material for: Circular RNA profiling of the rice photo-thermosensitive genic male sterile line Wuxiang S reveals circRNA involved in the fertility transition
Source: BMC Plant Biol. 2019 Aug 5;19:340. doi: 10.1186/s12870-019-1944-2 (PMC6683460; doi:10.1186/s12870-019-1944-2)
Supplement: Supplementary file 1 — Table S1. Summary of the deep sequencing and data analysis. (XLSX 11 kb) [file 12870_2019_1944_MOESM1_ESM.xlsx]

## Sheet: Table S1
Table S1. Summary of the deep sequencing and data analysis
Samples	Total Reads	Mapped Reads (%)	Unique Map Reads (%)	Multiple Map Reads (%)	Junction reads
SP2-1	77594814	77,328,340(99.66%)	66,435,587(85.62%)	10,892,753(14.04%)	7415
SP2-2	77999158	77,594,306(99.48%)	71,462,907(91.62%)	6,131,399(7.86%)	8686
SP2-3	80859138	80,435,496(99.48%)	74,200,251(91.76%)	6,235,245(7.71%)	8550
FP2-1	81442914	81,124,010(99.61%)	67,454,224(82.82%)	13,669,786(16.78%)	7227
FP2-2	76437116	76,181,616(99.67%)	59,541,188(77.90%)	16,640,428(21.77%)	6211
FP2-3	90586038	90,305,856(99.69%)	69,206,243(76.40%)	21,099,613(23.29%)	7521
SP3-1	79453492	78,851,000(99.24%)	72,358,531(91.07%)	6,492,469(8.17%)	7617
SP3-2	72661928	72,406,080(99.65%)	49,342,639(67.91%)	23,063,441(31.74%)	4066
SP3-3	74627218	74,091,618(99.28%)	67,716,762(90.74%)	6,374,856(8.54%)	7618
FP3-1	90715438	90,401,472(99.65%)	77,765,599(85.72%)	12,635,873(13.93%)	8025
FP3-2	86835004	86,551,210(99.67%)	71,932,561(82.84%)	14,618,649(16.83%)	8044
FP3-3	83928052	83,670,932(99.69%)	65,978,953(78.61%)	17,691,979(21.08%)	7636
SP4-1	68910246	68,640,082(99.61%)	52,695,465(76.47%)	15,944,617(23.14%)	4439
SP4-2	68449100	68,207,028(99.65%)	52,516,032(76.72%)	15,690,996(22.92%)	4226
SP4-3	76544294	76,256,048(99.62%)	61,825,695(80.77%)	14,430,353(18.85%)	6647
FP4-1	74329640	74,039,374(99.61%)	61,621,812(82.90%)	12,417,562(16.71%)	6905
FP4-2	82502488	82,180,294(99.61%)	68,690,848(83.26%)	13,489,446(16.35%)	7342
FP4-3	91542094	91,195,192(99.62%)	69,524,032(75.95%)	21,671,160(23.67%)	7878
