# Supplementary material for: Circular RNA profiling of the rice photo-thermosensitive genic male sterile line Wuxiang S reveals circRNA involved in the fertility transition
Source: BMC Plant Biol. 2019 Aug 5;19:340. doi: 10.1186/s12870-019-1944-2 (PMC6683460; doi:10.1186/s12870-019-1944-2)
Supplement: Supplementary file 2 — Table S2. The known circRNAs in the study identified by the BLASTN. (XLSX 386 kb) [file 12870_2019_1944_MOESM2_ESM.xlsx]

## Sheet: The known circRNAs in the study
Table S2. The known circRNAs in the study identified by the BLASTN.
Query_id	Query_length	Query_start	Query_end	Subject_id	Subject_length	Subject_start	Subject_end	Identity	Gap	Align_length	Score	E_value
Chr1:23942873|23947120	200	1	200	osa_circ_002539	200	1	200	200/200(100.00)	0	200	396	4e-111
Chr1:23943550|23947120	200	1	200	osa_circ_002540	200	1	200	200/200(100.00)	0	200	396	4e-111
Chr1:24049577|24066374	200	1	200	osa_circ_002554	200	1	200	200/200(100.00)	0	200	396	4e-111
Chr1:24281274|24282637	200	1	200	osa_circ_002588	200	1	200	200/200(100.00)	0	200	396	4e-111
Chr1:24354331|24357714	200	1	200	osa_circ_002601	200	1	200	200/200(100.00)	0	200	396	4e-111
Chr1:24358025|24358452	200	1	200	osa_circ_002607	200	1	200	200/200(100.00)	0	200	396	4e-111
Chr1:24462510|24462969	200	1	200	osa_circ_002627	200	1	200	200/200(100.00)	0	200	396	4e-111
Chr1:24462785|24463707	200	1	200	osa_circ_002628	200	1	200	200/200(100.00)	0	200	396	4e-111
Chr1:24474426|24477037	200	1	200	osa_circ_002631	200	1	200	200/200(100.00)	0	200	396	4e-111
Chr1:24535137|24539044	200	1	200	osa_circ_002644	200	1	200	200/200(100.00)	0	200	396	4e-111
Chr1:24535137|24544107	200	1	200	osa_circ_002645	200	1	200	200/200(100.00)	0	200	396	4e-111
Chr1:24539898|24544107	200	1	200	osa_circ_002647	200	1	200	200/200(100.00)	0	200	396	4e-111
Chr1:24564804|24565609	200	1	200	osa_circ_002661	200	1	200	200/200(100.00)	0	200	396	4e-111
Chr1:24603358|24603852	200	1	200	osa_circ_002674	200	1	200	200/200(100.00)	0	200	396	4e-111
Chr1:24615789|24616030	200	1	200	osa_circ_002691	200	1	200	200/200(100.00)	0	200	396	4e-111
Chr1:24844745|24845166	200	1	200	osa_circ_002741	200	1	200	200/200(100.00)	0	200	396	4e-111
Chr1:24919361|24919832	200	1	200	osa_circ_002756	200	1	200	200/200(100.00)	0	200	396	4e-111
Chr1:24959565|24960177	200	1	200	osa_circ_002767	200	1	200	200/200(100.00)	0	200	396	4e-111
Chr1:24999798|25000624	200	1	200	osa_circ_002771	200	1	200	200/200(100.00)	0	200	396	4e-111
Chr1:24999798|25000627	200	1	200	osa_circ_002772	200	1	200	200/200(100.00)	0	200	396	4e-111
Chr1:25152909|25156696	200	1	200	osa_circ_002793	200	1	200	200/200(100.00)	0	200	396	4e-111
Chr1:2590414|2592163	200	1	200	osa_circ_000304	200	1	200	200/200(100.00)	0	200	396	4e-111
Chr1:2590622|2592163	200	1	200	osa_circ_000305	200	1	200	200/200(100.00)	0	200	396	4e-111
Chr1:25975530|25977160	200	1	200	osa_circ_002885	200	1	200	200/200(100.00)	0	200	396	4e-111
Chr1:2609366|2609574	200	1	200	osa_circ_000327	200	1	200	200/200(100.00)	0	200	396	4e-111
Chr1:26108425|26109758	200	1	200	osa_circ_002898	200	1	200	200/200(100.00)	0	200	396	4e-111
Chr1:26366710|26367344	200	1	200	osa_circ_002937	200	1	200	200/200(100.00)	0	200	396	4e-111
Chr1:26370209|26370622	200	1	200	osa_circ_002938	200	1	200	200/200(100.00)	0	200	396	4e-111
Chr1:26457830|26459402	200	1	200	osa_circ_002948	200	1	200	200/200(100.00)	0	200	396	4e-111
Chr1:26534610|26534915	200	1	200	osa_circ_002968	200	1	200	200/200(100.00)	0	200	396	4e-111
Chr1:26602429|26602645	200	1	200	osa_circ_003030	200	1	200	200/200(100.00)	0	200	396	4e-111
Chr1:26635087|26636421	200	1	200	osa_circ_003067	200	1	200	200/200(100.00)	0	200	396	4e-111
Chr1:26781334|26781675	200	1	200	osa_circ_003075	200	1	200	200/200(100.00)	0	200	396	4e-111
Chr1:26814618|26815324	200	1	200	osa_circ_003086	200	1	200	200/200(100.00)	0	200	396	4e-111
Chr1:26814618|26816029	200	1	200	osa_circ_003087	200	1	200	200/200(100.00)	0	200	396	4e-111
Chr1:26893157|26893972	200	1	200	osa_circ_003098	200	1	200	200/200(100.00)	0	200	396	4e-111
Chr1:27306018|27307467	200	1	200	osa_circ_003157	200	1	200	200/200(100.00)	0	200	396	4e-111
Chr1:27660331|27663672	200	1	200	osa_circ_003180	200	1	200	200/200(100.00)	0	200	396	4e-111
Chr1:27661012|27662057	200	1	200	osa_circ_003181	200	1	200	200/200(100.00)	0	200	396	4e-111
Chr1:27669574|27670332	200	1	200	osa_circ_003189	200	1	200	200/200(100.00)	0	200	396	4e-111
Chr1:27736382|27738108	200	1	200	osa_circ_003211	200	1	200	200/200(100.00)	0	200	396	4e-111
Chr1:28018040|28018544	200	1	200	osa_circ_003243	200	1	200	200/200(100.00)	0	200	396	4e-111
Chr1:28019655|28020275	200	1	200	osa_circ_003246	200	1	200	200/200(100.00)	0	200	396	4e-111
Chr1:28102684|28102894	200	1	200	osa_circ_003304	200	1	200	200/200(100.00)	0	200	396	4e-111
Chr1:28193113|28234495	200	1	200	osa_circ_003317	200	1	200	200/200(100.00)	0	200	396	4e-111
Chr1:28263443|28263981	200	1	200	osa_circ_003321	200	1	200	200/200(100.00)	0	200	396	4e-111
Chr1:28263443|28267074	200	1	200	osa_circ_003322	200	1	200	200/200(100.00)	0	200	396	4e-111
Chr1:28280575|28280886	200	1	200	osa_circ_003332	200	1	200	200/200(100.00)	0	200	396	4e-111
Chr1:28372247|28372687	200	1	200	osa_circ_003347	200	1	200	200/200(100.00)	0	200	396	4e-111
Chr1:28372247|28373673	200	1	200	osa_circ_003348	200	1	200	200/200(100.00)	0	200	396	4e-111
Chr1:28547584|28547947	200	1	200	osa_circ_003433	200	1	200	200/200(100.00)	0	200	396	4e-111
Chr1:28753772|28754245	200	1	200	osa_circ_003486	200	1	200	200/200(100.00)	0	200	396	4e-111
Chr1:29444653|29446358	200	1	200	osa_circ_003572	200	1	200	200/200(100.00)	0	200	396	4e-111
Chr1:29459975|29460353	200	1	200	osa_circ_003577	200	1	200	200/200(100.00)	0	200	396	4e-111
Chr1:29488358|29488564	200	1	200	osa_circ_003583	200	1	200	200/200(100.00)	0	200	396	4e-111
Chr1:29655045|29658176	200	1	200	osa_circ_003617	200	1	200	200/200(100.00)	0	200	396	4e-111
Chr1:29655045|29658181	200	1	200	osa_circ_003618	200	1	200	200/200(100.00)	0	200	396	4e-111
Chr1:2973308|2977009	200	1	200	osa_circ_000388	200	1	200	200/200(100.00)	0	200	396	4e-111
Chr1:29804911|29805727	200	1	200	osa_circ_003646	200	1	200	200/200(100.00)	0	200	396	4e-111
Chr1:29833958|29835011	200	1	200	osa_circ_003654	200	1	200	200/200(100.00)	0	200	396	4e-111
Chr1:29876935|29897812	200	1	200	osa_circ_003658	200	1	200	200/200(100.00)	0	200	396	4e-111
Chr1:30009382|30009967	200	1	200	osa_circ_003677	200	1	200	200/200(100.00)	0	200	396	4e-111
Chr1:30323031|30323469	200	1	200	osa_circ_003744	200	1	200	200/200(100.00)	0	200	396	4e-111
Chr1:30400528|30401330	200	1	200	osa_circ_003761	200	1	200	200/200(100.00)	0	200	396	4e-111
Chr1:30429512|30430295	200	1	200	osa_circ_003766	200	1	200	200/200(100.00)	0	200	396	4e-111
Chr1:30778353|30778641	200	1	200	osa_circ_003797	200	1	200	200/200(100.00)	0	200	396	4e-111
Chr1:3086518|3086903	200	1	200	osa_circ_000405	200	1	200	200/200(100.00)	0	200	396	4e-111
Chr1:30885624|30886267	200	1	200	osa_circ_003810	200	1	200	200/200(100.00)	0	200	396	4e-111
Chr1:30976576|30977256	200	1	200	osa_circ_003829	200	1	200	200/200(100.00)	0	200	396	4e-111
Chr1:310256|310739	200	1	200	osa_circ_000054	200	1	200	200/200(100.00)	0	200	396	4e-111
Chr1:31083196|31083944	200	1	200	osa_circ_003843	200	1	200	200/200(100.00)	0	200	396	4e-111
Chr1:31131805|31132026	200	1	200	osa_circ_003854	200	1	200	200/200(100.00)	0	200	396	4e-111
Chr1:31205931|31209185	200	1	200	osa_circ_003857	200	1	200	200/200(100.00)	0	200	396	4e-111
Chr1:31310911|31311138	200	1	200	osa_circ_003865	200	1	200	200/200(100.00)	0	200	396	4e-111
Chr1:31334066|31336326	200	1	200	osa_circ_003868	200	1	200	200/200(100.00)	0	200	396	4e-111
Chr1:31398232|31398911	200	1	200	osa_circ_003891	200	1	200	200/200(100.00)	0	200	396	4e-111
Chr1:31515692|31517193	200	1	200	osa_circ_003909	200	1	200	200/200(100.00)	0	200	396	4e-111
Chr1:31620205|31621937	200	1	200	osa_circ_003939	200	1	200	200/200(100.00)	0	200	396	4e-111
Chr1:31621566|31621937	200	1	200	osa_circ_003940	200	1	200	200/200(100.00)	0	200	396	4e-111
Chr1:31739110|31740800	200	1	200	osa_circ_003956	200	1	200	200/200(100.00)	0	200	396	4e-111
Chr1:32029309|32031929	200	1	200	osa_circ_003987	200	1	200	200/200(100.00)	0	200	396	4e-111
Chr1:32352071|32354524	200	1	200	osa_circ_004052	200	1	200	200/200(100.00)	0	200	396	4e-111
Chr1:32357778|32358586	200	1	200	osa_circ_004056	200	1	200	200/200(100.00)	0	200	396	4e-111
Chr1:32562269|32564855	200	1	200	osa_circ_004088	200	1	200	200/200(100.00)	0	200	396	4e-111
Chr1:32581072|32584940	200	1	200	osa_circ_004098	200	1	200	200/200(100.00)	0	200	396	4e-111
Chr1:32619877|32621124	200	1	200	osa_circ_004107	200	1	200	200/200(100.00)	0	200	396	4e-111
Chr1:32896260|32896903	200	1	200	osa_circ_004173	200	1	200	200/200(100.00)	0	200	396	4e-111
Chr1:32896273|32896905	200	1	200	osa_circ_004175	200	1	200	200/200(100.00)	0	200	396	4e-111
Chr1:32960887|32961707	200	1	200	osa_circ_004186	200	1	200	200/200(100.00)	0	200	396	4e-111
Chr1:32969765|32988245	200	1	200	osa_circ_004195	200	1	200	200/200(100.00)	0	200	396	4e-111
Chr1:32970914|32988971	200	1	200	osa_circ_004196	200	1	200	200/200(100.00)	0	200	396	4e-111
Chr1:33004198|33007095	200	1	200	osa_circ_004211	200	1	200	200/200(100.00)	0	200	396	4e-111
Chr1:33155557|33156647	200	1	200	osa_circ_004235	200	1	200	200/200(100.00)	0	200	396	4e-111
Chr1:33245463|33247819	200	1	200	osa_circ_004243	200	1	200	200/200(100.00)	0	200	396	4e-111
Chr1:33539359|33539563	200	1	200	osa_circ_004304	200	1	200	200/200(100.00)	0	200	396	4e-111
Chr1:33611347|33613341	200	1	200	osa_circ_004406	200	1	200	200/200(100.00)	0	200	396	4e-111
Chr1:33919987|33920486	200	1	200	osa_circ_004439	200	1	200	200/200(100.00)	0	200	396	4e-111
Chr1:34154725|34156943	200	1	200	osa_circ_004461	200	1	200	200/200(100.00)	0	200	396	4e-111
Chr1:34721667|34733738	200	1	200	osa_circ_004584	200	1	200	200/200(100.00)	0	200	396	4e-111
Chr1:34835347|34835622	200	1	200	osa_circ_004600	200	1	200	200/200(100.00)	0	200	396	4e-111
Chr1:34870149|34872630	200	1	200	osa_circ_004612	200	1	200	200/200(100.00)	0	200	396	4e-111
Chr1:34918352|34939098	200	1	200	osa_circ_004621	200	1	200	200/200(100.00)	0	200	396	4e-111
Chr1:34953979|34954308	200	1	200	osa_circ_004637	200	1	200	200/200(100.00)	0	200	396	4e-111
Chr1:35501884|35503525	200	1	200	osa_circ_004682	200	1	200	200/200(100.00)	0	200	396	4e-111
Chr1:35539899|35540363	200	1	200	osa_circ_004692	200	1	200	200/200(100.00)	0	200	396	4e-111
Chr1:3557513|3559381	200	1	200	osa_circ_000444	200	1	200	200/200(100.00)	0	200	396	4e-111
Chr1:35711096|35712415	200	1	200	osa_circ_004715	200	1	200	200/200(100.00)	0	200	396	4e-111
Chr1:35735988|35736717	200	1	200	osa_circ_004720	200	1	200	200/200(100.00)	0	200	396	4e-111
Chr1:35736580|35738149	200	1	200	osa_circ_004724	200	1	200	200/200(100.00)	0	200	396	4e-111
Chr1:35740480|35741129	200	1	200	osa_circ_004729	200	1	200	200/200(100.00)	0	200	396	4e-111
Chr1:35830214|35832483	200	1	200	osa_circ_004754	200	1	200	200/200(100.00)	0	200	396	4e-111
Chr1:35926218|35927599	200	1	200	osa_circ_004773	200	1	200	200/200(100.00)	0	200	396	4e-111
Chr1:35926918|35927599	200	1	200	osa_circ_004777	200	1	200	200/200(100.00)	0	200	396	4e-111
Chr1:36029992|36030226	200	1	200	osa_circ_004783	200	1	200	200/200(100.00)	0	200	396	4e-111
Chr1:36371443|36372170	200	1	200	osa_circ_004815	200	1	200	200/200(100.00)	0	200	396	4e-111
Chr1:36447492|36447871	200	1	200	osa_circ_004831	200	1	200	200/200(100.00)	0	200	396	4e-111
Chr1:36953344|36953567	200	1	200	osa_circ_004861	200	1	200	200/200(100.00)	0	200	396	4e-111
Chr1:3698566|3698948	200	1	200	osa_circ_000475	200	1	200	200/200(100.00)	0	200	396	4e-111
Chr1:36998987|36999535	200	1	200	osa_circ_004866	200	1	200	200/200(100.00)	0	200	396	4e-111
Chr1:37025976|37026283	200	1	200	osa_circ_004875	200	1	200	200/200(100.00)	0	200	396	4e-111
Chr1:37155753|37156692	200	1	200	osa_circ_004891	200	1	200	200/200(100.00)	0	200	396	4e-111
Chr1:37272543|37272747	200	1	200	osa_circ_004914	200	1	200	200/200(100.00)	0	200	396	4e-111
Chr1:37311169|37312476	200	1	200	osa_circ_004920	200	1	200	200/200(100.00)	0	200	396	4e-111
Chr1:37727294|37734631	200	1	200	osa_circ_005003	200	1	200	200/200(100.00)	0	200	396	4e-111
Chr1:37835165|37837661	200	1	200	osa_circ_005026	200	1	200	200/200(100.00)	0	200	396	4e-111
Chr1:38255914|38256561	200	1	200	osa_circ_005085	200	1	200	200/200(100.00)	0	200	396	4e-111
Chr1:38387660|38388196	200	1	200	osa_circ_005097	200	1	200	200/200(100.00)	0	200	396	4e-111
Chr1:38415050|38415273	200	1	200	osa_circ_005109	200	1	200	200/200(100.00)	0	200	396	4e-111
Chr1:38421774|38423408	200	1	200	osa_circ_005115	200	1	200	200/200(100.00)	0	200	396	4e-111
Chr1:38477711|38478191	200	1	200	osa_circ_005126	200	1	200	200/200(100.00)	0	200	396	4e-111
Chr1:38954786|38955732	200	1	200	osa_circ_005208	200	1	200	200/200(100.00)	0	200	396	4e-111
Chr1:38969272|38974498	200	1	200	osa_circ_005214	200	1	200	200/200(100.00)	0	200	396	4e-111
Chr1:38969853|38975080	200	1	200	osa_circ_005217	200	1	200	200/200(100.00)	0	200	396	4e-111
Chr1:38970711|38975956	200	1	200	osa_circ_005220	200	1	200	200/200(100.00)	0	200	396	4e-111
Chr1:39007002|39008848	200	1	200	osa_circ_005240	200	1	200	200/200(100.00)	0	200	396	4e-111
Chr1:39103141|39104818	200	1	200	osa_circ_005271	200	1	200	200/200(100.00)	0	200	396	4e-111
Chr1:3920673|3921899	200	1	200	osa_circ_000500	200	1	200	200/200(100.00)	0	200	396	4e-111
Chr1:39546537|39546843	200	1	200	osa_circ_005355	200	1	200	200/200(100.00)	0	200	396	4e-111
Chr1:39552551|39552955	200	1	200	osa_circ_005360	200	1	200	200/200(100.00)	0	200	396	4e-111
Chr1:39553441|39554187	200	1	200	osa_circ_005364	200	1	200	200/200(100.00)	0	200	396	4e-111
Chr1:39616453|39621013	200	1	200	osa_circ_005378	200	1	200	200/200(100.00)	0	200	396	4e-111
Chr1:39620597|39623317	200	1	200	osa_circ_005380	200	1	200	200/200(100.00)	0	200	396	4e-111
Chr1:39622676|39622904	200	1	200	osa_circ_005383	200	1	200	200/200(100.00)	0	200	396	4e-111
Chr1:39702073|39702446	200	1	200	osa_circ_005411	200	1	200	200/200(100.00)	0	200	396	4e-111
Chr1:39702073|39702940	200	1	200	osa_circ_005413	200	1	200	200/200(100.00)	0	200	396	4e-111
Chr1:39702222|39702446	200	1	200	osa_circ_005415	200	1	200	200/200(100.00)	0	200	396	4e-111
Chr1:39730771|39732016	200	1	200	osa_circ_005422	200	1	200	200/200(100.00)	0	200	396	4e-111
Chr1:39732527|39735735	200	1	200	osa_circ_005423	200	1	200	200/200(100.00)	0	200	396	4e-111
Chr1:3989022|3989604	200	1	200	osa_circ_000504	200	1	200	200/200(100.00)	0	200	396	4e-111
Chr1:39939891|39941505	200	1	200	osa_circ_005475	200	1	200	200/200(100.00)	0	200	396	4e-111
Chr1:40063437|40064961	200	1	200	osa_circ_005496	200	1	200	200/200(100.00)	0	200	396	4e-111
Chr1:40117969|40118523	200	1	200	osa_circ_005504	200	1	200	200/200(100.00)	0	200	396	4e-111
Chr1:40386109|40386752	200	1	200	osa_circ_005552	200	1	200	200/200(100.00)	0	200	396	4e-111
Chr1:40464492|40465446	200	1	200	osa_circ_005577	200	1	200	200/200(100.00)	0	200	396	4e-111
Chr1:40466082|40466562	200	1	200	osa_circ_005578	200	1	200	200/200(100.00)	0	200	396	4e-111
Chr1:40544138|40553612	200	1	200	osa_circ_005596	200	1	200	200/200(100.00)	0	200	396	4e-111
Chr1:40552701|40553612	200	1	200	osa_circ_005598	200	1	200	200/200(100.00)	0	200	396	4e-111
Chr1:40656993|40657742	200	1	200	osa_circ_005626	200	1	200	200/200(100.00)	0	200	396	4e-111
Chr1:40699706|40700131	200	1	200	osa_circ_005636	200	1	200	200/200(100.00)	0	200	396	4e-111
Chr1:40767369|40774988	200	1	200	osa_circ_005645	200	1	200	200/200(100.00)	0	200	396	4e-111
Chr1:40787963|40790347	200	1	200	osa_circ_005651	200	1	200	200/200(100.00)	0	200	396	4e-111
Chr1:40863692|40864315	200	1	200	osa_circ_005670	200	1	200	200/200(100.00)	0	200	396	4e-111
Chr1:40916527|40917102	200	1	200	osa_circ_005674	200	1	200	200/200(100.00)	0	200	396	4e-111
Chr1:41206602|41207155	200	1	200	osa_circ_005750	200	1	200	200/200(100.00)	0	200	396	4e-111
Chr1:41720830|41721140	200	1	200	osa_circ_005816	200	1	200	200/200(100.00)	0	200	396	4e-111
Chr1:41783787|41787408	200	1	200	osa_circ_005820	200	1	200	200/200(100.00)	0	200	396	4e-111
Chr1:42220623|42222520	200	1	200	osa_circ_005883	200	1	200	200/200(100.00)	0	200	396	4e-111
Chr1:42222333|42224500	200	1	200	osa_circ_005884	200	1	200	200/200(100.00)	0	200	396	4e-111
Chr1:42230931|42231779	200	1	200	osa_circ_005890	200	1	200	200/200(100.00)	0	200	396	4e-111
Chr1:42386742|42387679	200	1	200	osa_circ_005934	200	1	200	200/200(100.00)	0	200	396	4e-111
Chr1:42396003|42397250	200	1	200	osa_circ_005935	200	1	200	200/200(100.00)	0	200	396	4e-111
Chr1:42425849|42426750	200	1	200	osa_circ_005942	200	1	200	200/200(100.00)	0	200	396	4e-111
Chr1:42564294|42564902	200	1	200	osa_circ_005954	200	1	200	200/200(100.00)	0	200	396	4e-111
Chr1:4257256|4257774	200	1	200	osa_circ_000542	200	1	200	200/200(100.00)	0	200	396	4e-111
Chr1:4257919|4258165	200	1	200	osa_circ_000545	200	1	200	200/200(100.00)	0	200	396	4e-111
Chr1:42740235|42741624	200	1	200	osa_circ_005984	200	1	200	200/200(100.00)	0	200	396	4e-111
Chr1:42973471|42974285	200	1	200	osa_circ_006028	200	1	200	200/200(100.00)	0	200	396	4e-111
Chr1:4333220|4334031	200	1	200	osa_circ_000562	200	1	200	200/200(100.00)	0	200	396	4e-111
Chr1:4379889|4381425	200	1	200	osa_circ_000572	200	1	200	200/200(100.00)	0	200	396	4e-111
Chr1:4379900|4381425	200	1	200	osa_circ_000573	200	1	200	200/200(100.00)	0	200	396	4e-111
Chr1:441273|441733	200	1	200	osa_circ_000094	200	1	200	200/200(100.00)	0	200	396	4e-111
Chr1:4486949|4487778	200	1	200	osa_circ_000593	200	1	200	200/200(100.00)	0	200	396	4e-111
Chr1:4535889|4536323	200	1	200	osa_circ_000611	200	1	200	200/200(100.00)	0	200	396	4e-111
Chr1:4622722|4626561	200	1	200	osa_circ_000619	200	1	200	200/200(100.00)	0	200	396	4e-111
Chr1:4626224|4629601	200	1	200	osa_circ_000624	200	1	200	200/200(100.00)	0	200	396	4e-111
Chr1:4680539|4680962	200	1	200	osa_circ_000632	200	1	200	200/200(100.00)	0	200	396	4e-111
Chr1:484891|485262	200	1	200	osa_circ_000100	200	1	200	200/200(100.00)	0	200	396	4e-111
Chr1:4881888|4883265	200	1	200	osa_circ_000657	200	1	200	200/200(100.00)	0	200	396	4e-111
Chr1:4910538|4912987	200	1	200	osa_circ_000685	200	1	200	200/200(100.00)	0	200	396	4e-111
Chr1:4910930|4912987	200	1	200	osa_circ_000687	200	1	200	200/200(100.00)	0	200	396	4e-111
Chr1:5223989|5227043	200	1	200	osa_circ_000722	200	1	200	200/200(100.00)	0	200	396	4e-111
Chr1:5294501|5297468	200	1	200	osa_circ_000728	200	1	200	200/200(100.00)	0	200	396	4e-111
Chr1:5313482|5315202	200	1	200	osa_circ_000729	200	1	200	200/200(100.00)	0	200	396	4e-111
Chr1:5494664|5497604	200	1	200	osa_circ_000763	200	1	200	200/200(100.00)	0	200	396	4e-111
Chr1:5932029|5933360	200	1	200	osa_circ_000795	200	1	200	200/200(100.00)	0	200	396	4e-111
Chr1:6019249|6020803	200	1	200	osa_circ_000798	200	1	200	200/200(100.00)	0	200	396	4e-111
Chr1:6118451|6125039	200	1	200	osa_circ_000808	200	1	200	200/200(100.00)	0	200	396	4e-111
Chr1:6119744|6125039	200	1	200	osa_circ_000809	200	1	200	200/200(100.00)	0	200	396	4e-111
Chr1:6366822|6378513	200	1	200	osa_circ_000831	200	1	200	200/200(100.00)	0	200	396	4e-111
Chr1:6451427|6452908	200	1	200	osa_circ_000842	200	1	200	200/200(100.00)	0	200	396	4e-111
Chr1:64902|65431	200	1	200	osa_circ_000017	200	1	200	200/200(100.00)	0	200	396	4e-111
Chr1:6899596|6902216	200	1	200	osa_circ_000907	200	1	200	200/200(100.00)	0	200	396	4e-111
Chr1:6900122|6902216	200	1	200	osa_circ_000908	200	1	200	200/200(100.00)	0	200	396	4e-111
Chr1:7289170|7292703	200	1	200	osa_circ_000950	200	1	200	200/200(100.00)	0	200	396	4e-111
Chr1:7292137|7293884	200	1	200	osa_circ_000953	200	1	200	200/200(100.00)	0	200	396	4e-111
Chr1:7417993|7419736	200	1	200	osa_circ_000976	200	1	200	200/200(100.00)	0	200	396	4e-111
Chr1:773843|866216	200	1	200	osa_circ_000129	200	1	200	200/200(100.00)	0	200	396	4e-111
Chr1:8180123|8181779	200	1	200	osa_circ_001034	200	1	200	200/200(100.00)	0	200	396	4e-111
Chr1:8301371|8301685	200	1	200	osa_circ_001051	200	1	200	200/200(100.00)	0	200	396	4e-111
Chr1:8301374|8301723	200	1	200	osa_circ_001053	200	1	200	200/200(100.00)	0	200	396	4e-111
Chr1:8423983|8424642	200	1	200	osa_circ_001140	200	1	200	200/200(100.00)	0	200	396	4e-111
Chr1:8425741|8426134	200	1	200	osa_circ_001147	200	1	200	200/200(100.00)	0	200	396	4e-111
Chr1:8562967|8565580	200	1	200	osa_circ_001175	200	1	200	200/200(100.00)	0	200	396	4e-111
Chr1:85737|86086	200	1	200	osa_circ_000024	200	1	200	200/200(100.00)	0	200	396	4e-111
Chr1:8704154|8704615	200	1	200	osa_circ_001195	200	1	200	200/200(100.00)	0	200	396	4e-111
Chr1:9059929|9060720	200	1	200	osa_circ_001244	200	1	200	200/200(100.00)	0	200	396	4e-111
Chr1:9081266|9081570	200	1	200	osa_circ_001251	200	1	200	200/200(100.00)	0	200	396	4e-111
Chr1:9468688|9471537	200	1	200	osa_circ_001293	200	1	200	200/200(100.00)	0	200	396	4e-111
Chr1:9687445|9688098	200	1	200	osa_circ_001308	200	1	200	200/200(100.00)	0	200	396	4e-111
Chr1:9934401|9935270	200	1	200	osa_circ_001333	200	1	200	200/200(100.00)	0	200	396	4e-111
Chr2:10007103|10009221	200	1	200	osa_circ_014236	200	1	200	200/200(100.00)	0	200	396	4e-111
Chr2:10036435|10036816	200	1	200	osa_circ_014239	200	1	200	200/200(100.00)	0	200	396	4e-111
Chr2:10043344|10046049	200	1	200	osa_circ_014240	200	1	200	200/200(100.00)	0	200	396	4e-111
Chr2:10043344|10047784	200	1	200	osa_circ_014241	200	1	200	200/200(100.00)	0	200	396	4e-111
Chr2:10075103|10075387	200	1	200	osa_circ_014244	200	1	200	200/200(100.00)	0	200	396	4e-111
Chr2:10139318|10139943	200	1	200	osa_circ_014253	200	1	200	200/200(100.00)	0	200	396	4e-111
Chr2:10153590|10153821	200	1	200	osa_circ_014259	200	1	200	200/200(100.00)	0	200	396	4e-111
Chr2:1024190|1024414	200	1	200	osa_circ_012799	200	1	200	200/200(100.00)	0	200	396	4e-111
Chr2:10744499|10745556	200	1	200	osa_circ_014298	200	1	200	200/200(100.00)	0	200	396	4e-111
Chr2:11212606|11295582	200	1	200	osa_circ_014348	200	1	200	200/200(100.00)	0	200	396	4e-111
Chr2:1168565|1169372	200	1	200	osa_circ_012867	200	1	200	200/200(100.00)	0	200	396	4e-111
Chr2:11734000|11734652	200	1	200	osa_circ_014374	200	1	200	200/200(100.00)	0	200	396	4e-111
Chr2:1193822|1194741	200	1	200	osa_circ_012876	200	1	200	200/200(100.00)	0	200	396	4e-111
Chr2:12575706|12576603	200	1	200	osa_circ_014451	200	1	200	200/200(100.00)	0	200	396	4e-111
Chr2:12575706|12580444	200	1	200	osa_circ_014452	200	1	200	200/200(100.00)	0	200	396	4e-111
Chr2:13120196|13120648	200	1	200	osa_circ_014485	200	1	200	200/200(100.00)	0	200	396	4e-111
Chr2:13157436|13158172	200	1	200	osa_circ_014493	200	1	200	200/200(100.00)	0	200	396	4e-111
Chr2:13353742|13355676	200	1	200	osa_circ_014516	200	1	200	200/200(100.00)	0	200	396	4e-111
Chr2:13353742|13358135	200	1	200	osa_circ_014518	200	1	200	200/200(100.00)	0	200	396	4e-111
Chr2:13765569|13766316	200	1	200	osa_circ_014537	200	1	200	200/200(100.00)	0	200	396	4e-111
Chr2:14379|14707	200	1	200	osa_circ_012573	200	1	200	200/200(100.00)	0	200	396	4e-111
Chr2:14379|15044	200	1	200	osa_circ_012575	200	1	200	200/200(100.00)	0	200	396	4e-111
Chr2:14531337|14533302	200	1	200	osa_circ_014562	200	1	200	200/200(100.00)	0	200	396	4e-111
Chr2:14531337|14536109	200	1	200	osa_circ_014563	200	1	200	200/200(100.00)	0	200	396	4e-111
Chr2:14944171|14946950	200	1	200	osa_circ_014572	200	1	200	200/200(100.00)	0	200	396	4e-111
Chr2:14945579|14946943	200	1	200	osa_circ_014575	200	1	200	200/200(100.00)	0	200	396	4e-111
Chr2:14945579|14946950	200	1	200	osa_circ_014576	200	1	200	200/200(100.00)	0	200	396	4e-111
Chr2:14946623|14950899	200	1	200	osa_circ_014579	200	1	200	200/200(100.00)	0	200	396	4e-111
Chr2:14950803|14952508	200	1	200	osa_circ_014582	200	1	200	200/200(100.00)	0	200	396	4e-111
Chr2:14950803|14954537	200	1	200	osa_circ_014583	200	1	200	200/200(100.00)	0	200	396	4e-111
Chr2:14950803|14956208	200	1	200	osa_circ_014585	200	1	200	200/200(100.00)	0	200	396	4e-111
Chr2:14954409|14956208	200	1	200	osa_circ_014591	200	1	200	200/200(100.00)	0	200	396	4e-111
Chr2:15357|15694	200	1	200	osa_circ_012579	200	1	200	200/200(100.00)	0	200	396	4e-111
Chr2:15587374|15589290	200	1	200	osa_circ_014601	200	1	200	200/200(100.00)	0	200	396	4e-111
Chr2:15837483|15838655	200	1	200	osa_circ_014621	200	1	200	200/200(100.00)	0	200	396	4e-111
Chr2:15847286|15848546	200	1	200	osa_circ_014624	200	1	200	200/200(100.00)	0	200	396	4e-111
Chr2:15847286|15850766	200	1	200	osa_circ_014625	200	1	200	200/200(100.00)	0	200	396	4e-111
Chr2:15870475|15872292	200	1	200	osa_circ_014633	200	1	200	200/200(100.00)	0	200	396	4e-111
Chr2:15954700|15961518	200	1	200	osa_circ_014652	200	1	200	200/200(100.00)	0	200	396	4e-111
Chr2:16174152|16177282	200	1	200	osa_circ_014664	200	1	200	200/200(100.00)	0	200	396	4e-111
Chr2:1640476|1641219	200	1	200	osa_circ_012976	200	1	200	200/200(100.00)	0	200	396	4e-111
Chr2:1652976|1653881	200	1	200	osa_circ_012978	200	1	200	200/200(100.00)	0	200	396	4e-111
Chr2:16622810|16630804	200	1	200	osa_circ_014685	200	1	200	200/200(100.00)	0	200	396	4e-111
Chr2:1735884|1737038	200	1	200	osa_circ_013002	200	1	200	200/200(100.00)	0	200	396	4e-111
Chr2:17501448|17505530	200	1	200	osa_circ_014713	200	1	200	200/200(100.00)	0	200	396	4e-111
Chr2:17534919|17537338	200	1	200	osa_circ_014719	200	1	200	200/200(100.00)	0	200	396	4e-111
Chr2:1755186|1757809	200	1	200	osa_circ_013009	200	1	200	200/200(100.00)	0	200	396	4e-111
Chr2:1761018|1777194	200	1	200	osa_circ_013017	200	1	200	200/200(100.00)	0	200	396	4e-111
Chr2:183986|184453	200	1	200	osa_circ_012634	200	1	200	200/200(100.00)	0	200	396	4e-111
Chr2:188917|190213	200	1	200	osa_circ_012639	200	1	200	200/200(100.00)	0	200	396	4e-111
Chr2:19101434|19101664	200	1	200	osa_circ_014839	200	1	200	200/200(100.00)	0	200	396	4e-111
Chr2:19455780|19457056	200	1	200	osa_circ_014896	200	1	200	200/200(100.00)	0	200	396	4e-111
Chr2:1963015|1963304	200	1	200	osa_circ_013044	200	1	200	200/200(100.00)	0	200	396	4e-111
Chr2:19633010|19633336	200	1	200	osa_circ_014907	200	1	200	200/200(100.00)	0	200	396	4e-111
Chr2:1968100|1971204	200	1	200	osa_circ_013046	200	1	200	200/200(100.00)	0	200	396	4e-111
Chr2:19712600|19712825	200	1	200	osa_circ_014916	200	1	200	200/200(100.00)	0	200	396	4e-111
Chr2:20007515|20008565	200	1	200	osa_circ_014935	200	1	200	200/200(100.00)	0	200	396	4e-111
Chr2:20370812|20371677	200	1	200	osa_circ_014955	200	1	200	200/200(100.00)	0	200	396	4e-111
Chr2:20377015|20380937	200	1	200	osa_circ_014957	200	1	200	200/200(100.00)	0	200	396	4e-111
Chr2:20381535|20383227	200	1	200	osa_circ_014959	200	1	200	200/200(100.00)	0	200	396	4e-111
Chr2:20701108|20701672	200	1	200	osa_circ_014968	200	1	200	200/200(100.00)	0	200	396	4e-111
Chr2:20718229|20718428	200	1	200	osa_circ_014969	200	1	200	200/200(100.00)	0	200	396	4e-111
Chr2:20812104|20814686	200	1	200	osa_circ_014985	200	1	200	200/200(100.00)	0	200	396	4e-111
Chr2:20868848|20869679	200	1	200	osa_circ_014992	200	1	200	200/200(100.00)	0	200	396	4e-111
Chr2:21118452|21121372	200	1	200	osa_circ_015043	200	1	200	200/200(100.00)	0	200	396	4e-111
Chr2:21178040|21179203	200	1	200	osa_circ_015060	200	1	200	200/200(100.00)	0	200	396	4e-111
Chr2:21494061|21498963	200	1	200	osa_circ_015083	200	1	200	200/200(100.00)	0	200	396	4e-111
Chr2:2149643|2162846	200	1	200	osa_circ_013084	200	1	200	200/200(100.00)	0	200	396	4e-111
Chr2:21547094|21548507	200	1	200	osa_circ_015085	200	1	200	200/200(100.00)	0	200	396	4e-111
Chr2:21550829|21551127	200	1	200	osa_circ_015086	200	1	200	200/200(100.00)	0	200	396	4e-111
Chr2:21932984|21934696	200	1	200	osa_circ_015103	200	1	200	200/200(100.00)	0	200	396	4e-111
Chr2:21987600|21987866	200	1	200	osa_circ_015124	200	1	200	200/200(100.00)	0	200	396	4e-111
Chr2:22154393|22154664	200	1	200	osa_circ_015152	200	1	200	200/200(100.00)	0	200	396	4e-111
Chr2:2232293|2234091	200	1	200	osa_circ_013091	200	1	200	200/200(100.00)	0	200	396	4e-111
Chr2:22898272|22898968	200	1	200	osa_circ_015222	200	1	200	200/200(100.00)	0	200	396	4e-111
Chr2:22983395|22983622	200	1	200	osa_circ_015271	200	1	200	200/200(100.00)	0	200	396	4e-111
Chr2:22992410|22993763	200	1	200	osa_circ_015279	200	1	200	200/200(100.00)	0	200	396	4e-111
Chr2:23184667|23185004	200	1	200	osa_circ_015301	200	1	200	200/200(100.00)	0	200	396	4e-111
Chr2:23868290|23871119	200	1	200	osa_circ_015422	200	1	200	200/200(100.00)	0	200	396	4e-111
Chr2:23871965|23873848	200	1	200	osa_circ_015429	200	1	200	200/200(100.00)	0	200	396	4e-111
Chr2:24050282|24050631	200	1	200	osa_circ_015463	200	1	200	200/200(100.00)	0	200	396	4e-111
Chr2:24173061|24173425	200	1	200	osa_circ_015493	200	1	200	200/200(100.00)	0	200	396	4e-111
Chr2:24271521|24272883	200	1	200	osa_circ_015508	200	1	200	200/200(100.00)	0	200	396	4e-111
Chr2:24745354|24745729	200	1	200	osa_circ_015544	200	1	200	200/200(100.00)	0	200	396	4e-111
Chr2:24778237|24863470	200	1	200	osa_circ_015551	200	1	200	200/200(100.00)	0	200	396	4e-111
Chr2:24778421|24779435	200	1	200	osa_circ_015552	200	1	200	200/200(100.00)	0	200	396	4e-111
Chr2:24848100|24849705	200	1	200	osa_circ_015556	200	1	200	200/200(100.00)	0	200	396	4e-111
Chr2:24848100|24854686	200	1	200	osa_circ_015557	200	1	200	200/200(100.00)	0	200	396	4e-111
Chr2:24851978|24854686	200	1	200	osa_circ_015559	200	1	200	200/200(100.00)	0	200	396	4e-111
Chr2:25074361|25075802	200	1	200	osa_circ_015664	200	1	200	200/200(100.00)	0	200	396	4e-111
Chr2:25121236|25121687	200	1	200	osa_circ_015666	200	1	200	200/200(100.00)	0	200	396	4e-111
Chr2:25201316|25201646	200	1	200	osa_circ_015682	200	1	200	200/200(100.00)	0	200	396	4e-111
Chr2:25336766|25340389	200	1	200	osa_circ_015703	200	1	200	200/200(100.00)	0	200	396	4e-111
Chr2:25384061|25385408	200	1	200	osa_circ_015708	200	1	200	200/200(100.00)	0	200	396	4e-111
Chr2:25653997|25655144	200	1	200	osa_circ_015742	200	1	200	200/200(100.00)	0	200	396	4e-111
Chr2:25667166|25668225	200	1	200	osa_circ_015746	200	1	200	200/200(100.00)	0	200	396	4e-111
Chr2:2566842|2567186	200	1	200	osa_circ_013124	200	1	200	200/200(100.00)	0	200	396	4e-111
Chr2:2566842|2567374	200	1	200	osa_circ_013125	200	1	200	200/200(100.00)	0	200	396	4e-111
Chr2:25685015|25685857	200	1	200	osa_circ_015748	200	1	200	200/200(100.00)	0	200	396	4e-111
Chr2:25768223|25769566	200	1	200	osa_circ_015754	200	1	200	200/200(100.00)	0	200	396	4e-111
Chr2:25769332|25770037	200	1	200	osa_circ_015756	200	1	200	200/200(100.00)	0	200	396	4e-111
Chr2:25897918|25898456	200	1	200	osa_circ_015767	200	1	200	200/200(100.00)	0	200	396	4e-111
Chr2:26102280|26102669	200	1	200	osa_circ_015777	200	1	200	200/200(100.00)	0	200	396	4e-111
Chr2:26382984|26384220	200	1	200	osa_circ_015811	200	1	200	200/200(100.00)	0	200	396	4e-111
Chr2:26522136|26522599	200	1	200	osa_circ_015829	200	1	200	200/200(100.00)	0	200	396	4e-111
Chr2:27058426|27060652	200	1	200	osa_circ_015901	200	1	200	200/200(100.00)	0	200	396	4e-111
Chr2:27316690|27317050	200	1	200	osa_circ_015929	200	1	200	200/200(100.00)	0	200	396	4e-111
Chr2:27333116|27334104	200	1	200	osa_circ_015931	200	1	200	200/200(100.00)	0	200	396	4e-111
Chr2:27481451|27482678	200	1	200	osa_circ_015953	200	1	200	200/200(100.00)	0	200	396	4e-111
Chr2:27489946|27490725	200	1	200	osa_circ_015955	200	1	200	200/200(100.00)	0	200	396	4e-111
Chr2:27493777|27494251	200	1	200	osa_circ_015960	200	1	200	200/200(100.00)	0	200	396	4e-111
Chr2:28161181|28161777	200	1	200	osa_circ_015998	200	1	200	200/200(100.00)	0	200	396	4e-111
Chr2:28357482|28357975	200	1	200	osa_circ_016013	200	1	200	200/200(100.00)	0	200	396	4e-111
Chr2:28535663|28536134	200	1	200	osa_circ_016033	200	1	200	200/200(100.00)	0	200	396	4e-111
Chr2:28640071|28641253	200	1	200	osa_circ_016048	200	1	200	200/200(100.00)	0	200	396	4e-111
Chr2:28970995|28971385	200	1	200	osa_circ_016138	200	1	200	200/200(100.00)	0	200	396	4e-111
Chr2:29074918|29075768	200	1	200	osa_circ_016152	200	1	200	200/200(100.00)	0	200	396	4e-111
Chr2:2912268|2917951	200	1	200	osa_circ_013177	200	1	200	200/200(100.00)	0	200	396	4e-111
Chr2:29295874|29300239	200	1	200	osa_circ_016183	200	1	200	200/200(100.00)	0	200	396	4e-111
Chr2:29304963|29305187	200	1	200	osa_circ_016185	200	1	200	200/200(100.00)	0	200	396	4e-111
Chr2:29447597|29451295	200	1	200	osa_circ_016216	200	1	200	200/200(100.00)	0	200	396	4e-111
Chr2:29447854|29451295	200	1	200	osa_circ_016218	200	1	200	200/200(100.00)	0	200	396	4e-111
Chr2:29595992|29596229	200	1	200	osa_circ_016240	200	1	200	200/200(100.00)	0	200	396	4e-111
Chr2:29608700|29609204	200	1	200	osa_circ_016252	200	1	200	200/200(100.00)	0	200	396	4e-111
Chr2:29953413|29955397	200	1	200	osa_circ_016331	200	1	200	200/200(100.00)	0	200	396	4e-111
Chr2:2998204|2998716	200	1	200	osa_circ_013183	200	1	200	200/200(100.00)	0	200	396	4e-111
Chr2:30318844|30319406	200	1	200	osa_circ_016388	200	1	200	200/200(100.00)	0	200	396	4e-111
Chr2:30319091|30319406	200	1	200	osa_circ_016389	200	1	200	200/200(100.00)	0	200	396	4e-111
Chr2:30440867|30441340	200	1	200	osa_circ_016404	200	1	200	200/200(100.00)	0	200	396	4e-111
Chr2:30674818|30675075	200	1	200	osa_circ_016418	200	1	200	200/200(100.00)	0	200	396	4e-111
Chr2:30758333|30758563	200	1	200	osa_circ_016442	200	1	200	200/200(100.00)	0	200	396	4e-111
Chr2:30998115|30998404	200	1	200	osa_circ_016485	200	1	200	200/200(100.00)	0	200	396	4e-111
Chr2:31013104|31013887	200	1	200	osa_circ_016496	200	1	200	200/200(100.00)	0	200	396	4e-111
Chr2:31014865|31015901	200	1	200	osa_circ_016499	200	1	200	200/200(100.00)	0	200	396	4e-111
Chr2:31014865|31017584	200	1	200	osa_circ_016500	200	1	200	200/200(100.00)	0	200	396	4e-111
Chr2:31024376|31024934	200	1	200	osa_circ_016503	200	1	200	200/200(100.00)	0	200	396	4e-111
Chr2:31173461|31174309	200	1	200	osa_circ_016530	200	1	200	200/200(100.00)	0	200	396	4e-111
Chr2:31235174|31237240	200	1	200	osa_circ_016536	200	1	200	200/200(100.00)	0	200	396	4e-111
Chr2:31295645|31296313	200	1	200	osa_circ_016562	200	1	200	200/200(100.00)	0	200	396	4e-111
Chr2:31497879|31498202	200	1	200	osa_circ_016579	200	1	200	200/200(100.00)	0	200	396	4e-111
Chr2:31565602|31568215	200	1	200	osa_circ_016584	200	1	200	200/200(100.00)	0	200	396	4e-111
Chr2:31698277|31698486	200	1	200	osa_circ_016596	200	1	200	200/200(100.00)	0	200	396	4e-111
Chr2:31749624|31751839	200	1	200	osa_circ_016609	200	1	200	200/200(100.00)	0	200	396	4e-111
Chr2:31764914|31765834	200	1	200	osa_circ_016615	200	1	200	200/200(100.00)	0	200	396	4e-111
Chr2:31909255|31909892	200	1	200	osa_circ_016621	200	1	200	200/200(100.00)	0	200	396	4e-111
Chr2:32010782|32011344	200	1	200	osa_circ_016636	200	1	200	200/200(100.00)	0	200	396	4e-111
Chr2:32010782|32016042	200	1	200	osa_circ_016639	200	1	200	200/200(100.00)	0	200	396	4e-111
Chr2:32015284|32016042	200	1	200	osa_circ_016645	200	1	200	200/200(100.00)	0	200	396	4e-111
Chr2:3305708|3308433	200	1	200	osa_circ_013213	200	1	200	200/200(100.00)	0	200	396	4e-111
Chr2:3308779|3310893	200	1	200	osa_circ_013215	200	1	200	200/200(100.00)	0	200	396	4e-111
Chr2:33130109|33130388	200	1	200	osa_circ_016804	200	1	200	200/200(100.00)	0	200	396	4e-111
Chr2:33160453|33160948	200	1	200	osa_circ_016810	200	1	200	200/200(100.00)	0	200	396	4e-111
Chr10:11198747|11201058	200	1	200	osa_circ_006592	200	1	200	200/200(100.00)	0	200	396	4e-111
Chr10:11390702|11390935	200	1	200	osa_circ_006614	200	1	200	200/200(100.00)	0	200	396	4e-111
Chr10:11460508|11460794	200	1	200	osa_circ_006617	200	1	200	200/200(100.00)	0	200	396	4e-111
Chr10:1192280|1193038	200	1	200	osa_circ_006138	200	1	200	200/200(100.00)	0	200	396	4e-111
Chr10:13354505|13356211	200	1	200	osa_circ_006736	200	1	200	200/200(100.00)	0	200	396	4e-111
Chr10:13825451|13826469	200	1	200	osa_circ_006760	200	1	200	200/200(100.00)	0	200	396	4e-111
Chr10:13931279|13932691	200	1	200	osa_circ_006769	200	1	200	200/200(100.00)	0	200	396	4e-111
Chr10:14733309|14733773	200	1	200	osa_circ_006830	200	1	200	200/200(100.00)	0	200	396	4e-111
Chr10:14737030|14738174	200	1	200	osa_circ_006832	200	1	200	200/200(100.00)	0	200	396	4e-111
Chr10:14758107|14758532	200	1	200	osa_circ_006836	200	1	200	200/200(100.00)	0	200	396	4e-111
Chr10:14835324|14838073	200	1	200	osa_circ_006839	200	1	200	200/200(100.00)	0	200	396	4e-111
Chr10:15362168|15362857	200	1	200	osa_circ_006861	200	1	200	200/200(100.00)	0	200	396	4e-111
Chr10:15364596|15364889	200	1	200	osa_circ_006868	200	1	200	200/200(100.00)	0	200	396	4e-111
Chr10:15425628|15426347	200	1	200	osa_circ_006877	200	1	200	200/200(100.00)	0	200	396	4e-111
Chr10:15782061|15782471	200	1	200	osa_circ_006889	200	1	200	200/200(100.00)	0	200	396	4e-111
Chr10:16094588|16094911	200	1	200	osa_circ_006930	200	1	200	200/200(100.00)	0	200	396	4e-111
Chr10:16655720|16659195	200	1	200	osa_circ_006963	200	1	200	200/200(100.00)	0	200	396	4e-111
Chr10:16718990|16720025	200	1	200	osa_circ_006985	200	1	200	200/200(100.00)	0	200	396	4e-111
Chr10:16796500|16797715	200	1	200	osa_circ_007003	200	1	200	200/200(100.00)	0	200	396	4e-111
Chr10:17046000|17046617	200	1	200	osa_circ_007019	200	1	200	200/200(100.00)	0	200	396	4e-111
Chr10:17204864|17206065	200	1	200	osa_circ_007048	200	1	200	200/200(100.00)	0	200	396	4e-111
Chr10:1733973|1736765	200	1	200	osa_circ_006149	200	1	200	200/200(100.00)	0	200	396	4e-111
Chr10:17758710|17758958	200	1	200	osa_circ_007096	200	1	200	200/200(100.00)	0	200	396	4e-111
Chr10:17760267|17761057	200	1	200	osa_circ_007104	200	1	200	200/200(100.00)	0	200	396	4e-111
Chr10:17760267|17761671	200	1	200	osa_circ_007105	200	1	200	200/200(100.00)	0	200	396	4e-111
Chr10:17762404|17762756	200	1	200	osa_circ_007110	200	1	200	200/200(100.00)	0	200	396	4e-111
Chr10:17782365|17782807	200	1	200	osa_circ_007117	200	1	200	200/200(100.00)	0	200	396	4e-111
Chr10:18007805|18009108	200	1	200	osa_circ_007155	200	1	200	200/200(100.00)	0	200	396	4e-111
Chr10:18322043|18322631	200	1	200	osa_circ_007186	200	1	200	200/200(100.00)	0	200	396	4e-111
Chr10:18535295|18536210	200	1	200	osa_circ_007217	200	1	200	200/200(100.00)	0	200	396	4e-111
Chr10:18674157|18675142	200	1	200	osa_circ_007241	200	1	200	200/200(100.00)	0	200	396	4e-111
Chr10:18800249|18801427	200	1	200	osa_circ_007288	200	1	200	200/200(100.00)	0	200	396	4e-111
Chr10:18911247|18941031	200	1	200	osa_circ_007315	200	1	200	200/200(100.00)	0	200	396	4e-111
Chr10:18999869|19006395	200	1	200	osa_circ_007329	200	1	200	200/200(100.00)	0	200	396	4e-111
Chr10:19000436|19003690	200	1	200	osa_circ_007331	200	1	200	200/200(100.00)	0	200	396	4e-111
Chr2:33366481|33367129	200	1	200	osa_circ_016842	200	1	200	200/200(100.00)	0	200	396	4e-111
Chr2:33375166|33377772	200	1	200	osa_circ_016844	200	1	200	200/200(100.00)	0	200	396	4e-111
Chr2:3340674|3340901	200	1	200	osa_circ_013224	200	1	200	200/200(100.00)	0	200	396	4e-111
Chr2:3340674|3341129	200	1	200	osa_circ_013225	200	1	200	200/200(100.00)	0	200	396	4e-111
Chr2:3341058|3341285	200	1	200	osa_circ_013232	200	1	200	200/200(100.00)	0	200	396	4e-111
Chr2:3341286|3341513	200	1	200	osa_circ_013247	200	1	200	200/200(100.00)	0	200	396	4e-111
Chr2:3341286|3341741	200	1	200	osa_circ_013248	200	1	200	200/200(100.00)	0	200	396	4e-111
Chr2:3341358|3341585	200	1	200	osa_circ_013249	200	1	200	200/200(100.00)	0	200	396	4e-111
Chr2:3341358|3341813	200	1	200	osa_circ_013250	200	1	200	200/200(100.00)	0	200	396	4e-111
Chr2:3341742|3341969	200	1	200	osa_circ_013265	200	1	200	200/200(100.00)	0	200	396	4e-111
Chr2:33630283|33630614	200	1	200	osa_circ_016876	200	1	200	200/200(100.00)	0	200	396	4e-111
Chr2:3379653|3380841	200	1	200	osa_circ_013297	200	1	200	200/200(100.00)	0	200	396	4e-111
Chr2:33810368|33811021	200	1	200	osa_circ_016934	200	1	200	200/200(100.00)	0	200	396	4e-111
Chr2:33839652|33841464	200	1	200	osa_circ_016936	200	1	200	200/200(100.00)	0	200	396	4e-111
Chr2:33914150|33928411	200	1	200	osa_circ_016942	200	1	200	200/200(100.00)	0	200	396	4e-111
Chr2:34028355|34029030	200	1	200	osa_circ_016966	200	1	200	200/200(100.00)	0	200	396	4e-111
Chr2:34183352|34183610	200	1	200	osa_circ_016993	200	1	200	200/200(100.00)	0	200	396	4e-111
Chr2:34246352|34248599	200	1	200	osa_circ_017018	200	1	200	200/200(100.00)	0	200	396	4e-111
Chr2:34339450|34341478	200	1	200	osa_circ_017031	200	1	200	200/200(100.00)	0	200	396	4e-111
Chr2:34410544|34410908	200	1	200	osa_circ_017046	200	1	200	200/200(100.00)	0	200	396	4e-111
Chr2:3444018|3446874	200	1	200	osa_circ_013305	200	1	200	200/200(100.00)	0	200	396	4e-111
Chr2:3445244|3446874	200	1	200	osa_circ_013306	200	1	200	200/200(100.00)	0	200	396	4e-111
Chr2:34480774|34483222	200	1	200	osa_circ_017069	200	1	200	200/200(100.00)	0	200	396	4e-111
Chr2:34483122|34483509	200	1	200	osa_circ_017071	200	1	200	200/200(100.00)	0	200	396	4e-111
Chr2:3455929|3456673	200	1	200	osa_circ_013313	200	1	200	200/200(100.00)	0	200	396	4e-111
Chr2:3455929|3456882	200	1	200	osa_circ_013314	200	1	200	200/200(100.00)	0	200	396	4e-111
Chr2:34638828|34639465	200	1	200	osa_circ_017094	200	1	200	200/200(100.00)	0	200	396	4e-111
Chr2:34785609|34786831	200	1	200	osa_circ_017115	200	1	200	200/200(100.00)	0	200	396	4e-111
Chr2:35299172|35301256	200	1	200	osa_circ_017254	200	1	200	200/200(100.00)	0	200	396	4e-111
Chr2:35588337|35589047	200	1	200	osa_circ_017339	200	1	200	200/200(100.00)	0	200	396	4e-111
Chr2:35663336|35667278	200	1	200	osa_circ_017352	200	1	200	200/200(100.00)	0	200	396	4e-111
Chr2:35723402|35726552	200	1	200	osa_circ_017366	200	1	200	200/200(100.00)	0	200	396	4e-111
Chr2:35786104|35787147	200	1	200	osa_circ_017380	200	1	200	200/200(100.00)	0	200	396	4e-111
Chr2:35799271|35799837	200	1	200	osa_circ_017389	200	1	200	200/200(100.00)	0	200	396	4e-111
Chr2:3625212|3628741	200	1	200	osa_circ_013336	200	1	200	200/200(100.00)	0	200	396	4e-111
Chr2:392604|393634	200	1	200	osa_circ_012669	200	1	200	200/200(100.00)	0	200	396	4e-111
Chr2:4096078|4099181	200	1	200	osa_circ_013412	200	1	200	200/200(100.00)	0	200	396	4e-111
Chr2:4096078|4099312	200	1	200	osa_circ_013413	200	1	200	200/200(100.00)	0	200	396	4e-111
Chr2:5060852|5061286	200	1	200	osa_circ_013587	200	1	200	200/200(100.00)	0	200	396	4e-111
Chr2:5685882|5689651	200	1	200	osa_circ_013710	200	1	200	200/200(100.00)	0	200	396	4e-111
Chr2:5711321|5714032	200	1	200	osa_circ_013715	200	1	200	200/200(100.00)	0	200	396	4e-111
Chr2:6063368|6066130	200	1	200	osa_circ_013750	200	1	200	200/200(100.00)	0	200	396	4e-111
Chr2:6120787|6133046	200	1	200	osa_circ_013774	200	1	200	200/200(100.00)	0	200	396	4e-111
Chr2:6121409|6133999	200	1	200	osa_circ_013776	200	1	200	200/200(100.00)	0	200	396	4e-111
Chr2:6123497|6135932	200	1	200	osa_circ_013779	200	1	200	200/200(100.00)	0	200	396	4e-111
Chr2:6125464|6137934	200	1	200	osa_circ_013782	200	1	200	200/200(100.00)	0	200	396	4e-111
Chr2:6127179|6139799	200	1	200	osa_circ_013786	200	1	200	200/200(100.00)	0	200	396	4e-111
Chr2:6127806|6140423	200	1	200	osa_circ_013788	200	1	200	200/200(100.00)	0	200	396	4e-111
Chr2:6128717|6141324	200	1	200	osa_circ_013791	200	1	200	200/200(100.00)	0	200	396	4e-111
Chr2:6277827|6343824	200	1	200	osa_circ_013800	200	1	200	200/200(100.00)	0	200	396	4e-111
Chr2:6511334|6512170	200	1	200	osa_circ_013840	200	1	200	200/200(100.00)	0	200	396	4e-111
Chr2:6718882|6723934	200	1	200	osa_circ_013897	200	1	200	200/200(100.00)	0	200	396	4e-111
Chr2:6719696|6724512	200	1	200	osa_circ_013899	200	1	200	200/200(100.00)	0	200	396	4e-111
Chr2:6965279|6966663	200	1	200	osa_circ_013923	200	1	200	200/200(100.00)	0	200	396	4e-111
Chr2:6967865|6968842	200	1	200	osa_circ_013925	200	1	200	200/200(100.00)	0	200	396	4e-111
Chr2:6968723|6969865	200	1	200	osa_circ_013927	200	1	200	200/200(100.00)	0	200	396	4e-111
Chr2:6980657|6981464	200	1	200	osa_circ_013932	200	1	200	200/200(100.00)	0	200	396	4e-111
Chr2:6980657|6981814	200	1	200	osa_circ_013933	200	1	200	200/200(100.00)	0	200	396	4e-111
Chr2:7147801|7148743	200	1	200	osa_circ_013970	200	1	200	200/200(100.00)	0	200	396	4e-111
Chr2:7503921|7504626	200	1	200	osa_circ_013991	200	1	200	200/200(100.00)	0	200	396	4e-111
Chr2:8007553|8010959	200	1	200	osa_circ_014041	200	1	200	200/200(100.00)	0	200	396	4e-111
Chr2:8136295|8140070	200	1	200	osa_circ_014048	200	1	200	200/200(100.00)	0	200	396	4e-111
Chr2:838833|839053	200	1	200	osa_circ_012736	200	1	200	200/200(100.00)	0	200	396	4e-111
Chr2:8520615|8528058	200	1	200	osa_circ_014104	200	1	200	200/200(100.00)	0	200	396	4e-111
Chr2:8520615|8531016	200	1	200	osa_circ_014105	200	1	200	200/200(100.00)	0	200	396	4e-111
Chr2:8526802|8528058	200	1	200	osa_circ_014108	200	1	200	200/200(100.00)	0	200	396	4e-111
Chr2:8526802|8531016	200	1	200	osa_circ_014109	200	1	200	200/200(100.00)	0	200	396	4e-111
Chr2:856891|857402	200	1	200	osa_circ_012751	200	1	200	200/200(100.00)	0	200	396	4e-111
Chr2:8750315|8751439	200	1	200	osa_circ_014125	200	1	200	200/200(100.00)	0	200	396	4e-111
Chr2:8763776|8764355	200	1	200	osa_circ_014129	200	1	200	200/200(100.00)	0	200	396	4e-111
Chr2:8939137|8941663	200	1	200	osa_circ_014160	200	1	200	200/200(100.00)	0	200	396	4e-111
Chr2:931223|933535	200	1	200	osa_circ_012771	200	1	200	200/200(100.00)	0	200	396	4e-111
Chr2:931567|933535	200	1	200	osa_circ_012772	200	1	200	200/200(100.00)	0	200	396	4e-111
Chr2:931888|933535	200	1	200	osa_circ_012774	200	1	200	200/200(100.00)	0	200	396	4e-111
Chr2:93752|94520	200	1	200	osa_circ_012605	200	1	200	200/200(100.00)	0	200	396	4e-111
Chr2:9489156|9490397	200	1	200	osa_circ_014190	200	1	200	200/200(100.00)	0	200	396	4e-111
Chr2:9492061|9493007	200	1	200	osa_circ_014192	200	1	200	200/200(100.00)	0	200	396	4e-111
Chr2:9713975|9759134	200	1	200	osa_circ_014207	200	1	200	200/200(100.00)	0	200	396	4e-111
Chr2:9849818|9850778	200	1	200	osa_circ_014209	200	1	200	200/200(100.00)	0	200	396	4e-111
Chr2:9933497|9936741	200	1	200	osa_circ_014216	200	1	200	200/200(100.00)	0	200	396	4e-111
Chr3:10010813|10011040	200	1	200	osa_circ_019279	200	1	200	200/200(100.00)	0	200	396	4e-111
Chr3:10150146|10150886	200	1	200	osa_circ_019311	200	1	200	200/200(100.00)	0	200	396	4e-111
Chr3:10241521|10244711	200	1	200	osa_circ_019329	200	1	200	200/200(100.00)	0	200	396	4e-111
Chr3:10346831|10351011	200	1	200	osa_circ_019346	200	1	200	200/200(100.00)	0	200	396	4e-111
Chr3:10395392|10399398	200	1	200	osa_circ_019368	200	1	200	200/200(100.00)	0	200	396	4e-111
Chr3:1052875|1055408	200	1	200	osa_circ_017623	200	1	200	200/200(100.00)	0	200	396	4e-111
Chr3:1054762|1057827	200	1	200	osa_circ_017624	200	1	200	200/200(100.00)	0	200	396	4e-111
Chr3:10867868|10873652	200	1	200	osa_circ_019420	200	1	200	200/200(100.00)	0	200	396	4e-111
Chr3:10922046|10923296	200	1	200	osa_circ_019428	200	1	200	200/200(100.00)	0	200	396	4e-111
Chr3:10972736|10973285	200	1	200	osa_circ_019477	200	1	200	200/200(100.00)	0	200	396	4e-111
Chr3:11550445|11550866	200	1	200	osa_circ_019535	200	1	200	200/200(100.00)	0	200	396	4e-111
Chr3:11550445|11551137	200	1	200	osa_circ_019536	200	1	200	200/200(100.00)	0	200	396	4e-111
Chr3:11550445|11552114	200	1	200	osa_circ_019538	200	1	200	200/200(100.00)	0	200	396	4e-111
Chr3:11651144|11652280	200	1	200	osa_circ_019554	200	1	200	200/200(100.00)	0	200	396	4e-111
Chr3:12009613|12009817	200	1	200	osa_circ_019608	200	1	200	200/200(100.00)	0	200	396	4e-111
Chr3:12048533|12069705	200	1	200	osa_circ_019613	200	1	200	200/200(100.00)	0	200	396	4e-111
Chr3:12048830|12049586	200	1	200	osa_circ_019614	200	1	200	200/200(100.00)	0	200	396	4e-111
Chr3:12298061|12299081	200	1	200	osa_circ_019648	200	1	200	200/200(100.00)	0	200	396	4e-111
Chr3:12425739|12429099	200	1	200	osa_circ_019676	200	1	200	200/200(100.00)	0	200	396	4e-111
Chr3:12465847|12467182	200	1	200	osa_circ_019684	200	1	200	200/200(100.00)	0	200	396	4e-111
Chr3:12495705|12496641	200	1	200	osa_circ_019690	200	1	200	200/200(100.00)	0	200	396	4e-111
Chr3:12495988|12496641	200	1	200	osa_circ_019691	200	1	200	200/200(100.00)	0	200	396	4e-111
Chr3:12517850|12518201	200	1	200	osa_circ_019695	200	1	200	200/200(100.00)	0	200	396	4e-111
Chr3:12550525|12551201	200	1	200	osa_circ_019711	200	1	200	200/200(100.00)	0	200	396	4e-111
Chr3:12839386|12845480	200	1	200	osa_circ_019747	200	1	200	200/200(100.00)	0	200	396	4e-111
Chr3:13128225|13135449	200	1	200	osa_circ_019804	200	1	200	200/200(100.00)	0	200	396	4e-111
Chr3:13128946|13136186	200	1	200	osa_circ_019805	200	1	200	200/200(100.00)	0	200	396	4e-111
Chr3:13239881|13240642	200	1	200	osa_circ_019842	200	1	200	200/200(100.00)	0	200	396	4e-111
Chr3:13245242|13246446	200	1	200	osa_circ_019850	200	1	200	200/200(100.00)	0	200	396	4e-111
Chr3:135489|136488	200	1	200	osa_circ_017420	200	1	200	200/200(100.00)	0	200	396	4e-111
Chr3:13932749|13934170	200	1	200	osa_circ_019914	200	1	200	200/200(100.00)	0	200	396	4e-111
Chr3:14156016|14156295	200	1	200	osa_circ_019926	200	1	200	200/200(100.00)	0	200	396	4e-111
Chr3:14214454|14214710	200	1	200	osa_circ_019941	200	1	200	200/200(100.00)	0	200	396	4e-111
Chr3:14216220|14217734	200	1	200	osa_circ_019945	200	1	200	200/200(100.00)	0	200	396	4e-111
Chr3:14354663|14357900	200	1	200	osa_circ_019958	200	1	200	200/200(100.00)	0	200	396	4e-111
Chr3:1459071|1461080	200	1	200	osa_circ_017684	200	1	200	200/200(100.00)	0	200	396	4e-111
Chr3:15470071|15472172	200	1	200	osa_circ_020115	200	1	200	200/200(100.00)	0	200	396	4e-111
Chr3:15767129|15801698	200	1	200	osa_circ_020164	200	1	200	200/200(100.00)	0	200	396	4e-111
Chr3:1593168|1594665	200	1	200	osa_circ_017736	200	1	200	200/200(100.00)	0	200	396	4e-111
Chr3:17516176|17520721	200	1	200	osa_circ_020335	200	1	200	200/200(100.00)	0	200	396	4e-111
Chr3:17551695|17554096	200	1	200	osa_circ_020336	200	1	200	200/200(100.00)	0	200	396	4e-111
Chr3:17887256|17888170	200	1	200	osa_circ_020374	200	1	200	200/200(100.00)	0	200	396	4e-111
Chr3:17992607|17994753	200	1	200	osa_circ_020391	200	1	200	200/200(100.00)	0	200	396	4e-111
Chr3:18133893|18142149	200	1	200	osa_circ_020413	200	1	200	200/200(100.00)	0	200	396	4e-111
Chr3:18211372|18212306	200	1	200	osa_circ_020425	200	1	200	200/200(100.00)	0	200	396	4e-111
Chr3:18640170|18643549	200	1	200	osa_circ_020440	200	1	200	200/200(100.00)	0	200	396	4e-111
Chr3:18642731|18644391	200	1	200	osa_circ_020442	200	1	200	200/200(100.00)	0	200	396	4e-111
Chr3:1875285|1876820	200	1	200	osa_circ_017796	200	1	200	200/200(100.00)	0	200	396	4e-111
Chr3:19598957|19600573	200	1	200	osa_circ_020457	200	1	200	200/200(100.00)	0	200	396	4e-111
Chr3:2056228|2058173	200	1	200	osa_circ_017829	200	1	200	200/200(100.00)	0	200	396	4e-111
Chr3:20680670|20682478	200	1	200	osa_circ_020502	200	1	200	200/200(100.00)	0	200	396	4e-111
Chr3:2104811|2105800	200	1	200	osa_circ_017844	200	1	200	200/200(100.00)	0	200	396	4e-111
Chr3:21649486|21649769	200	1	200	osa_circ_020552	200	1	200	200/200(100.00)	0	200	396	4e-111
Chr3:21652034|21654190	200	1	200	osa_circ_020553	200	1	200	200/200(100.00)	0	200	396	4e-111
Chr3:21667506|21667864	200	1	200	osa_circ_020560	200	1	200	200/200(100.00)	0	200	396	4e-111
Chr3:22221160|22223794	200	1	200	osa_circ_020593	200	1	200	200/200(100.00)	0	200	396	4e-111
Chr3:22373891|22374391	200	1	200	osa_circ_020611	200	1	200	200/200(100.00)	0	200	396	4e-111
Chr3:23803441|23805342	200	1	200	osa_circ_020688	200	1	200	200/200(100.00)	0	200	396	4e-111
Chr3:23805185|23806449	200	1	200	osa_circ_020690	200	1	200	200/200(100.00)	0	200	396	4e-111
Chr3:23857813|23859983	200	1	200	osa_circ_020694	200	1	200	200/200(100.00)	0	200	396	4e-111
Chr3:23857813|23860857	200	1	200	osa_circ_020695	200	1	200	200/200(100.00)	0	200	396	4e-111
Chr3:23930505|23931322	200	1	200	osa_circ_020712	200	1	200	200/200(100.00)	0	200	396	4e-111
Chr3:2398177|2398458	200	1	200	osa_circ_017875	200	1	200	200/200(100.00)	0	200	396	4e-111
Chr3:23994120|23994619	200	1	200	osa_circ_020718	200	1	200	200/200(100.00)	0	200	396	4e-111
Chr3:24177402|24178678	200	1	200	osa_circ_020720	200	1	200	200/200(100.00)	0	200	396	4e-111
Chr3:2439558|2441805	200	1	200	osa_circ_017888	200	1	200	200/200(100.00)	0	200	396	4e-111
Chr3:2441114|2442776	200	1	200	osa_circ_017892	200	1	200	200/200(100.00)	0	200	396	4e-111
Chr3:24531933|24534136	200	1	200	osa_circ_020744	200	1	200	200/200(100.00)	0	200	396	4e-111
Chr3:24531933|24534140	200	1	200	osa_circ_020745	200	1	200	200/200(100.00)	0	200	396	4e-111
Chr3:24850993|24851410	200	1	200	osa_circ_020774	200	1	200	200/200(100.00)	0	200	396	4e-111
Chr3:25038612|25038969	200	1	200	osa_circ_020782	200	1	200	200/200(100.00)	0	200	396	4e-111
Chr3:25116475|25118703	200	1	200	osa_circ_020799	200	1	200	200/200(100.00)	0	200	396	4e-111
Chr3:25116475|25121737	200	1	200	osa_circ_020800	200	1	200	200/200(100.00)	0	200	396	4e-111
Chr3:25116475|25122918	200	1	200	osa_circ_020801	200	1	200	200/200(100.00)	0	200	396	4e-111
Chr3:25117116|25122918	200	1	200	osa_circ_020802	200	1	200	200/200(100.00)	0	200	396	4e-111
Chr3:25202750|25205974	200	1	200	osa_circ_020825	200	1	200	200/200(100.00)	0	200	396	4e-111
Chr3:2602886|2604167	200	1	200	osa_circ_017933	200	1	200	200/200(100.00)	0	200	396	4e-111
Chr3:26236647|26239930	200	1	200	osa_circ_020898	200	1	200	200/200(100.00)	0	200	396	4e-111
Chr3:267628|268062	200	1	200	osa_circ_017445	200	1	200	200/200(100.00)	0	200	396	4e-111
Chr3:27090504|27093831	200	1	200	osa_circ_020967	200	1	200	200/200(100.00)	0	200	396	4e-111
Chr3:27106437|27107773	200	1	200	osa_circ_020975	200	1	200	200/200(100.00)	0	200	396	4e-111
Chr3:271169|274549	200	1	200	osa_circ_017448	200	1	200	200/200(100.00)	0	200	396	4e-111
Chr3:27122537|27123196	200	1	200	osa_circ_020983	200	1	200	200/200(100.00)	0	200	396	4e-111
Chr3:27172548|27172926	200	1	200	osa_circ_020995	200	1	200	200/200(100.00)	0	200	396	4e-111
Chr3:27260351|27260706	200	1	200	osa_circ_021004	200	1	200	200/200(100.00)	0	200	396	4e-111
Chr3:27495957|27497749	200	1	200	osa_circ_021049	200	1	200	200/200(100.00)	0	200	396	4e-111
Chr3:27584053|27588715	200	1	200	osa_circ_021058	200	1	200	200/200(100.00)	0	200	396	4e-111
Chr3:28132270|28134159	200	1	200	osa_circ_021124	200	1	200	200/200(100.00)	0	200	396	4e-111
Chr3:28133362|28135188	200	1	200	osa_circ_021125	200	1	200	200/200(100.00)	0	200	396	4e-111
Chr3:28183133|28184895	200	1	200	osa_circ_021137	200	1	200	200/200(100.00)	0	200	396	4e-111
Chr3:28309559|28311071	200	1	200	osa_circ_021158	200	1	200	200/200(100.00)	0	200	396	4e-111
Chr3:28309584|28311027	200	1	200	osa_circ_021159	200	1	200	200/200(100.00)	0	200	396	4e-111
Chr3:28332990|28335900	200	1	200	osa_circ_021160	200	1	200	200/200(100.00)	0	200	396	4e-111
Chr3:28333868|28335900	200	1	200	osa_circ_021164	200	1	200	200/200(100.00)	0	200	396	4e-111
Chr3:28475137|28478768	200	1	200	osa_circ_021176	200	1	200	200/200(100.00)	0	200	396	4e-111
Chr3:28665413|28666040	200	1	200	osa_circ_021207	200	1	200	200/200(100.00)	0	200	396	4e-111
Chr3:28665413|28666525	200	1	200	osa_circ_021208	200	1	200	200/200(100.00)	0	200	396	4e-111
Chr3:28755395|28758040	200	1	200	osa_circ_021246	200	1	200	200/200(100.00)	0	200	396	4e-111
Chr3:28757484|28758040	200	1	200	osa_circ_021247	200	1	200	200/200(100.00)	0	200	396	4e-111
Chr3:29128188|29129127	200	1	200	osa_circ_021313	200	1	200	200/200(100.00)	0	200	396	4e-111
Chr3:2924659|2927630	200	1	200	osa_circ_017990	200	1	200	200/200(100.00)	0	200	396	4e-111
Chr3:29769028|29772029	200	1	200	osa_circ_021623	200	1	200	200/200(100.00)	0	200	396	4e-111
Chr3:29872446|29874489	200	1	200	osa_circ_021635	200	1	200	200/200(100.00)	0	200	396	4e-111
Chr3:30006457|30006842	200	1	200	osa_circ_021656	200	1	200	200/200(100.00)	0	200	396	4e-111
Chr3:30006457|30008701	200	1	200	osa_circ_021657	200	1	200	200/200(100.00)	0	200	396	4e-111
Chr3:30167308|30167948	200	1	200	osa_circ_021691	200	1	200	200/200(100.00)	0	200	396	4e-111
Chr3:30184489|30184756	200	1	200	osa_circ_021703	200	1	200	200/200(100.00)	0	200	396	4e-111
Chr3:30207490|30207826	200	1	200	osa_circ_021736	200	1	200	200/200(100.00)	0	200	396	4e-111
Chr3:30207985|30208243	200	1	200	osa_circ_021739	200	1	200	200/200(100.00)	0	200	396	4e-111
Chr3:30215572|30215805	200	1	200	osa_circ_021742	200	1	200	200/200(100.00)	0	200	396	4e-111
Chr3:30220075|30221304	200	1	200	osa_circ_021744	200	1	200	200/200(100.00)	0	200	396	4e-111
Chr3:30220075|30221601	200	1	200	osa_circ_021745	200	1	200	200/200(100.00)	0	200	396	4e-111
Chr3:30220075|30221928	200	1	200	osa_circ_021746	200	1	200	200/200(100.00)	0	200	396	4e-111
Chr3:30263932|30264879	200	1	200	osa_circ_021763	200	1	200	200/200(100.00)	0	200	396	4e-111
Chr3:30301385|30302773	200	1	200	osa_circ_021783	200	1	200	200/200(100.00)	0	200	396	4e-111
Chr3:30303032|30303652	200	1	200	osa_circ_021797	200	1	200	200/200(100.00)	0	200	396	4e-111
Chr3:30388725|30388925	200	1	200	osa_circ_021807	200	1	200	200/200(100.00)	0	200	396	4e-111
Chr3:3041048|3041379	200	1	200	osa_circ_018006	200	1	200	200/200(100.00)	0	200	396	4e-111
Chr3:30454297|30454535	200	1	200	osa_circ_021812	200	1	200	200/200(100.00)	0	200	396	4e-111
Chr3:30516129|30516345	200	1	200	osa_circ_021821	200	1	200	200/200(100.00)	0	200	396	4e-111
Chr3:30551087|30552408	200	1	200	osa_circ_021833	200	1	200	200/200(100.00)	0	200	396	4e-111
Chr3:30566863|30567887	200	1	200	osa_circ_021837	200	1	200	200/200(100.00)	0	200	396	4e-111
Chr3:30778252|30780644	200	1	200	osa_circ_021874	200	1	200	200/200(100.00)	0	200	396	4e-111
Chr3:30855226|30855680	200	1	200	osa_circ_021897	200	1	200	200/200(100.00)	0	200	396	4e-111
Chr3:30885168|30885426	200	1	200	osa_circ_021904	200	1	200	200/200(100.00)	0	200	396	4e-111
Chr3:30885168|30886494	200	1	200	osa_circ_021908	200	1	200	200/200(100.00)	0	200	396	4e-111
Chr3:30890454|30892999	200	1	200	osa_circ_021915	200	1	200	200/200(100.00)	0	200	396	4e-111
Chr3:30890835|30892999	200	1	200	osa_circ_021918	200	1	200	200/200(100.00)	0	200	396	4e-111
Chr3:3096100|3096446	200	1	200	osa_circ_018018	200	1	200	200/200(100.00)	0	200	396	4e-111
Chr3:3107100|3108391	200	1	200	osa_circ_018024	200	1	200	200/200(100.00)	0	200	396	4e-111
Chr3:31150967|31151695	200	1	200	osa_circ_021953	200	1	200	200/200(100.00)	0	200	396	4e-111
Chr3:3127937|3128137	200	1	200	osa_circ_018035	200	1	200	200/200(100.00)	0	200	396	4e-111
Chr3:31376358|31377333	200	1	200	osa_circ_021977	200	1	200	200/200(100.00)	0	200	396	4e-111
Chr3:3153344|3153707	200	1	200	osa_circ_018039	200	1	200	200/200(100.00)	0	200	396	4e-111
Chr3:31625644|31627863	200	1	200	osa_circ_022012	200	1	200	200/200(100.00)	0	200	396	4e-111
Chr3:31965590|31987353	200	1	200	osa_circ_022047	200	1	200	200/200(100.00)	0	200	396	4e-111
Chr3:32066144|32067269	200	1	200	osa_circ_022052	200	1	200	200/200(100.00)	0	200	396	4e-111
Chr3:32066144|32067831	200	1	200	osa_circ_022053	200	1	200	200/200(100.00)	0	200	396	4e-111
Chr3:32066144|32068204	200	1	200	osa_circ_022054	200	1	200	200/200(100.00)	0	200	396	4e-111
Chr3:32066144|32069213	200	1	200	osa_circ_022057	200	1	200	200/200(100.00)	0	200	396	4e-111
Chr3:32066144|32069592	200	1	200	osa_circ_022058	200	1	200	200/200(100.00)	0	200	396	4e-111
Chr3:32066923|32067831	200	1	200	osa_circ_022061	200	1	200	200/200(100.00)	0	200	396	4e-111
Chr3:32249846|32250483	200	1	200	osa_circ_022101	200	1	200	200/200(100.00)	0	200	396	4e-111
Chr3:32557681|32558951	200	1	200	osa_circ_022138	200	1	200	200/200(100.00)	0	200	396	4e-111
Chr3:32567195|32568038	200	1	200	osa_circ_022144	200	1	200	200/200(100.00)	0	200	396	4e-111
Chr3:32597166|32598143	200	1	200	osa_circ_022154	200	1	200	200/200(100.00)	0	200	396	4e-111
Chr3:32673684|32674220	200	1	200	osa_circ_022174	200	1	200	200/200(100.00)	0	200	396	4e-111
Chr3:32745086|32746520	200	1	200	osa_circ_022195	200	1	200	200/200(100.00)	0	200	396	4e-111
Chr3:32745086|32748144	200	1	200	osa_circ_022196	200	1	200	200/200(100.00)	0	200	396	4e-111
Chr3:32952712|32954085	200	1	200	osa_circ_022233	200	1	200	200/200(100.00)	0	200	396	4e-111
Chr3:33269554|33271109	200	1	200	osa_circ_022288	200	1	200	200/200(100.00)	0	200	396	4e-111
Chr3:33304656|33305046	200	1	200	osa_circ_022292	200	1	200	200/200(100.00)	0	200	396	4e-111
Chr3:33311914|33314014	200	1	200	osa_circ_022297	200	1	200	200/200(100.00)	0	200	396	4e-111
Chr3:33312771|33314014	200	1	200	osa_circ_022298	200	1	200	200/200(100.00)	0	200	396	4e-111
Chr3:33593575|33594328	200	1	200	osa_circ_022331	200	1	200	200/200(100.00)	0	200	396	4e-111
Chr3:33608368|33611995	200	1	200	osa_circ_022338	200	1	200	200/200(100.00)	0	200	396	4e-111
Chr3:33628976|33629563	200	1	200	osa_circ_022351	200	1	200	200/200(100.00)	0	200	396	4e-111
Chr3:33932970|33933340	200	1	200	osa_circ_022390	200	1	200	200/200(100.00)	0	200	396	4e-111
Chr3:34312395|34312769	200	1	200	osa_circ_022453	200	1	200	200/200(100.00)	0	200	396	4e-111
Chr3:34409326|34410040	200	1	200	osa_circ_022470	200	1	200	200/200(100.00)	0	200	396	4e-111
Chr3:34768873|34770741	200	1	200	osa_circ_022543	200	1	200	200/200(100.00)	0	200	396	4e-111
Chr3:34925107|34926155	200	1	200	osa_circ_022568	200	1	200	200/200(100.00)	0	200	396	4e-111
Chr3:34933090|34935136	200	1	200	osa_circ_022569	200	1	200	200/200(100.00)	0	200	396	4e-111
Chr3:35042159|35043620	200	1	200	osa_circ_022596	200	1	200	200/200(100.00)	0	200	396	4e-111
Chr3:35048011|35048354	200	1	200	osa_circ_022599	200	1	200	200/200(100.00)	0	200	396	4e-111
Chr3:35048011|35048435	200	1	200	osa_circ_022600	200	1	200	200/200(100.00)	0	200	396	4e-111
Chr3:35135312|35135855	200	1	200	osa_circ_022611	200	1	200	200/200(100.00)	0	200	396	4e-111
Chr3:35135399|35135599	200	1	200	osa_circ_022612	200	1	200	200/200(100.00)	0	200	396	4e-111
Chr3:35191772|35194799	200	1	200	osa_circ_022625	200	1	200	200/200(100.00)	0	200	396	4e-111
Chr3:35442320|35443273	200	1	200	osa_circ_022663	200	1	200	200/200(100.00)	0	200	396	4e-111
Chr3:35446881|35447105	200	1	200	osa_circ_022667	200	1	200	200/200(100.00)	0	200	396	4e-111
Chr3:35521696|35522795	200	1	200	osa_circ_022679	200	1	200	200/200(100.00)	0	200	396	4e-111
Chr3:35550028|35551483	200	1	200	osa_circ_022683	200	1	200	200/200(100.00)	0	200	396	4e-111
Chr3:35554966|35557089	200	1	200	osa_circ_022688	200	1	200	200/200(100.00)	0	200	396	4e-111
Chr3:35591557|35592788	200	1	200	osa_circ_022694	200	1	200	200/200(100.00)	0	200	396	4e-111
Chr3:35775829|35776855	200	1	200	osa_circ_022728	200	1	200	200/200(100.00)	0	200	396	4e-111
Chr3:35776129|35776855	200	1	200	osa_circ_022729	200	1	200	200/200(100.00)	0	200	396	4e-111
Chr3:35886259|35886717	200	1	200	osa_circ_022758	200	1	200	200/200(100.00)	0	200	396	4e-111
Chr3:35976047|35977131	200	1	200	osa_circ_022763	200	1	200	200/200(100.00)	0	200	396	4e-111
Chr3:36126090|36126484	200	1	200	osa_circ_022789	200	1	200	200/200(100.00)	0	200	396	4e-111
Chr3:36354374|36355908	200	1	200	osa_circ_022838	200	1	200	200/200(100.00)	0	200	396	4e-111
Chr3:3657522|3660972	200	1	200	osa_circ_018101	200	1	200	200/200(100.00)	0	200	396	4e-111
Chr3:3682225|3682537	200	1	200	osa_circ_018109	200	1	200	200/200(100.00)	0	200	396	4e-111
Chr3:4205500|4206307	200	1	200	osa_circ_018205	200	1	200	200/200(100.00)	0	200	396	4e-111
Chr3:4330248|4331670	200	1	200	osa_circ_018226	200	1	200	200/200(100.00)	0	200	396	4e-111
Chr3:4330248|4332832	200	1	200	osa_circ_018228	200	1	200	200/200(100.00)	0	200	396	4e-111
Chr3:4330248|4333506	200	1	200	osa_circ_018229	200	1	200	200/200(100.00)	0	200	396	4e-111
Chr3:4330248|4334743	200	1	200	osa_circ_018230	200	1	200	200/200(100.00)	0	200	396	4e-111
Chr3:4399902|4400191	200	1	200	osa_circ_018262	200	1	200	200/200(100.00)	0	200	396	4e-111
Chr3:4438076|4439493	200	1	200	osa_circ_018269	200	1	200	200/200(100.00)	0	200	396	4e-111
Chr3:4552926|4553363	200	1	200	osa_circ_018289	200	1	200	200/200(100.00)	0	200	396	4e-111
Chr3:4837907|4840944	200	1	200	osa_circ_018327	200	1	200	200/200(100.00)	0	200	396	4e-111
Chr3:4888755|4889140	200	1	200	osa_circ_018331	200	1	200	200/200(100.00)	0	200	396	4e-111
Chr3:5086353|5088363	200	1	200	osa_circ_018364	200	1	200	200/200(100.00)	0	200	396	4e-111
Chr3:5098681|5112315	200	1	200	osa_circ_018369	200	1	200	200/200(100.00)	0	200	396	4e-111
Chr3:5163438|5164908	200	1	200	osa_circ_018381	200	1	200	200/200(100.00)	0	200	396	4e-111
Chr3:5163438|5165842	200	1	200	osa_circ_018382	200	1	200	200/200(100.00)	0	200	396	4e-111
Chr3:5485943|5488061	200	1	200	osa_circ_018421	200	1	200	200/200(100.00)	0	200	396	4e-111
Chr3:5513717|5514237	200	1	200	osa_circ_018425	200	1	200	200/200(100.00)	0	200	396	4e-111
Chr3:5725350|5726672	200	1	200	osa_circ_018444	200	1	200	200/200(100.00)	0	200	396	4e-111
Chr3:5775277|5775543	200	1	200	osa_circ_018458	200	1	200	200/200(100.00)	0	200	396	4e-111
Chr3:5830921|5832353	200	1	200	osa_circ_018473	200	1	200	200/200(100.00)	0	200	396	4e-111
Chr3:5862051|5863345	200	1	200	osa_circ_018481	200	1	200	200/200(100.00)	0	200	396	4e-111
Chr3:5862051|5863562	200	1	200	osa_circ_018482	200	1	200	200/200(100.00)	0	200	396	4e-111
Chr3:5862051|5863624	200	1	200	osa_circ_018483	200	1	200	200/200(100.00)	0	200	396	4e-111
Chr3:5867734|5868481	200	1	200	osa_circ_018489	200	1	200	200/200(100.00)	0	200	396	4e-111
Chr3:5930770|5931232	200	1	200	osa_circ_018509	200	1	200	200/200(100.00)	0	200	396	4e-111
Chr3:6328345|6329178	200	1	200	osa_circ_018568	200	1	200	200/200(100.00)	0	200	396	4e-111
Chr3:6469475|6472434	200	1	200	osa_circ_018597	200	1	200	200/200(100.00)	0	200	396	4e-111
Chr3:6471614|6473268	200	1	200	osa_circ_018600	200	1	200	200/200(100.00)	0	200	396	4e-111
Chr3:6584352|6584719	200	1	200	osa_circ_018622	200	1	200	200/200(100.00)	0	200	396	4e-111
Chr3:6954998|6959890	200	1	200	osa_circ_018726	200	1	200	200/200(100.00)	0	200	396	4e-111
Chr3:6958237|6959434	200	1	200	osa_circ_018730	200	1	200	200/200(100.00)	0	200	396	4e-111
Chr3:6959716|6960108	200	1	200	osa_circ_018733	200	1	200	200/200(100.00)	0	200	396	4e-111
Chr3:70383|70848	200	1	200	osa_circ_017402	200	1	200	200/200(100.00)	0	200	396	4e-111
Chr3:7324303|7327873	200	1	200	osa_circ_018776	200	1	200	200/200(100.00)	0	200	396	4e-111
Chr3:7358923|7360686	200	1	200	osa_circ_018787	200	1	200	200/200(100.00)	0	200	396	4e-111
Chr3:7363162|7363586	200	1	200	osa_circ_018792	200	1	200	200/200(100.00)	0	200	396	4e-111
Chr3:7363162|7363992	200	1	200	osa_circ_018793	200	1	200	200/200(100.00)	0	200	396	4e-111
Chr3:7745017|7747534	200	1	200	osa_circ_018838	200	1	200	200/200(100.00)	0	200	396	4e-111
Chr3:7822457|7826398	200	1	200	osa_circ_018854	200	1	200	200/200(100.00)	0	200	396	4e-111
Chr3:7832844|7841587	200	1	200	osa_circ_018856	200	1	200	200/200(100.00)	0	200	396	4e-111
Chr3:7932012|7932701	200	1	200	osa_circ_018874	200	1	200	200/200(100.00)	0	200	396	4e-111
Chr3:802746|805244	200	1	200	osa_circ_017588	200	1	200	200/200(100.00)	0	200	396	4e-111
Chr3:8096212|8096948	200	1	200	osa_circ_018888	200	1	200	200/200(100.00)	0	200	396	4e-111
Chr3:8195806|8199128	200	1	200	osa_circ_018924	200	1	200	200/200(100.00)	0	200	396	4e-111
Chr3:84483|85023	200	1	200	osa_circ_017408	200	1	200	200/200(100.00)	0	200	396	4e-111
Chr3:8586730|8587372	200	1	200	osa_circ_018979	200	1	200	200/200(100.00)	0	200	396	4e-111
Chr3:8586730|8591431	200	1	200	osa_circ_018980	200	1	200	200/200(100.00)	0	200	396	4e-111
Chr3:8698768|8701046	200	1	200	osa_circ_018992	200	1	200	200/200(100.00)	0	200	396	4e-111
Chr3:8700119|8701046	200	1	200	osa_circ_018995	200	1	200	200/200(100.00)	0	200	396	4e-111
Chr3:8940833|8946700	200	1	200	osa_circ_019075	200	1	200	200/200(100.00)	0	200	396	4e-111
Chr3:949765|953229	200	1	200	osa_circ_017609	200	1	200	200/200(100.00)	0	200	396	4e-111
Chr3:9639582|9639937	200	1	200	osa_circ_019198	200	1	200	200/200(100.00)	0	200	396	4e-111
Chr3:9800011|9800986	200	1	200	osa_circ_019226	200	1	200	200/200(100.00)	0	200	396	4e-111
Chr3:9800340|9800986	200	1	200	osa_circ_019229	200	1	200	200/200(100.00)	0	200	396	4e-111
Chr3:9878836|9879259	200	1	200	osa_circ_019253	200	1	200	200/200(100.00)	0	200	396	4e-111
Chr4:1017547|1018458	200	1	200	osa_circ_022915	200	1	200	200/200(100.00)	0	200	396	4e-111
Chr4:10990986|10992510	200	1	200	osa_circ_023223	200	1	200	200/200(100.00)	0	200	396	4e-111
Chr4:11029222|11029504	200	1	200	osa_circ_023225	200	1	200	200/200(100.00)	0	200	396	4e-111
Chr4:11767566|11768928	200	1	200	osa_circ_023260	200	1	200	200/200(100.00)	0	200	396	4e-111
Chr4:11767566|11771632	200	1	200	osa_circ_023261	200	1	200	200/200(100.00)	0	200	396	4e-111
Chr4:11767566|11774675	200	1	200	osa_circ_023264	200	1	200	200/200(100.00)	0	200	396	4e-111
Chr4:11767566|11784395	200	1	200	osa_circ_023266	200	1	200	200/200(100.00)	0	200	396	4e-111
Chr4:11781001|11784395	200	1	200	osa_circ_023273	200	1	200	200/200(100.00)	0	200	396	4e-111
Chr4:11782575|11784395	200	1	200	osa_circ_023275	200	1	200	200/200(100.00)	0	200	396	4e-111
Chr4:11782575|11795264	200	1	200	osa_circ_023276	200	1	200	200/200(100.00)	0	200	396	4e-111
Chr4:11878215|11879118	200	1	200	osa_circ_023303	200	1	200	200/200(100.00)	0	200	396	4e-111
Chr4:11878215|11882171	200	1	200	osa_circ_023304	200	1	200	200/200(100.00)	0	200	396	4e-111
Chr4:11885594|11887272	200	1	200	osa_circ_023309	200	1	200	200/200(100.00)	0	200	396	4e-111
Chr4:12665308|12671563	200	1	200	osa_circ_023330	200	1	200	200/200(100.00)	0	200	396	4e-111
Chr4:14089538|14090081	200	1	200	osa_circ_023387	200	1	200	200/200(100.00)	0	200	396	4e-111
Chr4:15916077|15924680	200	1	200	osa_circ_023440	200	1	200	200/200(100.00)	0	200	396	4e-111
Chr4:16352807|16382881	200	1	200	osa_circ_023464	200	1	200	200/200(100.00)	0	200	396	4e-111
Chr4:16646273|16647298	200	1	200	osa_circ_023487	200	1	200	200/200(100.00)	0	200	396	4e-111
Chr4:16869310|16870114	200	1	200	osa_circ_023502	200	1	200	200/200(100.00)	0	200	396	4e-111
Chr4:16869310|16870706	200	1	200	osa_circ_023503	200	1	200	200/200(100.00)	0	200	396	4e-111
Chr4:18988588|18992011	200	1	200	osa_circ_023600	200	1	200	200/200(100.00)	0	200	396	4e-111
Chr4:19190474|19190935	200	1	200	osa_circ_023622	200	1	200	200/200(100.00)	0	200	396	4e-111
Chr4:19391425|19401494	200	1	200	osa_circ_023642	200	1	200	200/200(100.00)	0	200	396	4e-111
Chr4:19413146|19414756	200	1	200	osa_circ_023647	200	1	200	200/200(100.00)	0	200	396	4e-111
Chr4:19604777|19604992	200	1	200	osa_circ_023663	200	1	200	200/200(100.00)	0	200	396	4e-111
Chr4:19915266|19916413	200	1	200	osa_circ_023713	200	1	200	200/200(100.00)	0	200	396	4e-111
Chr4:1995132|1996835	200	1	200	osa_circ_022963	200	1	200	200/200(100.00)	0	200	396	4e-111
Chr10:19079439|19080085	200	1	200	osa_circ_007485	200	1	200	200/200(100.00)	0	200	396	4e-111
Chr10:19199753|19201392	200	1	200	osa_circ_007573	200	1	200	200/200(100.00)	0	200	396	4e-111
Chr10:19435104|19436109	200	1	200	osa_circ_007602	200	1	200	200/200(100.00)	0	200	396	4e-111
Chr10:19451512|19451874	200	1	200	osa_circ_007604	200	1	200	200/200(100.00)	0	200	396	4e-111
Chr10:19761134|19762616	200	1	200	osa_circ_007656	200	1	200	200/200(100.00)	0	200	396	4e-111
Chr10:19761467|19762616	200	1	200	osa_circ_007657	200	1	200	200/200(100.00)	0	200	396	4e-111
Chr10:19779401|19779888	200	1	200	osa_circ_007661	200	1	200	200/200(100.00)	0	200	396	4e-111
Chr10:20036093|20036513	200	1	200	osa_circ_007693	200	1	200	200/200(100.00)	0	200	396	4e-111
Chr10:20062416|20064601	200	1	200	osa_circ_007694	200	1	200	200/200(100.00)	0	200	396	4e-111
Chr10:20198214|20199344	200	1	200	osa_circ_007723	200	1	200	200/200(100.00)	0	200	396	4e-111
Chr10:20199684|20200117	200	1	200	osa_circ_007726	200	1	200	200/200(100.00)	0	200	396	4e-111
Chr10:20199684|20200646	200	1	200	osa_circ_007727	200	1	200	200/200(100.00)	0	200	396	4e-111
Chr10:20890580|20890904	200	1	200	osa_circ_007827	200	1	200	200/200(100.00)	0	200	396	4e-111
Chr10:20940114|20940686	200	1	200	osa_circ_007840	200	1	200	200/200(100.00)	0	200	396	4e-111
Chr10:21171548|21171837	200	1	200	osa_circ_007865	200	1	200	200/200(100.00)	0	200	396	4e-111
Chr10:21206978|21220099	200	1	200	osa_circ_007871	200	1	200	200/200(100.00)	0	200	396	4e-111
Chr10:21752021|21754000	200	1	200	osa_circ_007944	200	1	200	200/200(100.00)	0	200	396	4e-111
Chr10:21892814|21893706	200	1	200	osa_circ_007970	200	1	200	200/200(100.00)	0	200	396	4e-111
Chr10:21894228|21894508	200	1	200	osa_circ_007973	200	1	200	200/200(100.00)	0	200	396	4e-111
Chr10:22128783|22129104	200	1	200	osa_circ_008009	200	1	200	200/200(100.00)	0	200	396	4e-111
Chr10:22390387|22391552	200	1	200	osa_circ_008046	200	1	200	200/200(100.00)	0	200	396	4e-111
Chr10:22481457|22482081	200	1	200	osa_circ_008055	200	1	200	200/200(100.00)	0	200	396	4e-111
Chr10:22483668|22484492	200	1	200	osa_circ_008059	200	1	200	200/200(100.00)	0	200	396	4e-111
Chr10:22495379|22495922	200	1	200	osa_circ_008074	200	1	200	200/200(100.00)	0	200	396	4e-111
Chr10:22566172|22566925	200	1	200	osa_circ_008086	200	1	200	200/200(100.00)	0	200	396	4e-111
Chr10:22651207|22652717	200	1	200	osa_circ_008099	200	1	200	200/200(100.00)	0	200	396	4e-111
Chr10:22744692|22745367	200	1	200	osa_circ_008118	200	1	200	200/200(100.00)	0	200	396	4e-111
Chr10:22870474|22874007	200	1	200	osa_circ_008151	200	1	200	200/200(100.00)	0	200	396	4e-111
Chr10:23115091|23115651	200	1	200	osa_circ_008197	200	1	200	200/200(100.00)	0	200	396	4e-111
Chr10:23152156|23152851	200	1	200	osa_circ_008208	200	1	200	200/200(100.00)	0	200	396	4e-111
Chr10:2480104|2481446	200	1	200	osa_circ_006171	200	1	200	200/200(100.00)	0	200	396	4e-111
Chr10:2852155|2852620	200	1	200	osa_circ_006214	200	1	200	200/200(100.00)	0	200	396	4e-111
Chr10:302726|305050	200	1	200	osa_circ_006091	200	1	200	200/200(100.00)	0	200	396	4e-111
Chr10:3116084|3118462	200	1	200	osa_circ_006233	200	1	200	200/200(100.00)	0	200	396	4e-111
Chr10:3835851|3840512	200	1	200	osa_circ_006258	200	1	200	200/200(100.00)	0	200	396	4e-111
Chr10:413266|414007	200	1	200	osa_circ_006103	200	1	200	200/200(100.00)	0	200	396	4e-111
Chr10:4657735|4658297	200	1	200	osa_circ_006290	200	1	200	200/200(100.00)	0	200	396	4e-111
Chr10:4839865|4840417	200	1	200	osa_circ_006312	200	1	200	200/200(100.00)	0	200	396	4e-111
Chr10:5601844|5604632	200	1	200	osa_circ_006339	200	1	200	200/200(100.00)	0	200	396	4e-111
Chr10:6083432|6084353	200	1	200	osa_circ_006360	200	1	200	200/200(100.00)	0	200	396	4e-111
Chr4:20406017|20406709	200	1	200	osa_circ_023781	200	1	200	200/200(100.00)	0	200	396	4e-111
Chr4:21313321|21317695	200	1	200	osa_circ_023840	200	1	200	200/200(100.00)	0	200	396	4e-111
Chr4:21325102|21325483	200	1	200	osa_circ_023844	200	1	200	200/200(100.00)	0	200	396	4e-111
Chr4:21552328|21553465	200	1	200	osa_circ_023879	200	1	200	200/200(100.00)	0	200	396	4e-111
Chr4:21623595|21625646	200	1	200	osa_circ_023890	200	1	200	200/200(100.00)	0	200	396	4e-111
Chr4:21754058|21756400	200	1	200	osa_circ_023907	200	1	200	200/200(100.00)	0	200	396	4e-111
Chr4:21900503|21902070	200	1	200	osa_circ_023926	200	1	200	200/200(100.00)	0	200	396	4e-111
Chr4:21990638|21992247	200	1	200	osa_circ_023931	200	1	200	200/200(100.00)	0	200	396	4e-111
Chr4:22024210|22025916	200	1	200	osa_circ_023951	200	1	200	200/200(100.00)	0	200	396	4e-111
Chr4:22024210|22026613	200	1	200	osa_circ_023952	200	1	200	200/200(100.00)	0	200	396	4e-111
Chr4:22090737|22093051	200	1	200	osa_circ_023960	200	1	200	200/200(100.00)	0	200	396	4e-111
Chr4:221707|222417	200	1	200	osa_circ_022872	200	1	200	200/200(100.00)	0	200	396	4e-111
Chr4:221943|222417	200	1	200	osa_circ_022873	200	1	200	200/200(100.00)	0	200	396	4e-111
Chr4:22259171|22261142	200	1	200	osa_circ_023990	200	1	200	200/200(100.00)	0	200	396	4e-111
Chr4:22957643|22959162	200	1	200	osa_circ_024076	200	1	200	200/200(100.00)	0	200	396	4e-111
Chr4:23104814|23105665	200	1	200	osa_circ_024089	200	1	200	200/200(100.00)	0	200	396	4e-111
Chr4:23469526|23470223	200	1	200	osa_circ_024145	200	1	200	200/200(100.00)	0	200	396	4e-111
Chr4:23715941|23735632	200	1	200	osa_circ_024172	200	1	200	200/200(100.00)	0	200	396	4e-111
Chr4:23718633|23749978	200	1	200	osa_circ_024177	200	1	200	200/200(100.00)	0	200	396	4e-111
Chr4:24014060|24014275	200	1	200	osa_circ_024221	200	1	200	200/200(100.00)	0	200	396	4e-111
Chr4:24056786|24057663	200	1	200	osa_circ_024229	200	1	200	200/200(100.00)	0	200	396	4e-111
Chr4:24372928|24373311	200	1	200	osa_circ_024303	200	1	200	200/200(100.00)	0	200	396	4e-111
Chr4:24433029|24434038	200	1	200	osa_circ_024310	200	1	200	200/200(100.00)	0	200	396	4e-111
Chr4:24486991|24488625	200	1	200	osa_circ_024325	200	1	200	200/200(100.00)	0	200	396	4e-111
Chr4:24502365|24502640	200	1	200	osa_circ_024327	200	1	200	200/200(100.00)	0	200	396	4e-111
Chr4:24584175|24585671	200	1	200	osa_circ_024349	200	1	200	200/200(100.00)	0	200	396	4e-111
Chr4:24586753|24587438	200	1	200	osa_circ_024353	200	1	200	200/200(100.00)	0	200	396	4e-111
Chr4:24597384|24598667	200	1	200	osa_circ_024358	200	1	200	200/200(100.00)	0	200	396	4e-111
Chr4:24616782|24618004	200	1	200	osa_circ_024368	200	1	200	200/200(100.00)	0	200	396	4e-111
Chr4:2483499|2484141	200	1	200	osa_circ_022974	200	1	200	200/200(100.00)	0	200	396	4e-111
Chr4:24948249|24949326	200	1	200	osa_circ_024435	200	1	200	200/200(100.00)	0	200	396	4e-111
Chr4:24948249|24951244	200	1	200	osa_circ_024436	200	1	200	200/200(100.00)	0	200	396	4e-111
Chr4:24949904|24950125	200	1	200	osa_circ_024439	200	1	200	200/200(100.00)	0	200	396	4e-111
Chr4:24949904|24951244	200	1	200	osa_circ_024440	200	1	200	200/200(100.00)	0	200	396	4e-111
Chr4:25052567|25052886	200	1	200	osa_circ_024461	200	1	200	200/200(100.00)	0	200	396	4e-111
Chr4:25356301|25356727	200	1	200	osa_circ_024514	200	1	200	200/200(100.00)	0	200	396	4e-111
Chr4:25529375|25531116	200	1	200	osa_circ_024545	200	1	200	200/200(100.00)	0	200	396	4e-111
Chr4:26031907|26033802	200	1	200	osa_circ_024592	200	1	200	200/200(100.00)	0	200	396	4e-111
Chr4:26091987|26095427	200	1	200	osa_circ_024595	200	1	200	200/200(100.00)	0	200	396	4e-111
Chr4:26302139|26304554	200	1	200	osa_circ_024621	200	1	200	200/200(100.00)	0	200	396	4e-111
Chr4:26380136|26380835	200	1	200	osa_circ_024639	200	1	200	200/200(100.00)	0	200	396	4e-111
Chr4:26518940|26519920	200	1	200	osa_circ_024648	200	1	200	200/200(100.00)	0	200	396	4e-111
Chr4:26545216|26545606	200	1	200	osa_circ_024660	200	1	200	200/200(100.00)	0	200	396	4e-111
Chr4:27080904|27081455	200	1	200	osa_circ_024710	200	1	200	200/200(100.00)	0	200	396	4e-111
Chr4:27450624|27451243	200	1	200	osa_circ_024760	200	1	200	200/200(100.00)	0	200	396	4e-111
Chr4:27552811|27553585	200	1	200	osa_circ_024776	200	1	200	200/200(100.00)	0	200	396	4e-111
Chr4:27556411|27557039	200	1	200	osa_circ_024782	200	1	200	200/200(100.00)	0	200	396	4e-111
Chr4:27556411|27557916	200	1	200	osa_circ_024783	200	1	200	200/200(100.00)	0	200	396	4e-111
Chr4:27557587|27557916	200	1	200	osa_circ_024784	200	1	200	200/200(100.00)	0	200	396	4e-111
Chr4:27707260|27707705	200	1	200	osa_circ_024801	200	1	200	200/200(100.00)	0	200	396	4e-111
Chr4:28219933|28220332	200	1	200	osa_circ_024872	200	1	200	200/200(100.00)	0	200	396	4e-111
Chr4:28220558|28221295	200	1	200	osa_circ_024875	200	1	200	200/200(100.00)	0	200	396	4e-111
Chr4:28384151|28384771	200	1	200	osa_circ_024901	200	1	200	200/200(100.00)	0	200	396	4e-111
Chr4:28431188|28432004	200	1	200	osa_circ_024916	200	1	200	200/200(100.00)	0	200	396	4e-111
Chr4:28432078|28432521	200	1	200	osa_circ_024919	200	1	200	200/200(100.00)	0	200	396	4e-111
Chr4:28432301|28432521	200	1	200	osa_circ_024921	200	1	200	200/200(100.00)	0	200	396	4e-111
Chr4:28578443|28581241	200	1	200	osa_circ_024931	200	1	200	200/200(100.00)	0	200	396	4e-111
Chr4:28584217|28584819	200	1	200	osa_circ_024934	200	1	200	200/200(100.00)	0	200	396	4e-111
Chr4:28588123|28588821	200	1	200	osa_circ_024939	200	1	200	200/200(100.00)	0	200	396	4e-111
Chr4:28844126|28845838	200	1	200	osa_circ_024958	200	1	200	200/200(100.00)	0	200	396	4e-111
Chr4:29066460|29066870	200	1	200	osa_circ_024966	200	1	200	200/200(100.00)	0	200	396	4e-111
Chr4:29115851|29117841	200	1	200	osa_circ_024975	200	1	200	200/200(100.00)	0	200	396	4e-111
Chr4:29190742|29192681	200	1	200	osa_circ_024983	200	1	200	200/200(100.00)	0	200	396	4e-111
Chr4:29532865|29534153	200	1	200	osa_circ_025000	200	1	200	200/200(100.00)	0	200	396	4e-111
Chr4:29567615|29567892	200	1	200	osa_circ_025010	200	1	200	200/200(100.00)	0	200	396	4e-111
Chr4:29755412|29759482	200	1	200	osa_circ_025018	200	1	200	200/200(100.00)	0	200	396	4e-111
Chr4:29896247|29896450	200	1	200	osa_circ_025029	200	1	200	200/200(100.00)	0	200	396	4e-111
Chr4:29982443|29982821	200	1	200	osa_circ_025031	200	1	200	200/200(100.00)	0	200	396	4e-111
Chr4:29982691|29983788	200	1	200	osa_circ_025032	200	1	200	200/200(100.00)	0	200	396	4e-111
Chr4:30274179|30274866	200	1	200	osa_circ_025057	200	1	200	200/200(100.00)	0	200	396	4e-111
Chr4:30437032|30437489	200	1	200	osa_circ_025090	200	1	200	200/200(100.00)	0	200	396	4e-111
Chr4:30632809|30635258	200	1	200	osa_circ_025126	200	1	200	200/200(100.00)	0	200	396	4e-111
Chr4:30876042|30876576	200	1	200	osa_circ_025150	200	1	200	200/200(100.00)	0	200	396	4e-111
Chr4:30876042|30876957	200	1	200	osa_circ_025151	200	1	200	200/200(100.00)	0	200	396	4e-111
Chr4:30895096|30899907	200	1	200	osa_circ_025160	200	1	200	200/200(100.00)	0	200	396	4e-111
Chr4:30902154|30904542	200	1	200	osa_circ_025165	200	1	200	200/200(100.00)	0	200	396	4e-111
Chr4:30965102|30965326	200	1	200	osa_circ_025186	200	1	200	200/200(100.00)	0	200	396	4e-111
Chr4:31066054|31067432	200	1	200	osa_circ_025198	200	1	200	200/200(100.00)	0	200	396	4e-111
Chr4:31193871|31194095	200	1	200	osa_circ_025233	200	1	200	200/200(100.00)	0	200	396	4e-111
Chr4:31279103|31304223	200	1	200	osa_circ_025266	200	1	200	200/200(100.00)	0	200	396	4e-111
Chr4:31300225|31309276	200	1	200	osa_circ_025282	200	1	200	200/200(100.00)	0	200	396	4e-111
Chr4:31413122|31414575	200	1	200	osa_circ_025297	200	1	200	200/200(100.00)	0	200	396	4e-111
Chr4:31499815|31502187	200	1	200	osa_circ_025311	200	1	200	200/200(100.00)	0	200	396	4e-111
Chr4:31506946|31507407	200	1	200	osa_circ_025318	200	1	200	200/200(100.00)	0	200	396	4e-111
Chr4:31510376|31511730	200	1	200	osa_circ_025331	200	1	200	200/200(100.00)	0	200	396	4e-111
Chr4:31548695|31548995	200	1	200	osa_circ_025354	200	1	200	200/200(100.00)	0	200	396	4e-111
Chr4:31754709|31756819	200	1	200	osa_circ_025394	200	1	200	200/200(100.00)	0	200	396	4e-111
Chr4:31825260|31826084	200	1	200	osa_circ_025402	200	1	200	200/200(100.00)	0	200	396	4e-111
Chr4:31963954|31964181	200	1	200	osa_circ_025428	200	1	200	200/200(100.00)	0	200	396	4e-111
Chr4:31963976|31964203	200	1	200	osa_circ_025429	200	1	200	200/200(100.00)	0	200	396	4e-111
Chr4:31964019|31964246	200	1	200	osa_circ_025430	200	1	200	200/200(100.00)	0	200	396	4e-111
Chr4:31964026|31964253	200	1	200	osa_circ_025432	200	1	200	200/200(100.00)	0	200	396	4e-111
Chr4:32000830|32002276	200	1	200	osa_circ_025463	200	1	200	200/200(100.00)	0	200	396	4e-111
Chr4:32340750|32340958	200	1	200	osa_circ_025518	200	1	200	200/200(100.00)	0	200	396	4e-111
Chr4:32358571|32358984	200	1	200	osa_circ_025524	200	1	200	200/200(100.00)	0	200	396	4e-111
Chr4:32578051|32581392	200	1	200	osa_circ_025550	200	1	200	200/200(100.00)	0	200	396	4e-111
Chr4:32591763|32592143	200	1	200	osa_circ_025560	200	1	200	200/200(100.00)	0	200	396	4e-111
Chr4:32591763|32593510	200	1	200	osa_circ_025561	200	1	200	200/200(100.00)	0	200	396	4e-111
Chr4:32736899|32738017	200	1	200	osa_circ_025588	200	1	200	200/200(100.00)	0	200	396	4e-111
Chr4:32857162|32857493	200	1	200	osa_circ_025616	200	1	200	200/200(100.00)	0	200	396	4e-111
Chr4:32958123|32958344	200	1	200	osa_circ_025646	200	1	200	200/200(100.00)	0	200	396	4e-111
Chr4:33027198|33027492	200	1	200	osa_circ_025657	200	1	200	200/200(100.00)	0	200	396	4e-111
Chr4:33124967|33125432	200	1	200	osa_circ_025672	200	1	200	200/200(100.00)	0	200	396	4e-111
Chr4:33458065|33459826	200	1	200	osa_circ_025718	200	1	200	200/200(100.00)	0	200	396	4e-111
Chr4:33459707|33460179	200	1	200	osa_circ_025724	200	1	200	200/200(100.00)	0	200	396	4e-111
Chr4:33561550|33562211	200	1	200	osa_circ_025760	200	1	200	200/200(100.00)	0	200	396	4e-111
Chr4:33561741|33562211	200	1	200	osa_circ_025761	200	1	200	200/200(100.00)	0	200	396	4e-111
Chr4:33575412|33579041	200	1	200	osa_circ_025762	200	1	200	200/200(100.00)	0	200	396	4e-111
Chr4:33849923|33850342	200	1	200	osa_circ_025826	200	1	200	200/200(100.00)	0	200	396	4e-111
Chr4:34157334|34162556	200	1	200	osa_circ_025875	200	1	200	200/200(100.00)	0	200	396	4e-111
Chr4:34218060|34219638	200	1	200	osa_circ_025887	200	1	200	200/200(100.00)	0	200	396	4e-111
Chr4:34347369|34348357	200	1	200	osa_circ_025912	200	1	200	200/200(100.00)	0	200	396	4e-111
Chr4:34640095|34643090	200	1	200	osa_circ_025947	200	1	200	200/200(100.00)	0	200	396	4e-111
Chr4:34783212|34794222	200	1	200	osa_circ_025976	200	1	200	200/200(100.00)	0	200	396	4e-111
Chr4:34783491|34794693	200	1	200	osa_circ_025977	200	1	200	200/200(100.00)	0	200	396	4e-111
Chr4:34965141|34966553	200	1	200	osa_circ_026034	200	1	200	200/200(100.00)	0	200	396	4e-111
Chr4:34965141|34969807	200	1	200	osa_circ_026035	200	1	200	200/200(100.00)	0	200	396	4e-111
Chr4:35093089|35095669	200	1	200	osa_circ_026059	200	1	200	200/200(100.00)	0	200	396	4e-111
Chr4:35372722|35373926	200	1	200	osa_circ_026091	200	1	200	200/200(100.00)	0	200	396	4e-111
Chr4:35379398|35380061	200	1	200	osa_circ_026093	200	1	200	200/200(100.00)	0	200	396	4e-111
Chr4:35419921|35420505	200	1	200	osa_circ_026103	200	1	200	200/200(100.00)	0	200	396	4e-111
Chr4:35438323|35438585	200	1	200	osa_circ_026108	200	1	200	200/200(100.00)	0	200	396	4e-111
Chr4:35446561|35447462	200	1	200	osa_circ_026112	200	1	200	200/200(100.00)	0	200	396	4e-111
Chr4:35456403|35457751	200	1	200	osa_circ_026116	200	1	200	200/200(100.00)	0	200	396	4e-111
Chr4:3575998|3578989	200	1	200	osa_circ_022993	200	1	200	200/200(100.00)	0	200	396	4e-111
Chr4:5294883|5299121	200	1	200	osa_circ_023022	200	1	200	200/200(100.00)	0	200	396	4e-111
Chr4:5294883|5301419	200	1	200	osa_circ_023023	200	1	200	200/200(100.00)	0	200	396	4e-111
Chr4:5321840|5322198	200	1	200	osa_circ_023027	200	1	200	200/200(100.00)	0	200	396	4e-111
Chr4:5624312|5625376	200	1	200	osa_circ_023037	200	1	200	200/200(100.00)	0	200	396	4e-111
Chr4:720281|720736	200	1	200	osa_circ_022908	200	1	200	200/200(100.00)	0	200	396	4e-111
Chr4:7510114|7512829	200	1	200	osa_circ_023093	200	1	200	200/200(100.00)	0	200	396	4e-111
Chr4:7512128|7516952	200	1	200	osa_circ_023095	200	1	200	200/200(100.00)	0	200	396	4e-111
Chr4:8118893|8121059	200	1	200	osa_circ_023108	200	1	200	200/200(100.00)	0	200	396	4e-111
Chr4:8244829|8264058	200	1	200	osa_circ_023117	200	1	200	200/200(100.00)	0	200	396	4e-111
Chr4:9341030|9342346	200	1	200	osa_circ_023173	200	1	200	200/200(100.00)	0	200	396	4e-111
Chr4:9898548|9900259	200	1	200	osa_circ_023188	200	1	200	200/200(100.00)	0	200	396	4e-111
Chr4:9905861|9908266	200	1	200	osa_circ_023194	200	1	200	200/200(100.00)	0	200	396	4e-111
Chr4:9905861|9908906	200	1	200	osa_circ_023195	200	1	200	200/200(100.00)	0	200	396	4e-111
Chr4:9910943|9913088	200	1	200	osa_circ_023201	200	1	200	200/200(100.00)	0	200	396	4e-111
Chr4:9941058|9950379	200	1	200	osa_circ_023210	200	1	200	200/200(100.00)	0	200	396	4e-111
Chr4:9945552|9948157	200	1	200	osa_circ_023211	200	1	200	200/200(100.00)	0	200	396	4e-111
Chr5:11677291|11678994	200	1	200	osa_circ_027233	200	1	200	200/200(100.00)	0	200	396	4e-111
Chr5:1185179|1185821	200	1	200	osa_circ_026365	200	1	200	200/200(100.00)	0	200	396	4e-111
Chr5:12678512|12681285	200	1	200	osa_circ_027247	200	1	200	200/200(100.00)	0	200	396	4e-111
Chr5:1292658|1294072	200	1	200	osa_circ_026377	200	1	200	200/200(100.00)	0	200	396	4e-111
Chr5:13027806|13035702	200	1	200	osa_circ_027263	200	1	200	200/200(100.00)	0	200	396	4e-111
Chr5:13059289|13059540	200	1	200	osa_circ_027268	200	1	200	200/200(100.00)	0	200	396	4e-111
Chr5:13387328|13389677	200	1	200	osa_circ_027295	200	1	200	200/200(100.00)	0	200	396	4e-111
Chr5:13538273|13539702	200	1	200	osa_circ_027309	200	1	200	200/200(100.00)	0	200	396	4e-111
Chr5:1354487|1402798	200	1	200	osa_circ_026384	200	1	200	200/200(100.00)	0	200	396	4e-111
Chr5:13611425|13612356	200	1	200	osa_circ_027324	200	1	200	200/200(100.00)	0	200	396	4e-111
Chr5:13846041|13846381	200	1	200	osa_circ_027357	200	1	200	200/200(100.00)	0	200	396	4e-111
Chr5:14181856|14191666	200	1	200	osa_circ_027370	200	1	200	200/200(100.00)	0	200	396	4e-111
Chr5:14183089|14192853	200	1	200	osa_circ_027373	200	1	200	200/200(100.00)	0	200	396	4e-111
Chr5:14183600|14194069	200	1	200	osa_circ_027374	200	1	200	200/200(100.00)	0	200	396	4e-111
Chr5:14184024|14194512	200	1	200	osa_circ_027375	200	1	200	200/200(100.00)	0	200	396	4e-111
Chr5:14185077|14195664	200	1	200	osa_circ_027378	200	1	200	200/200(100.00)	0	200	396	4e-111
Chr5:14192021|14194512	200	1	200	osa_circ_027384	200	1	200	200/200(100.00)	0	200	396	4e-111
Chr5:14301835|14302315	200	1	200	osa_circ_027396	200	1	200	200/200(100.00)	0	200	396	4e-111
Chr5:14411659|14412107	200	1	200	osa_circ_027400	200	1	200	200/200(100.00)	0	200	396	4e-111
Chr5:14692709|14697245	200	1	200	osa_circ_027413	200	1	200	200/200(100.00)	0	200	396	4e-111
Chr5:1502988|1503190	200	1	200	osa_circ_026406	200	1	200	200/200(100.00)	0	200	396	4e-111
Chr5:1540161|1540524	200	1	200	osa_circ_026412	200	1	200	200/200(100.00)	0	200	396	4e-111
Chr5:16007218|16010473	200	1	200	osa_circ_027472	200	1	200	200/200(100.00)	0	200	396	4e-111
Chr5:16478099|16478682	200	1	200	osa_circ_027491	200	1	200	200/200(100.00)	0	200	396	4e-111
Chr5:16553969|16554594	200	1	200	osa_circ_027500	200	1	200	200/200(100.00)	0	200	396	4e-111
Chr5:16569564|16570300	200	1	200	osa_circ_027509	200	1	200	200/200(100.00)	0	200	396	4e-111
Chr5:16763216|16769088	200	1	200	osa_circ_027523	200	1	200	200/200(100.00)	0	200	396	4e-111
Chr5:16782938|16783669	200	1	200	osa_circ_027525	200	1	200	200/200(100.00)	0	200	396	4e-111
Chr5:16980002|16980351	200	1	200	osa_circ_027561	200	1	200	200/200(100.00)	0	200	396	4e-111
Chr5:17018555|17019556	200	1	200	osa_circ_027579	200	1	200	200/200(100.00)	0	200	396	4e-111
Chr5:17019124|17019556	200	1	200	osa_circ_027581	200	1	200	200/200(100.00)	0	200	396	4e-111
Chr5:17342447|17342852	200	1	200	osa_circ_027614	200	1	200	200/200(100.00)	0	200	396	4e-111
Chr5:17365175|17366356	200	1	200	osa_circ_027638	200	1	200	200/200(100.00)	0	200	396	4e-111
Chr5:17887108|17887722	200	1	200	osa_circ_027661	200	1	200	200/200(100.00)	0	200	396	4e-111
Chr5:17926331|17927947	200	1	200	osa_circ_027662	200	1	200	200/200(100.00)	0	200	396	4e-111
Chr5:17997031|17999562	200	1	200	osa_circ_027674	200	1	200	200/200(100.00)	0	200	396	4e-111
Chr5:18004428|18005002	200	1	200	osa_circ_027676	200	1	200	200/200(100.00)	0	200	396	4e-111
Chr5:18052559|18053198	200	1	200	osa_circ_027681	200	1	200	200/200(100.00)	0	200	396	4e-111
Chr5:18347526|18382198	200	1	200	osa_circ_027696	200	1	200	200/200(100.00)	0	200	396	4e-111
Chr5:18347589|18382198	200	1	200	osa_circ_027697	200	1	200	200/200(100.00)	0	200	396	4e-111
Chr5:18435727|18437333	200	1	200	osa_circ_027701	200	1	200	200/200(100.00)	0	200	396	4e-111
Chr5:18436567|18436925	200	1	200	osa_circ_027702	200	1	200	200/200(100.00)	0	200	396	4e-111
Chr5:18782278|18783774	200	1	200	osa_circ_027740	200	1	200	200/200(100.00)	0	200	396	4e-111
Chr5:1894189|1894617	200	1	200	osa_circ_026446	200	1	200	200/200(100.00)	0	200	396	4e-111
Chr5:19022749|19023469	200	1	200	osa_circ_027765	200	1	200	200/200(100.00)	0	200	396	4e-111
Chr5:19084959|19086244	200	1	200	osa_circ_027772	200	1	200	200/200(100.00)	0	200	396	4e-111
Chr5:19360659|19361201	200	1	200	osa_circ_027782	200	1	200	200/200(100.00)	0	200	396	4e-111
Chr5:19361040|19361594	200	1	200	osa_circ_027783	200	1	200	200/200(100.00)	0	200	396	4e-111
Chr5:19406657|19412539	200	1	200	osa_circ_027790	200	1	200	200/200(100.00)	0	200	396	4e-111
Chr5:19528566|19528980	200	1	200	osa_circ_027822	200	1	200	200/200(100.00)	0	200	396	4e-111
Chr5:1968557|1969856	200	1	200	osa_circ_026450	200	1	200	200/200(100.00)	0	200	396	4e-111
Chr5:20048430|20049252	200	1	200	osa_circ_027880	200	1	200	200/200(100.00)	0	200	396	4e-111
Chr5:2013699|2045277	200	1	200	osa_circ_026466	200	1	200	200/200(100.00)	0	200	396	4e-111
Chr5:20738743|20740923	200	1	200	osa_circ_027959	200	1	200	200/200(100.00)	0	200	396	4e-111
Chr5:21123142|21124671	200	1	200	osa_circ_028000	200	1	200	200/200(100.00)	0	200	396	4e-111
Chr5:21415854|21417635	200	1	200	osa_circ_028022	200	1	200	200/200(100.00)	0	200	396	4e-111
Chr5:21416885|21417635	200	1	200	osa_circ_028023	200	1	200	200/200(100.00)	0	200	396	4e-111
Chr5:21563165|21567931	200	1	200	osa_circ_028034	200	1	200	200/200(100.00)	0	200	396	4e-111
Chr5:21591057|21591716	200	1	200	osa_circ_028039	200	1	200	200/200(100.00)	0	200	396	4e-111
Chr5:21720832|21721274	200	1	200	osa_circ_028050	200	1	200	200/200(100.00)	0	200	396	4e-111
Chr5:21720835|21721274	200	1	200	osa_circ_028051	200	1	200	200/200(100.00)	0	200	396	4e-111
Chr5:21758411|21759629	200	1	200	osa_circ_028056	200	1	200	200/200(100.00)	0	200	396	4e-111
Chr5:21844734|21886420	200	1	200	osa_circ_028064	200	1	200	200/200(100.00)	0	200	396	4e-111
Chr5:21851467|21891869	200	1	200	osa_circ_028070	200	1	200	200/200(100.00)	0	200	396	4e-111
Chr5:22186307|22187536	200	1	200	osa_circ_028101	200	1	200	200/200(100.00)	0	200	396	4e-111
Chr5:22209092|22209608	200	1	200	osa_circ_028104	200	1	200	200/200(100.00)	0	200	396	4e-111
Chr5:22216386|22216704	200	1	200	osa_circ_028107	200	1	200	200/200(100.00)	0	200	396	4e-111
Chr5:22375138|22376918	200	1	200	osa_circ_028123	200	1	200	200/200(100.00)	0	200	396	4e-111
Chr5:23191998|23193803	200	1	200	osa_circ_028211	200	1	200	200/200(100.00)	0	200	396	4e-111
Chr5:23421860|23422068	200	1	200	osa_circ_028234	200	1	200	200/200(100.00)	0	200	396	4e-111
Chr5:2395450|2396302	200	1	200	osa_circ_026517	200	1	200	200/200(100.00)	0	200	396	4e-111
Chr5:24328080|24328382	200	1	200	osa_circ_028370	200	1	200	200/200(100.00)	0	200	396	4e-111
Chr5:24526043|24526493	200	1	200	osa_circ_028397	200	1	200	200/200(100.00)	0	200	396	4e-111
Chr5:24778685|24779020	200	1	200	osa_circ_028440	200	1	200	200/200(100.00)	0	200	396	4e-111
Chr5:24863463|24863690	200	1	200	osa_circ_028444	200	1	200	200/200(100.00)	0	200	396	4e-111
Chr5:24864303|24864530	200	1	200	osa_circ_028448	200	1	200	200/200(100.00)	0	200	396	4e-111
Chr5:2495832|2496433	200	1	200	osa_circ_026519	200	1	200	200/200(100.00)	0	200	396	4e-111
Chr5:25026996|25031650	200	1	200	osa_circ_028455	200	1	200	200/200(100.00)	0	200	396	4e-111
Chr5:2512798|2514806	200	1	200	osa_circ_026524	200	1	200	200/200(100.00)	0	200	396	4e-111
Chr5:25189414|25191181	200	1	200	osa_circ_028464	200	1	200	200/200(100.00)	0	200	396	4e-111
Chr5:25399988|25400261	200	1	200	osa_circ_028496	200	1	200	200/200(100.00)	0	200	396	4e-111
Chr5:25449560|25450887	200	1	200	osa_circ_028500	200	1	200	200/200(100.00)	0	200	396	4e-111
Chr5:2551017|2551594	200	1	200	osa_circ_026543	200	1	200	200/200(100.00)	0	200	396	4e-111
Chr5:25620993|25623083	200	1	200	osa_circ_028515	200	1	200	200/200(100.00)	0	200	396	4e-111
Chr5:25784255|25786098	200	1	200	osa_circ_028544	200	1	200	200/200(100.00)	0	200	396	4e-111
Chr5:25791255|25791699	200	1	200	osa_circ_028551	200	1	200	200/200(100.00)	0	200	396	4e-111
Chr5:2585472|2587865	200	1	200	osa_circ_026551	200	1	200	200/200(100.00)	0	200	396	4e-111
Chr5:2586455|2587865	200	1	200	osa_circ_026552	200	1	200	200/200(100.00)	0	200	396	4e-111
Chr5:25945279|25946444	200	1	200	osa_circ_028571	200	1	200	200/200(100.00)	0	200	396	4e-111
Chr5:26102456|26102752	200	1	200	osa_circ_028586	200	1	200	200/200(100.00)	0	200	396	4e-111
Chr5:26109762|26110532	200	1	200	osa_circ_028589	200	1	200	200/200(100.00)	0	200	396	4e-111
Chr5:26239529|26239935	200	1	200	osa_circ_028602	200	1	200	200/200(100.00)	0	200	396	4e-111
Chr5:26280039|26280691	200	1	200	osa_circ_028611	200	1	200	200/200(100.00)	0	200	396	4e-111
Chr5:26311919|26313298	200	1	200	osa_circ_028616	200	1	200	200/200(100.00)	0	200	396	4e-111
Chr5:26347914|26350885	200	1	200	osa_circ_028622	200	1	200	200/200(100.00)	0	200	396	4e-111
Chr5:2644429|2644692	200	1	200	osa_circ_026558	200	1	200	200/200(100.00)	0	200	396	4e-111
Chr5:26464853|26466450	200	1	200	osa_circ_028631	200	1	200	200/200(100.00)	0	200	396	4e-111
Chr5:26617082|26617635	200	1	200	osa_circ_028667	200	1	200	200/200(100.00)	0	200	396	4e-111
Chr5:26699908|26700428	200	1	200	osa_circ_028685	200	1	200	200/200(100.00)	0	200	396	4e-111
Chr5:26914121|26915123	200	1	200	osa_circ_028718	200	1	200	200/200(100.00)	0	200	396	4e-111
Chr5:27086742|27087333	200	1	200	osa_circ_028754	200	1	200	200/200(100.00)	0	200	396	4e-111
Chr5:2726980|2728049	200	1	200	osa_circ_026563	200	1	200	200/200(100.00)	0	200	396	4e-111
Chr5:27651676|27651930	200	1	200	osa_circ_028851	200	1	200	200/200(100.00)	0	200	396	4e-111
Chr5:27678093|27678621	200	1	200	osa_circ_028862	200	1	200	200/200(100.00)	0	200	396	4e-111
Chr5:27685605|27686812	200	1	200	osa_circ_028865	200	1	200	200/200(100.00)	0	200	396	4e-111
Chr5:27869358|27870210	200	1	200	osa_circ_028911	200	1	200	200/200(100.00)	0	200	396	4e-111
Chr5:27979990|27980697	200	1	200	osa_circ_028944	200	1	200	200/200(100.00)	0	200	396	4e-111
Chr5:28236253|28236612	200	1	200	osa_circ_029007	200	1	200	200/200(100.00)	0	200	396	4e-111
Chr5:28246660|28246982	200	1	200	osa_circ_029015	200	1	200	200/200(100.00)	0	200	396	4e-111
Chr5:28247146|28248262	200	1	200	osa_circ_029018	200	1	200	200/200(100.00)	0	200	396	4e-111
Chr5:2835882|2837893	200	1	200	osa_circ_026582	200	1	200	200/200(100.00)	0	200	396	4e-111
Chr5:28590548|28591180	200	1	200	osa_circ_029050	200	1	200	200/200(100.00)	0	200	396	4e-111
Chr5:2875599|2876688	200	1	200	osa_circ_026594	200	1	200	200/200(100.00)	0	200	396	4e-111
Chr5:28767166|28770860	200	1	200	osa_circ_029070	200	1	200	200/200(100.00)	0	200	396	4e-111
Chr5:28767469|28770860	200	1	200	osa_circ_029072	200	1	200	200/200(100.00)	0	200	396	4e-111
Chr5:28820011|28822117	200	1	200	osa_circ_029081	200	1	200	200/200(100.00)	0	200	396	4e-111
Chr5:29157536|29157874	200	1	200	osa_circ_029129	200	1	200	200/200(100.00)	0	200	396	4e-111
Chr5:29337096|29337412	200	1	200	osa_circ_029149	200	1	200	200/200(100.00)	0	200	396	4e-111
Chr5:29497622|29498428	200	1	200	osa_circ_029164	200	1	200	200/200(100.00)	0	200	396	4e-111
Chr5:29508549|29509228	200	1	200	osa_circ_029165	200	1	200	200/200(100.00)	0	200	396	4e-111
Chr5:29522020|29522678	200	1	200	osa_circ_029177	200	1	200	200/200(100.00)	0	200	396	4e-111
Chr5:29530524|29531428	200	1	200	osa_circ_029186	200	1	200	200/200(100.00)	0	200	396	4e-111
Chr5:29560789|29562080	200	1	200	osa_circ_029197	200	1	200	200/200(100.00)	0	200	396	4e-111
Chr5:29610291|29612438	200	1	200	osa_circ_029221	200	1	200	200/200(100.00)	0	200	396	4e-111
Chr5:29610291|29613639	200	1	200	osa_circ_029222	200	1	200	200/200(100.00)	0	200	396	4e-111
Chr5:29611423|29615964	200	1	200	osa_circ_029226	200	1	200	200/200(100.00)	0	200	396	4e-111
Chr5:29658366|29662014	200	1	200	osa_circ_029238	200	1	200	200/200(100.00)	0	200	396	4e-111
Chr5:29658392|29659572	200	1	200	osa_circ_029240	200	1	200	200/200(100.00)	0	200	396	4e-111
Chr5:29659385|29662014	200	1	200	osa_circ_029241	200	1	200	200/200(100.00)	0	200	396	4e-111
Chr5:29665606|29666514	200	1	200	osa_circ_029244	200	1	200	200/200(100.00)	0	200	396	4e-111
Chr5:29690641|29691163	200	1	200	osa_circ_029246	200	1	200	200/200(100.00)	0	200	396	4e-111
Chr5:29734822|29735540	200	1	200	osa_circ_029250	200	1	200	200/200(100.00)	0	200	396	4e-111
Chr5:3310366|3310766	200	1	200	osa_circ_026668	200	1	200	200/200(100.00)	0	200	396	4e-111
Chr5:3332861|3333360	200	1	200	osa_circ_026688	200	1	200	200/200(100.00)	0	200	396	4e-111
Chr5:3363690|3426814	200	1	200	osa_circ_026701	200	1	200	200/200(100.00)	0	200	396	4e-111
Chr5:3369594|3425108	200	1	200	osa_circ_026702	200	1	200	200/200(100.00)	0	200	396	4e-111
Chr5:3371959|3427421	200	1	200	osa_circ_026705	200	1	200	200/200(100.00)	0	200	396	4e-111
Chr5:3496224|3500947	200	1	200	osa_circ_026722	200	1	200	200/200(100.00)	0	200	396	4e-111
Chr5:3563210|3563694	200	1	200	osa_circ_026731	200	1	200	200/200(100.00)	0	200	396	4e-111
Chr5:3609020|3610919	200	1	200	osa_circ_026734	200	1	200	200/200(100.00)	0	200	396	4e-111
Chr5:3609020|3611174	200	1	200	osa_circ_026735	200	1	200	200/200(100.00)	0	200	396	4e-111
Chr5:3617187|3617467	200	1	200	osa_circ_026738	200	1	200	200/200(100.00)	0	200	396	4e-111
Chr5:4181617|4182424	200	1	200	osa_circ_026823	200	1	200	200/200(100.00)	0	200	396	4e-111
Chr5:42165|43626	200	1	200	osa_circ_026124	200	1	200	200/200(100.00)	0	200	396	4e-111
Chr5:4309010|4309768	200	1	200	osa_circ_026832	200	1	200	200/200(100.00)	0	200	396	4e-111
Chr5:4566531|4567220	200	1	200	osa_circ_026842	200	1	200	200/200(100.00)	0	200	396	4e-111
Chr5:4863091|4863373	200	1	200	osa_circ_026869	200	1	200	200/200(100.00)	0	200	396	4e-111
Chr5:4966608|4967231	200	1	200	osa_circ_026878	200	1	200	200/200(100.00)	0	200	396	4e-111
Chr5:518834|519250	200	1	200	osa_circ_026221	200	1	200	200/200(100.00)	0	200	396	4e-111
Chr5:5428828|5429767	200	1	200	osa_circ_026902	200	1	200	200/200(100.00)	0	200	396	4e-111
Chr5:5430691|5431068	200	1	200	osa_circ_026905	200	1	200	200/200(100.00)	0	200	396	4e-111
Chr5:552509|553385	200	1	200	osa_circ_026225	200	1	200	200/200(100.00)	0	200	396	4e-111
Chr5:5942358|5942868	200	1	200	osa_circ_026931	200	1	200	200/200(100.00)	0	200	396	4e-111
Chr5:5942358|5943786	200	1	200	osa_circ_026932	200	1	200	200/200(100.00)	0	200	396	4e-111
Chr5:6684178|6685404	200	1	200	osa_circ_026980	200	1	200	200/200(100.00)	0	200	396	4e-111
Chr5:7173183|7174565	200	1	200	osa_circ_027006	200	1	200	200/200(100.00)	0	200	396	4e-111
Chr5:7635910|7637416	200	1	200	osa_circ_027026	200	1	200	200/200(100.00)	0	200	396	4e-111
Chr5:7961586|7962089	200	1	200	osa_circ_027105	200	1	200	200/200(100.00)	0	200	396	4e-111
Chr5:8000880|8001391	200	1	200	osa_circ_027107	200	1	200	200/200(100.00)	0	200	396	4e-111
Chr5:8276675|8279196	200	1	200	osa_circ_027118	200	1	200	200/200(100.00)	0	200	396	4e-111
Chr5:8282354|8283753	200	1	200	osa_circ_027119	200	1	200	200/200(100.00)	0	200	396	4e-111
Chr5:8282783|8283753	200	1	200	osa_circ_027120	200	1	200	200/200(100.00)	0	200	396	4e-111
Chr5:8604635|8606054	200	1	200	osa_circ_027139	200	1	200	200/200(100.00)	0	200	396	4e-111
Chr5:8693077|8700138	200	1	200	osa_circ_027147	200	1	200	200/200(100.00)	0	200	396	4e-111
Chr5:8771034|8771533	200	1	200	osa_circ_027150	200	1	200	200/200(100.00)	0	200	396	4e-111
Chr5:941349|941801	200	1	200	osa_circ_026303	200	1	200	200/200(100.00)	0	200	396	4e-111
Chr6:10350355|10350654	200	1	200	osa_circ_030570	200	1	200	200/200(100.00)	0	200	396	4e-111
Chr6:11049939|11050702	200	1	200	osa_circ_030588	200	1	200	200/200(100.00)	0	200	396	4e-111
Chr6:11051800|11052353	200	1	200	osa_circ_030589	200	1	200	200/200(100.00)	0	200	396	4e-111
Chr6:11269514|11272066	200	1	200	osa_circ_030624	200	1	200	200/200(100.00)	0	200	396	4e-111
Chr6:11275580|11276720	200	1	200	osa_circ_030630	200	1	200	200/200(100.00)	0	200	396	4e-111
Chr6:12993247|12994002	200	1	200	osa_circ_030718	200	1	200	200/200(100.00)	0	200	396	4e-111
Chr6:13346607|13346848	200	1	200	osa_circ_030738	200	1	200	200/200(100.00)	0	200	396	4e-111
Chr6:13346607|13347678	200	1	200	osa_circ_030739	200	1	200	200/200(100.00)	0	200	396	4e-111
Chr6:13346607|13348348	200	1	200	osa_circ_030741	200	1	200	200/200(100.00)	0	200	396	4e-111
Chr6:13947845|13948249	200	1	200	osa_circ_030775	200	1	200	200/200(100.00)	0	200	396	4e-111
Chr6:13947845|13951067	200	1	200	osa_circ_030776	200	1	200	200/200(100.00)	0	200	396	4e-111
Chr6:1456298|1458261	200	1	200	osa_circ_029487	200	1	200	200/200(100.00)	0	200	396	4e-111
Chr6:14931039|14931427	200	1	200	osa_circ_030800	200	1	200	200/200(100.00)	0	200	396	4e-111
Chr6:1533358|1534082	200	1	200	osa_circ_029502	200	1	200	200/200(100.00)	0	200	396	4e-111
Chr6:15339696|15342783	200	1	200	osa_circ_030801	200	1	200	200/200(100.00)	0	200	396	4e-111
Chr6:15342141|15342783	200	1	200	osa_circ_030803	200	1	200	200/200(100.00)	0	200	396	4e-111
Chr6:15355190|15364347	200	1	200	osa_circ_030807	200	1	200	200/200(100.00)	0	200	396	4e-111
Chr6:15362456|15364347	200	1	200	osa_circ_030808	200	1	200	200/200(100.00)	0	200	396	4e-111
Chr6:1556450|1556862	200	1	200	osa_circ_029505	200	1	200	200/200(100.00)	0	200	396	4e-111
Chr6:15653515|15658100	200	1	200	osa_circ_030820	200	1	200	200/200(100.00)	0	200	396	4e-111
Chr6:15656218|15658100	200	1	200	osa_circ_030821	200	1	200	200/200(100.00)	0	200	396	4e-111
Chr6:15815478|15818053	200	1	200	osa_circ_030834	200	1	200	200/200(100.00)	0	200	396	4e-111
Chr6:15815478|15819382	200	1	200	osa_circ_030835	200	1	200	200/200(100.00)	0	200	396	4e-111
Chr6:15924652|15929138	200	1	200	osa_circ_030847	200	1	200	200/200(100.00)	0	200	396	4e-111
Chr6:1596188|1596901	200	1	200	osa_circ_029515	200	1	200	200/200(100.00)	0	200	396	4e-111
Chr6:1613733|1615621	200	1	200	osa_circ_029523	200	1	200	200/200(100.00)	0	200	396	4e-111
Chr6:16606755|16608826	200	1	200	osa_circ_030879	200	1	200	200/200(100.00)	0	200	396	4e-111
Chr6:16609515|16612670	200	1	200	osa_circ_030881	200	1	200	200/200(100.00)	0	200	396	4e-111
Chr6:16736212|16738160	200	1	200	osa_circ_030899	200	1	200	200/200(100.00)	0	200	396	4e-111
Chr6:16736212|16740494	200	1	200	osa_circ_030900	200	1	200	200/200(100.00)	0	200	396	4e-111
Chr6:16768493|16768930	200	1	200	osa_circ_030903	200	1	200	200/200(100.00)	0	200	396	4e-111
Chr6:16778220|16778610	200	1	200	osa_circ_030905	200	1	200	200/200(100.00)	0	200	396	4e-111
Chr6:16780846|16782525	200	1	200	osa_circ_030909	200	1	200	200/200(100.00)	0	200	396	4e-111
Chr6:16795439|16797229	200	1	200	osa_circ_030915	200	1	200	200/200(100.00)	0	200	396	4e-111
Chr6:17275584|17277157	200	1	200	osa_circ_030939	200	1	200	200/200(100.00)	0	200	396	4e-111
Chr6:17315675|17317799	200	1	200	osa_circ_030945	200	1	200	200/200(100.00)	0	200	396	4e-111
Chr6:17379869|17380383	200	1	200	osa_circ_030951	200	1	200	200/200(100.00)	0	200	396	4e-111
Chr6:18082797|18083784	200	1	200	osa_circ_031009	200	1	200	200/200(100.00)	0	200	396	4e-111
Chr6:1810723|1811005	200	1	200	osa_circ_029546	200	1	200	200/200(100.00)	0	200	396	4e-111
Chr6:18149407|18153627	200	1	200	osa_circ_031014	200	1	200	200/200(100.00)	0	200	396	4e-111
Chr6:18150581|18150876	200	1	200	osa_circ_031017	200	1	200	200/200(100.00)	0	200	396	4e-111
Chr6:1818051|1818903	200	1	200	osa_circ_029551	200	1	200	200/200(100.00)	0	200	396	4e-111
Chr6:1944148|1944668	200	1	200	osa_circ_029583	200	1	200	200/200(100.00)	0	200	396	4e-111
Chr6:19549861|19564228	200	1	200	osa_circ_031063	200	1	200	200/200(100.00)	0	200	396	4e-111
Chr6:19551947|19565237	200	1	200	osa_circ_031066	200	1	200	200/200(100.00)	0	200	396	4e-111
Chr6:1978439|1980880	200	1	200	osa_circ_029587	200	1	200	200/200(100.00)	0	200	396	4e-111
Chr6:1990946|1991843	200	1	200	osa_circ_029591	200	1	200	200/200(100.00)	0	200	396	4e-111
Chr6:2002639|2004474	200	1	200	osa_circ_029592	200	1	200	200/200(100.00)	0	200	396	4e-111
Chr6:2012961|2015462	200	1	200	osa_circ_029601	200	1	200	200/200(100.00)	0	200	396	4e-111
Chr6:2012970|2015462	200	1	200	osa_circ_029602	200	1	200	200/200(100.00)	0	200	396	4e-111
Chr6:2046190|2059120	200	1	200	osa_circ_029605	200	1	200	200/200(100.00)	0	200	396	4e-111
Chr6:20719043|20721385	200	1	200	osa_circ_031107	200	1	200	200/200(100.00)	0	200	396	4e-111
Chr6:21656567|21658786	200	1	200	osa_circ_031174	200	1	200	200/200(100.00)	0	200	396	4e-111
Chr6:21656567|21659959	200	1	200	osa_circ_031176	200	1	200	200/200(100.00)	0	200	396	4e-111
Chr6:21656567|21661227	200	1	200	osa_circ_031178	200	1	200	200/200(100.00)	0	200	396	4e-111
Chr6:21656567|21661564	200	1	200	osa_circ_031179	200	1	200	200/200(100.00)	0	200	396	4e-111
Chr6:2176755|2209269	200	1	200	osa_circ_029626	200	1	200	200/200(100.00)	0	200	396	4e-111
Chr6:2200239|2209269	200	1	200	osa_circ_029636	200	1	200	200/200(100.00)	0	200	396	4e-111
Chr6:2200239|2213201	200	1	200	osa_circ_029637	200	1	200	200/200(100.00)	0	200	396	4e-111
Chr6:22076480|22093792	200	1	200	osa_circ_031227	200	1	200	200/200(100.00)	0	200	396	4e-111
Chr6:22249644|22250233	200	1	200	osa_circ_031239	200	1	200	200/200(100.00)	0	200	396	4e-111
Chr6:2248615|2250397	200	1	200	osa_circ_029642	200	1	200	200/200(100.00)	0	200	396	4e-111
Chr6:2325908|2326305	200	1	200	osa_circ_029658	200	1	200	200/200(100.00)	0	200	396	4e-111
Chr6:2359329|2360808	200	1	200	osa_circ_029661	200	1	200	200/200(100.00)	0	200	396	4e-111
Chr6:2369183|2369801	200	1	200	osa_circ_029665	200	1	200	200/200(100.00)	0	200	396	4e-111
Chr6:24039719|24042874	200	1	200	osa_circ_031315	200	1	200	200/200(100.00)	0	200	396	4e-111
Chr6:24291236|24291948	200	1	200	osa_circ_031352	200	1	200	200/200(100.00)	0	200	396	4e-111
Chr6:24415142|24418184	200	1	200	osa_circ_031364	200	1	200	200/200(100.00)	0	200	396	4e-111
Chr6:24524760|24526065	200	1	200	osa_circ_031372	200	1	200	200/200(100.00)	0	200	396	4e-111
Chr6:24791095|24792367	200	1	200	osa_circ_031381	200	1	200	200/200(100.00)	0	200	396	4e-111
Chr6:24836284|24838263	200	1	200	osa_circ_031393	200	1	200	200/200(100.00)	0	200	396	4e-111
Chr6:25087589|25088282	200	1	200	osa_circ_031429	200	1	200	200/200(100.00)	0	200	396	4e-111
Chr6:25202936|25203289	200	1	200	osa_circ_031435	200	1	200	200/200(100.00)	0	200	396	4e-111
Chr6:25204619|25205756	200	1	200	osa_circ_031439	200	1	200	200/200(100.00)	0	200	396	4e-111
Chr6:2574517|2575262	200	1	200	osa_circ_029687	200	1	200	200/200(100.00)	0	200	396	4e-111
Chr6:25871067|25871556	200	1	200	osa_circ_031468	200	1	200	200/200(100.00)	0	200	396	4e-111
Chr6:26244534|26245166	200	1	200	osa_circ_031670	200	1	200	200/200(100.00)	0	200	396	4e-111
Chr6:26255414|26255634	200	1	200	osa_circ_031676	200	1	200	200/200(100.00)	0	200	396	4e-111
Chr6:26338342|26340324	200	1	200	osa_circ_031735	200	1	200	200/200(100.00)	0	200	396	4e-111
Chr6:2636979|2638478	200	1	200	osa_circ_029696	200	1	200	200/200(100.00)	0	200	396	4e-111
Chr6:26424451|26425454	200	1	200	osa_circ_031762	200	1	200	200/200(100.00)	0	200	396	4e-111
Chr6:26947004|26948514	200	1	200	osa_circ_031824	200	1	200	200/200(100.00)	0	200	396	4e-111
Chr6:27137415|27140867	200	1	200	osa_circ_031835	200	1	200	200/200(100.00)	0	200	396	4e-111
Chr6:27273421|27273716	200	1	200	osa_circ_031854	200	1	200	200/200(100.00)	0	200	396	4e-111
Chr6:27521344|27521958	200	1	200	osa_circ_031908	200	1	200	200/200(100.00)	0	200	396	4e-111
Chr6:27750224|27750800	200	1	200	osa_circ_031934	200	1	200	200/200(100.00)	0	200	396	4e-111
Chr6:27793384|27793685	200	1	200	osa_circ_031948	200	1	200	200/200(100.00)	0	200	396	4e-111
Chr6:27904903|27905822	200	1	200	osa_circ_031965	200	1	200	200/200(100.00)	0	200	396	4e-111
Chr6:2807790|2809831	200	1	200	osa_circ_029731	200	1	200	200/200(100.00)	0	200	396	4e-111
Chr10:6107274|6107641	200	1	200	osa_circ_006364	200	1	200	200/200(100.00)	0	200	396	4e-111
Chr10:6212891|6213463	200	1	200	osa_circ_006375	200	1	200	200/200(100.00)	0	200	396	4e-111
Chr10:7695426|7696648	200	1	200	osa_circ_006436	200	1	200	200/200(100.00)	0	200	396	4e-111
Chr10:8693803|8694123	200	1	200	osa_circ_006455	200	1	200	200/200(100.00)	0	200	396	4e-111
Chr10:8693803|8696451	200	1	200	osa_circ_006456	200	1	200	200/200(100.00)	0	200	396	4e-111
Chr10:8693803|8696970	200	1	200	osa_circ_006457	200	1	200	200/200(100.00)	0	200	396	4e-111
Chr10:9159321|9159550	200	1	200	osa_circ_006464	200	1	200	200/200(100.00)	0	200	396	4e-111
Chr11:10740865|10741670	200	1	200	osa_circ_009106	200	1	200	200/200(100.00)	0	200	396	4e-111
Chr11:10787816|10788948	200	1	200	osa_circ_009111	200	1	200	200/200(100.00)	0	200	396	4e-111
Chr11:10787816|10789989	200	1	200	osa_circ_009112	200	1	200	200/200(100.00)	0	200	396	4e-111
Chr11:11019723|11020183	200	1	200	osa_circ_009134	200	1	200	200/200(100.00)	0	200	396	4e-111
Chr11:11400037|11402287	200	1	200	osa_circ_009148	200	1	200	200/200(100.00)	0	200	396	4e-111
Chr11:11413725|11413988	200	1	200	osa_circ_009152	200	1	200	200/200(100.00)	0	200	396	4e-111
Chr11:11778387|11779306	200	1	200	osa_circ_009169	200	1	200	200/200(100.00)	0	200	396	4e-111
Chr11:11899211|11900602	200	1	200	osa_circ_009171	200	1	200	200/200(100.00)	0	200	396	4e-111
Chr11:12637752|12638464	200	1	200	osa_circ_009218	200	1	200	200/200(100.00)	0	200	396	4e-111
Chr11:13893502|13895428	200	1	200	osa_circ_009241	200	1	200	200/200(100.00)	0	200	396	4e-111
Chr11:13893712|13895428	200	1	200	osa_circ_009242	200	1	200	200/200(100.00)	0	200	396	4e-111
Chr11:15713070|15722355	200	1	200	osa_circ_009312	200	1	200	200/200(100.00)	0	200	396	4e-111
Chr11:16322691|16324036	200	1	200	osa_circ_009336	200	1	200	200/200(100.00)	0	200	396	4e-111
Chr11:17059066|17060561	200	1	200	osa_circ_009382	200	1	200	200/200(100.00)	0	200	396	4e-111
Chr11:17640576|17641021	200	1	200	osa_circ_009395	200	1	200	200/200(100.00)	0	200	396	4e-111
Chr11:1842847|1843432	200	1	200	osa_circ_008414	200	1	200	200/200(100.00)	0	200	396	4e-111
Chr11:19059632|19063074	200	1	200	osa_circ_009460	200	1	200	200/200(100.00)	0	200	396	4e-111
Chr11:19425868|19426875	200	1	200	osa_circ_009491	200	1	200	200/200(100.00)	0	200	396	4e-111
Chr11:19590913|19591430	200	1	200	osa_circ_009506	200	1	200	200/200(100.00)	0	200	396	4e-111
Chr11:19974523|19975899	200	1	200	osa_circ_009529	200	1	200	200/200(100.00)	0	200	396	4e-111
Chr11:20370814|20417303	200	1	200	osa_circ_009584	200	1	200	200/200(100.00)	0	200	396	4e-111
Chr11:20373248|20420433	200	1	200	osa_circ_009590	200	1	200	200/200(100.00)	0	200	396	4e-111
Chr11:20487668|20502531	200	1	200	osa_circ_009605	200	1	200	200/200(100.00)	0	200	396	4e-111
Chr11:20947082|20948800	200	1	200	osa_circ_009615	200	1	200	200/200(100.00)	0	200	396	4e-111
Chr11:20947082|20952862	200	1	200	osa_circ_009616	200	1	200	200/200(100.00)	0	200	396	4e-111
Chr11:20947082|20956148	200	1	200	osa_circ_009617	200	1	200	200/200(100.00)	0	200	396	4e-111
Chr11:20948687|20952286	200	1	200	osa_circ_009618	200	1	200	200/200(100.00)	0	200	396	4e-111
Chr11:20951953|20952862	200	1	200	osa_circ_009622	200	1	200	200/200(100.00)	0	200	396	4e-111
Chr11:20951953|20956148	200	1	200	osa_circ_009624	200	1	200	200/200(100.00)	0	200	396	4e-111
Chr11:21179047|21180854	200	1	200	osa_circ_009628	200	1	200	200/200(100.00)	0	200	396	4e-111
Chr11:21179447|21180854	200	1	200	osa_circ_009630	200	1	200	200/200(100.00)	0	200	396	4e-111
Chr11:21180203|21180854	200	1	200	osa_circ_009632	200	1	200	200/200(100.00)	0	200	396	4e-111
Chr11:21189090|21191281	200	1	200	osa_circ_009635	200	1	200	200/200(100.00)	0	200	396	4e-111
Chr6:2808302|2809831	200	1	200	osa_circ_029732	200	1	200	200/200(100.00)	0	200	396	4e-111
Chr6:281422|281679	200	1	200	osa_circ_029304	200	1	200	200/200(100.00)	0	200	396	4e-111
Chr6:28162233|28163152	200	1	200	osa_circ_032005	200	1	200	200/200(100.00)	0	200	396	4e-111
Chr6:28367152|28368274	200	1	200	osa_circ_032020	200	1	200	200/200(100.00)	0	200	396	4e-111
Chr6:28697972|28698228	200	1	200	osa_circ_032115	200	1	200	200/200(100.00)	0	200	396	4e-111
Chr6:2903681|2905701	200	1	200	osa_circ_029748	200	1	200	200/200(100.00)	0	200	396	4e-111
Chr6:29348851|29351968	200	1	200	osa_circ_032173	200	1	200	200/200(100.00)	0	200	396	4e-111
Chr6:29511071|29512643	200	1	200	osa_circ_032207	200	1	200	200/200(100.00)	0	200	396	4e-111
Chr6:29511376|29512643	200	1	200	osa_circ_032210	200	1	200	200/200(100.00)	0	200	396	4e-111
Chr6:29539663|29556471	200	1	200	osa_circ_032222	200	1	200	200/200(100.00)	0	200	396	4e-111
Chr6:2968949|2970509	200	1	200	osa_circ_029756	200	1	200	200/200(100.00)	0	200	396	4e-111
Chr6:29750379|29750860	200	1	200	osa_circ_032249	200	1	200	200/200(100.00)	0	200	396	4e-111
Chr6:29777156|29778009	200	1	200	osa_circ_032253	200	1	200	200/200(100.00)	0	200	396	4e-111
Chr6:29800821|29801308	200	1	200	osa_circ_032260	200	1	200	200/200(100.00)	0	200	396	4e-111
Chr6:30781831|30783635	200	1	200	osa_circ_032412	200	1	200	200/200(100.00)	0	200	396	4e-111
Chr6:30915332|30917986	200	1	200	osa_circ_032433	200	1	200	200/200(100.00)	0	200	396	4e-111
Chr6:30915537|30917986	200	1	200	osa_circ_032436	200	1	200	200/200(100.00)	0	200	396	4e-111
Chr6:30916177|30916398	200	1	200	osa_circ_032442	200	1	200	200/200(100.00)	0	200	396	4e-111
Chr6:30916177|30917986	200	1	200	osa_circ_032443	200	1	200	200/200(100.00)	0	200	396	4e-111
Chr6:30916645|30917986	200	1	200	osa_circ_032446	200	1	200	200/200(100.00)	0	200	396	4e-111
Chr6:31139191|31142498	200	1	200	osa_circ_032518	200	1	200	200/200(100.00)	0	200	396	4e-111
Chr6:31140778|31143699	200	1	200	osa_circ_032519	200	1	200	200/200(100.00)	0	200	396	4e-111
Chr6:31142152|31143699	200	1	200	osa_circ_032520	200	1	200	200/200(100.00)	0	200	396	4e-111
Chr6:31212758|31213210	200	1	200	osa_circ_032534	200	1	200	200/200(100.00)	0	200	396	4e-111
Chr6:3149762|3150230	200	1	200	osa_circ_029774	200	1	200	200/200(100.00)	0	200	396	4e-111
Chr6:3199666|3199871	200	1	200	osa_circ_029786	200	1	200	200/200(100.00)	0	200	396	4e-111
Chr6:4097440|4098248	200	1	200	osa_circ_029914	200	1	200	200/200(100.00)	0	200	396	4e-111
Chr6:4174732|4187682	200	1	200	osa_circ_029925	200	1	200	200/200(100.00)	0	200	396	4e-111
Chr6:4643033|4643704	200	1	200	osa_circ_029998	200	1	200	200/200(100.00)	0	200	396	4e-111
Chr6:4688230|4689339	200	1	200	osa_circ_030006	200	1	200	200/200(100.00)	0	200	396	4e-111
Chr6:4845977|4848092	200	1	200	osa_circ_030063	200	1	200	200/200(100.00)	0	200	396	4e-111
Chr6:4847761|4852223	200	1	200	osa_circ_030064	200	1	200	200/200(100.00)	0	200	396	4e-111
Chr6:4849668|4852223	200	1	200	osa_circ_030065	200	1	200	200/200(100.00)	0	200	396	4e-111
Chr6:5037440|5038017	200	1	200	osa_circ_030093	200	1	200	200/200(100.00)	0	200	396	4e-111
Chr6:5807754|5810880	200	1	200	osa_circ_030173	200	1	200	200/200(100.00)	0	200	396	4e-111
Chr6:588152|591149	200	1	200	osa_circ_029353	200	1	200	200/200(100.00)	0	200	396	4e-111
Chr6:6444052|6445993	200	1	200	osa_circ_030252	200	1	200	200/200(100.00)	0	200	396	4e-111
Chr6:653401|654241	200	1	200	osa_circ_029370	200	1	200	200/200(100.00)	0	200	396	4e-111
Chr6:7223011|7223378	200	1	200	osa_circ_030343	200	1	200	200/200(100.00)	0	200	396	4e-111
Chr6:7223162|7223973	200	1	200	osa_circ_030345	200	1	200	200/200(100.00)	0	200	396	4e-111
Chr6:7650296|7650678	200	1	200	osa_circ_030369	200	1	200	200/200(100.00)	0	200	396	4e-111
Chr6:7650508|7650886	200	1	200	osa_circ_030370	200	1	200	200/200(100.00)	0	200	396	4e-111
Chr6:7663581|7664115	200	1	200	osa_circ_030385	200	1	200	200/200(100.00)	0	200	396	4e-111
Chr6:7664572|7665126	200	1	200	osa_circ_030389	200	1	200	200/200(100.00)	0	200	396	4e-111
Chr6:7666534|7669179	200	1	200	osa_circ_030390	200	1	200	200/200(100.00)	0	200	396	4e-111
Chr6:7990728|8004546	200	1	200	osa_circ_030417	200	1	200	200/200(100.00)	0	200	396	4e-111
Chr6:8052709|8053347	200	1	200	osa_circ_030427	200	1	200	200/200(100.00)	0	200	396	4e-111
Chr6:806806|808884	200	1	200	osa_circ_029394	200	1	200	200/200(100.00)	0	200	396	4e-111
Chr6:813209|815458	200	1	200	osa_circ_029413	200	1	200	200/200(100.00)	0	200	396	4e-111
Chr6:929144|929402	200	1	200	osa_circ_029452	200	1	200	200/200(100.00)	0	200	396	4e-111
Chr6:9844886|9850447	200	1	200	osa_circ_030548	200	1	200	200/200(100.00)	0	200	396	4e-111
Chr7:10733900|10759431	200	1	200	osa_circ_033389	200	1	200	200/200(100.00)	0	200	396	4e-111
Chr7:10734661|10759797	200	1	200	osa_circ_033391	200	1	200	200/200(100.00)	0	200	396	4e-111
Chr7:1097953|1099117	200	1	200	osa_circ_032653	200	1	200	200/200(100.00)	0	200	396	4e-111
Chr7:11281836|11282256	200	1	200	osa_circ_033405	200	1	200	200/200(100.00)	0	200	396	4e-111
Chr7:11383200|11383798	200	1	200	osa_circ_033407	200	1	200	200/200(100.00)	0	200	396	4e-111
Chr7:11552906|11555086	200	1	200	osa_circ_033413	200	1	200	200/200(100.00)	0	200	396	4e-111
Chr7:11554926|11556122	200	1	200	osa_circ_033415	200	1	200	200/200(100.00)	0	200	396	4e-111
Chr7:11554926|11558213	200	1	200	osa_circ_033416	200	1	200	200/200(100.00)	0	200	396	4e-111
Chr7:11561247|11563004	200	1	200	osa_circ_033420	200	1	200	200/200(100.00)	0	200	396	4e-111
Chr7:11561247|11563227	200	1	200	osa_circ_033421	200	1	200	200/200(100.00)	0	200	396	4e-111
Chr7:1229877|1233111	200	1	200	osa_circ_032665	200	1	200	200/200(100.00)	0	200	396	4e-111
Chr7:12426152|12426708	200	1	200	osa_circ_033440	200	1	200	200/200(100.00)	0	200	396	4e-111
Chr7:12426152|12429197	200	1	200	osa_circ_033441	200	1	200	200/200(100.00)	0	200	396	4e-111
Chr7:12426152|12431707	200	1	200	osa_circ_033442	200	1	200	200/200(100.00)	0	200	396	4e-111
Chr7:12426152|12432703	200	1	200	osa_circ_033443	200	1	200	200/200(100.00)	0	200	396	4e-111
Chr7:12428969|12432703	200	1	200	osa_circ_033446	200	1	200	200/200(100.00)	0	200	396	4e-111
Chr7:12546203|12546893	200	1	200	osa_circ_033450	200	1	200	200/200(100.00)	0	200	396	4e-111
Chr7:12752338|12753506	200	1	200	osa_circ_033474	200	1	200	200/200(100.00)	0	200	396	4e-111
Chr7:12752338|12754981	200	1	200	osa_circ_033475	200	1	200	200/200(100.00)	0	200	396	4e-111
Chr7:12752338|12758018	200	1	200	osa_circ_033476	200	1	200	200/200(100.00)	0	200	396	4e-111
Chr7:12797686|12798893	200	1	200	osa_circ_033482	200	1	200	200/200(100.00)	0	200	396	4e-111
Chr7:12797686|12800171	200	1	200	osa_circ_033483	200	1	200	200/200(100.00)	0	200	396	4e-111
Chr7:12797686|12801684	200	1	200	osa_circ_033484	200	1	200	200/200(100.00)	0	200	396	4e-111
Chr7:13029457|13031950	200	1	200	osa_circ_033502	200	1	200	200/200(100.00)	0	200	396	4e-111
Chr7:13075824|13077665	200	1	200	osa_circ_033507	200	1	200	200/200(100.00)	0	200	396	4e-111
Chr7:14756392|14757768	200	1	200	osa_circ_033613	200	1	200	200/200(100.00)	0	200	396	4e-111
Chr7:15208702|15210457	200	1	200	osa_circ_033628	200	1	200	200/200(100.00)	0	200	396	4e-111
Chr7:15340328|15342276	200	1	200	osa_circ_033639	200	1	200	200/200(100.00)	0	200	396	4e-111
Chr7:15340328|15345085	200	1	200	osa_circ_033641	200	1	200	200/200(100.00)	0	200	396	4e-111
Chr7:15598631|15598944	200	1	200	osa_circ_033656	200	1	200	200/200(100.00)	0	200	396	4e-111
Chr7:16975189|16980186	200	1	200	osa_circ_033738	200	1	200	200/200(100.00)	0	200	396	4e-111
Chr7:17410724|17411989	200	1	200	osa_circ_033790	200	1	200	200/200(100.00)	0	200	396	4e-111
Chr7:17748328|17750730	200	1	200	osa_circ_033825	200	1	200	200/200(100.00)	0	200	396	4e-111
Chr7:17748328|17753489	200	1	200	osa_circ_033826	200	1	200	200/200(100.00)	0	200	396	4e-111
Chr7:17910126|17911531	200	1	200	osa_circ_033845	200	1	200	200/200(100.00)	0	200	396	4e-111
Chr7:18242700|18243951	200	1	200	osa_circ_033854	200	1	200	200/200(100.00)	0	200	396	4e-111
Chr7:18559169|18559981	200	1	200	osa_circ_033902	200	1	200	200/200(100.00)	0	200	396	4e-111
Chr7:18631758|18634951	200	1	200	osa_circ_033923	200	1	200	200/200(100.00)	0	200	396	4e-111
Chr7:18636137|18636981	200	1	200	osa_circ_033925	200	1	200	200/200(100.00)	0	200	396	4e-111
Chr7:18636137|18637906	200	1	200	osa_circ_033927	200	1	200	200/200(100.00)	0	200	396	4e-111
Chr7:19254017|19255305	200	1	200	osa_circ_033963	200	1	200	200/200(100.00)	0	200	396	4e-111
Chr7:19254647|19255305	200	1	200	osa_circ_033967	200	1	200	200/200(100.00)	0	200	396	4e-111
Chr7:19255225|19255718	200	1	200	osa_circ_033973	200	1	200	200/200(100.00)	0	200	396	4e-111
Chr7:19285231|19286540	200	1	200	osa_circ_033987	200	1	200	200/200(100.00)	0	200	396	4e-111
Chr7:19660324|19662780	200	1	200	osa_circ_034037	200	1	200	200/200(100.00)	0	200	396	4e-111
Chr7:1971429|1985713	200	1	200	osa_circ_032714	200	1	200	200/200(100.00)	0	200	396	4e-111
Chr7:20064016|20080071	200	1	200	osa_circ_034065	200	1	200	200/200(100.00)	0	200	396	4e-111
Chr7:20344589|20345823	200	1	200	osa_circ_034109	200	1	200	200/200(100.00)	0	200	396	4e-111
Chr7:21590433|21592836	200	1	200	osa_circ_034183	200	1	200	200/200(100.00)	0	200	396	4e-111
Chr7:22335587|22337821	200	1	200	osa_circ_034258	200	1	200	200/200(100.00)	0	200	396	4e-111
Chr7:22490263|22492007	200	1	200	osa_circ_034270	200	1	200	200/200(100.00)	0	200	396	4e-111
Chr7:22493360|22495104	200	1	200	osa_circ_034280	200	1	200	200/200(100.00)	0	200	396	4e-111
Chr7:22591948|22593235	200	1	200	osa_circ_034311	200	1	200	200/200(100.00)	0	200	396	4e-111
Chr7:22874987|22875196	200	1	200	osa_circ_034372	200	1	200	200/200(100.00)	0	200	396	4e-111
Chr7:22887164|22887911	200	1	200	osa_circ_034376	200	1	200	200/200(100.00)	0	200	396	4e-111
Chr7:22945027|22979884	200	1	200	osa_circ_034409	200	1	200	200/200(100.00)	0	200	396	4e-111
Chr7:22946863|22962799	200	1	200	osa_circ_034410	200	1	200	200/200(100.00)	0	200	396	4e-111
Chr7:22957055|22976642	200	1	200	osa_circ_034417	200	1	200	200/200(100.00)	0	200	396	4e-111
Chr7:22959784|22963904	200	1	200	osa_circ_034423	200	1	200	200/200(100.00)	0	200	396	4e-111
Chr7:22963818|22980701	200	1	200	osa_circ_034430	200	1	200	200/200(100.00)	0	200	396	4e-111
Chr7:23179425|23180142	200	1	200	osa_circ_034468	200	1	200	200/200(100.00)	0	200	396	4e-111
Chr7:23259640|23261529	200	1	200	osa_circ_034496	200	1	200	200/200(100.00)	0	200	396	4e-111
Chr7:23758061|23758408	200	1	200	osa_circ_034574	200	1	200	200/200(100.00)	0	200	396	4e-111
Chr7:23896279|23896782	200	1	200	osa_circ_034591	200	1	200	200/200(100.00)	0	200	396	4e-111
Chr7:24130749|24131323	200	1	200	osa_circ_034613	200	1	200	200/200(100.00)	0	200	396	4e-111
Chr7:24254366|24255176	200	1	200	osa_circ_034622	200	1	200	200/200(100.00)	0	200	396	4e-111
Chr7:24408850|24411354	200	1	200	osa_circ_034648	200	1	200	200/200(100.00)	0	200	396	4e-111
Chr7:24592809|24593255	200	1	200	osa_circ_034672	200	1	200	200/200(100.00)	0	200	396	4e-111
Chr7:24985667|24985894	200	1	200	osa_circ_034698	200	1	200	200/200(100.00)	0	200	396	4e-111
Chr7:25299999|25301004	200	1	200	osa_circ_034742	200	1	200	200/200(100.00)	0	200	396	4e-111
Chr7:25409665|25411365	200	1	200	osa_circ_034771	200	1	200	200/200(100.00)	0	200	396	4e-111
Chr7:25430571|25431907	200	1	200	osa_circ_034776	200	1	200	200/200(100.00)	0	200	396	4e-111
Chr7:25618705|25620733	200	1	200	osa_circ_034800	200	1	200	200/200(100.00)	0	200	396	4e-111
Chr7:25753990|25754475	200	1	200	osa_circ_034830	200	1	200	200/200(100.00)	0	200	396	4e-111
Chr7:25779770|25780107	200	1	200	osa_circ_034835	200	1	200	200/200(100.00)	0	200	396	4e-111
Chr7:25961106|25962423	200	1	200	osa_circ_034857	200	1	200	200/200(100.00)	0	200	396	4e-111
Chr7:26260895|26262105	200	1	200	osa_circ_034912	200	1	200	200/200(100.00)	0	200	396	4e-111
Chr7:26322713|26323634	200	1	200	osa_circ_034923	200	1	200	200/200(100.00)	0	200	396	4e-111
Chr7:26635480|26636156	200	1	200	osa_circ_034963	200	1	200	200/200(100.00)	0	200	396	4e-111
Chr7:26725077|26725434	200	1	200	osa_circ_034974	200	1	200	200/200(100.00)	0	200	396	4e-111
Chr7:26954229|26954838	200	1	200	osa_circ_035020	200	1	200	200/200(100.00)	0	200	396	4e-111
Chr7:27591417|27592658	200	1	200	osa_circ_035069	200	1	200	200/200(100.00)	0	200	396	4e-111
Chr7:27639189|27639647	200	1	200	osa_circ_035075	200	1	200	200/200(100.00)	0	200	396	4e-111
Chr7:27664024|27664378	200	1	200	osa_circ_035089	200	1	200	200/200(100.00)	0	200	396	4e-111
Chr7:27732943|27733274	200	1	200	osa_circ_035134	200	1	200	200/200(100.00)	0	200	396	4e-111
Chr7:27831899|27833055	200	1	200	osa_circ_035154	200	1	200	200/200(100.00)	0	200	396	4e-111
Chr7:27832741|27833293	200	1	200	osa_circ_035155	200	1	200	200/200(100.00)	0	200	396	4e-111
Chr7:27834197|27835287	200	1	200	osa_circ_035158	200	1	200	200/200(100.00)	0	200	396	4e-111
Chr7:27869953|27874748	200	1	200	osa_circ_035167	200	1	200	200/200(100.00)	0	200	396	4e-111
Chr7:27871128|27871629	200	1	200	osa_circ_035168	200	1	200	200/200(100.00)	0	200	396	4e-111
Chr7:27942334|27942624	200	1	200	osa_circ_035179	200	1	200	200/200(100.00)	0	200	396	4e-111
Chr7:28102618|28103105	200	1	200	osa_circ_035202	200	1	200	200/200(100.00)	0	200	396	4e-111
Chr7:28167100|28167405	200	1	200	osa_circ_035207	200	1	200	200/200(100.00)	0	200	396	4e-111
Chr7:28426563|28431275	200	1	200	osa_circ_035245	200	1	200	200/200(100.00)	0	200	396	4e-111
Chr7:28427095|28432472	200	1	200	osa_circ_035247	200	1	200	200/200(100.00)	0	200	396	4e-111
Chr7:28929879|28930109	200	1	200	osa_circ_035349	200	1	200	200/200(100.00)	0	200	396	4e-111
Chr7:29507568|29508131	200	1	200	osa_circ_035446	200	1	200	200/200(100.00)	0	200	396	4e-111
Chr7:29508498|29510790	200	1	200	osa_circ_035448	200	1	200	200/200(100.00)	0	200	396	4e-111
Chr7:29508498|29511727	200	1	200	osa_circ_035449	200	1	200	200/200(100.00)	0	200	396	4e-111
Chr7:29510258|29511727	200	1	200	osa_circ_035452	200	1	200	200/200(100.00)	0	200	396	4e-111
Chr7:29623154|29623862	200	1	200	osa_circ_035490	200	1	200	200/200(100.00)	0	200	396	4e-111
Chr7:3214345|3215404	200	1	200	osa_circ_032833	200	1	200	200/200(100.00)	0	200	396	4e-111
Chr7:3327028|3327681	200	1	200	osa_circ_032854	200	1	200	200/200(100.00)	0	200	396	4e-111
Chr7:3720755|3721821	200	1	200	osa_circ_032925	200	1	200	200/200(100.00)	0	200	396	4e-111
Chr7:3755390|3756251	200	1	200	osa_circ_032930	200	1	200	200/200(100.00)	0	200	396	4e-111
Chr7:4023423|4027228	200	1	200	osa_circ_032960	200	1	200	200/200(100.00)	0	200	396	4e-111
Chr7:4532329|4533794	200	1	200	osa_circ_033029	200	1	200	200/200(100.00)	0	200	396	4e-111
Chr7:4533203|4533794	200	1	200	osa_circ_033033	200	1	200	200/200(100.00)	0	200	396	4e-111
Chr7:4533203|4535560	200	1	200	osa_circ_033034	200	1	200	200/200(100.00)	0	200	396	4e-111
Chr7:4683820|4685745	200	1	200	osa_circ_033062	200	1	200	200/200(100.00)	0	200	396	4e-111
Chr7:5130065|5131194	200	1	200	osa_circ_033118	200	1	200	200/200(100.00)	0	200	396	4e-111
Chr7:528616|531055	200	1	200	osa_circ_032607	200	1	200	200/200(100.00)	0	200	396	4e-111
Chr7:5421249|5422673	200	1	200	osa_circ_033125	200	1	200	200/200(100.00)	0	200	396	4e-111
Chr7:5454727|5455134	200	1	200	osa_circ_033129	200	1	200	200/200(100.00)	0	200	396	4e-111
Chr7:5648485|5648900	200	1	200	osa_circ_033156	200	1	200	200/200(100.00)	0	200	396	4e-111
Chr7:5661743|5662056	200	1	200	osa_circ_033162	200	1	200	200/200(100.00)	0	200	396	4e-111
Chr7:5698687|5699024	200	1	200	osa_circ_033170	200	1	200	200/200(100.00)	0	200	396	4e-111
Chr7:5752738|5755007	200	1	200	osa_circ_033175	200	1	200	200/200(100.00)	0	200	396	4e-111
Chr7:5753367|5753611	200	1	200	osa_circ_033176	200	1	200	200/200(100.00)	0	200	396	4e-111
Chr7:6053900|6055526	200	1	200	osa_circ_033216	200	1	200	200/200(100.00)	0	200	396	4e-111
Chr7:6810606|6823186	200	1	200	osa_circ_033232	200	1	200	200/200(100.00)	0	200	396	4e-111
Chr7:6810912|6824374	200	1	200	osa_circ_033233	200	1	200	200/200(100.00)	0	200	396	4e-111
Chr7:6811498|6824699	200	1	200	osa_circ_033234	200	1	200	200/200(100.00)	0	200	396	4e-111
Chr7:6811889|6825005	200	1	200	osa_circ_033235	200	1	200	200/200(100.00)	0	200	396	4e-111
Chr7:7348060|7350923	200	1	200	osa_circ_033252	200	1	200	200/200(100.00)	0	200	396	4e-111
Chr7:7348066|7350923	200	1	200	osa_circ_033253	200	1	200	200/200(100.00)	0	200	396	4e-111
Chr7:8140136|8140460	200	1	200	osa_circ_033303	200	1	200	200/200(100.00)	0	200	396	4e-111
Chr7:8877913|8878184	200	1	200	osa_circ_033333	200	1	200	200/200(100.00)	0	200	396	4e-111
Chr7:9299368|9355141	200	1	200	osa_circ_033362	200	1	200	200/200(100.00)	0	200	396	4e-111
Chr7:9567266|9567986	200	1	200	osa_circ_033372	200	1	200	200/200(100.00)	0	200	396	4e-111
Chr7:9978424|9979385	200	1	200	osa_circ_033376	200	1	200	200/200(100.00)	0	200	396	4e-111
Chr8:10287662|10294721	200	1	200	osa_circ_036554	200	1	200	200/200(100.00)	0	200	396	4e-111
Chr8:10332230|10332771	200	1	200	osa_circ_036556	200	1	200	200/200(100.00)	0	200	396	4e-111
Chr8:1048480|1049018	200	1	200	osa_circ_035664	200	1	200	200/200(100.00)	0	200	396	4e-111
Chr8:10571907|10572917	200	1	200	osa_circ_036557	200	1	200	200/200(100.00)	0	200	396	4e-111
Chr8:10762476|10762689	200	1	200	osa_circ_036575	200	1	200	200/200(100.00)	0	200	396	4e-111
Chr8:11762605|11764676	200	1	200	osa_circ_036607	200	1	200	200/200(100.00)	0	200	396	4e-111
Chr8:11763192|11764676	200	1	200	osa_circ_036609	200	1	200	200/200(100.00)	0	200	396	4e-111
Chr8:11873297|11874222	200	1	200	osa_circ_036610	200	1	200	200/200(100.00)	0	200	396	4e-111
Chr8:12385858|12387188	200	1	200	osa_circ_036636	200	1	200	200/200(100.00)	0	200	396	4e-111
Chr8:12417836|12419240	200	1	200	osa_circ_036640	200	1	200	200/200(100.00)	0	200	396	4e-111
Chr8:12856350|12862994	200	1	200	osa_circ_036650	200	1	200	200/200(100.00)	0	200	396	4e-111
Chr8:12856578|12862994	200	1	200	osa_circ_036652	200	1	200	200/200(100.00)	0	200	396	4e-111
Chr8:12858088|12862994	200	1	200	osa_circ_036654	200	1	200	200/200(100.00)	0	200	396	4e-111
Chr8:12858088|12864756	200	1	200	osa_circ_036655	200	1	200	200/200(100.00)	0	200	396	4e-111
Chr8:13742268|13743141	200	1	200	osa_circ_036673	200	1	200	200/200(100.00)	0	200	396	4e-111
Chr8:13745045|13747610	200	1	200	osa_circ_036678	200	1	200	200/200(100.00)	0	200	396	4e-111
Chr8:13747310|13756138	200	1	200	osa_circ_036684	200	1	200	200/200(100.00)	0	200	396	4e-111
Chr8:13751887|13756138	200	1	200	osa_circ_036685	200	1	200	200/200(100.00)	0	200	396	4e-111
Chr8:13753574|13753824	200	1	200	osa_circ_036686	200	1	200	200/200(100.00)	0	200	396	4e-111
Chr8:13758339|13759887	200	1	200	osa_circ_036689	200	1	200	200/200(100.00)	0	200	396	4e-111
Chr8:13759337|13760673	200	1	200	osa_circ_036691	200	1	200	200/200(100.00)	0	200	396	4e-111
Chr8:14113159|14114776	200	1	200	osa_circ_036719	200	1	200	200/200(100.00)	0	200	396	4e-111
Chr8:14173875|14178143	200	1	200	osa_circ_036724	200	1	200	200/200(100.00)	0	200	396	4e-111
Chr8:14477246|14478472	200	1	200	osa_circ_036749	200	1	200	200/200(100.00)	0	200	396	4e-111
Chr8:14740998|14745135	200	1	200	osa_circ_036757	200	1	200	200/200(100.00)	0	200	396	4e-111
Chr8:15115393|15117048	200	1	200	osa_circ_036767	200	1	200	200/200(100.00)	0	200	396	4e-111
Chr8:15122122|15124591	200	1	200	osa_circ_036772	200	1	200	200/200(100.00)	0	200	396	4e-111
Chr8:15440249|15441988	200	1	200	osa_circ_036791	200	1	200	200/200(100.00)	0	200	396	4e-111
Chr8:15499432|15499929	200	1	200	osa_circ_036799	200	1	200	200/200(100.00)	0	200	396	4e-111
Chr8:174271|175675	200	1	200	osa_circ_035538	200	1	200	200/200(100.00)	0	200	396	4e-111
Chr8:17513904|17514896	200	1	200	osa_circ_036872	200	1	200	200/200(100.00)	0	200	396	4e-111
Chr8:17730586|17731653	200	1	200	osa_circ_036887	200	1	200	200/200(100.00)	0	200	396	4e-111
Chr8:18104727|18106660	200	1	200	osa_circ_036924	200	1	200	200/200(100.00)	0	200	396	4e-111
Chr8:18253744|18255461	200	1	200	osa_circ_036945	200	1	200	200/200(100.00)	0	200	396	4e-111
Chr8:18266736|18268744	200	1	200	osa_circ_036952	200	1	200	200/200(100.00)	0	200	396	4e-111
Chr8:18267718|18268744	200	1	200	osa_circ_036955	200	1	200	200/200(100.00)	0	200	396	4e-111
Chr8:1845886|1923208	200	1	200	osa_circ_035751	200	1	200	200/200(100.00)	0	200	396	4e-111
Chr8:19029116|19029485	200	1	200	osa_circ_037003	200	1	200	200/200(100.00)	0	200	396	4e-111
Chr8:19527209|19527493	200	1	200	osa_circ_037038	200	1	200	200/200(100.00)	0	200	396	4e-111
Chr8:20617698|20620129	200	1	200	osa_circ_037115	200	1	200	200/200(100.00)	0	200	396	4e-111
Chr8:20617698|20621729	200	1	200	osa_circ_037116	200	1	200	200/200(100.00)	0	200	396	4e-111
Chr8:20668918|20669315	200	1	200	osa_circ_037122	200	1	200	200/200(100.00)	0	200	396	4e-111
Chr8:20671013|20672384	200	1	200	osa_circ_037126	200	1	200	200/200(100.00)	0	200	396	4e-111
Chr8:21175368|21177091	200	1	200	osa_circ_037167	200	1	200	200/200(100.00)	0	200	396	4e-111
Chr8:21345012|21347706	200	1	200	osa_circ_037188	200	1	200	200/200(100.00)	0	200	396	4e-111
Chr8:2150011|2150506	200	1	200	osa_circ_035776	200	1	200	200/200(100.00)	0	200	396	4e-111
Chr8:21510206|21510558	200	1	200	osa_circ_037219	200	1	200	200/200(100.00)	0	200	396	4e-111
Chr8:22083798|22084318	200	1	200	osa_circ_037267	200	1	200	200/200(100.00)	0	200	396	4e-111
Chr8:22223904|22226141	200	1	200	osa_circ_037280	200	1	200	200/200(100.00)	0	200	396	4e-111
Chr8:22617837|22618099	200	1	200	osa_circ_037292	200	1	200	200/200(100.00)	0	200	396	4e-111
Chr8:23220758|23222664	200	1	200	osa_circ_037319	200	1	200	200/200(100.00)	0	200	396	4e-111
Chr8:23221289|23222664	200	1	200	osa_circ_037320	200	1	200	200/200(100.00)	0	200	396	4e-111
Chr8:23276309|23278143	200	1	200	osa_circ_037327	200	1	200	200/200(100.00)	0	200	396	4e-111
Chr8:23276309|23279328	200	1	200	osa_circ_037328	200	1	200	200/200(100.00)	0	200	396	4e-111
Chr8:23277987|23279328	200	1	200	osa_circ_037332	200	1	200	200/200(100.00)	0	200	396	4e-111
Chr8:23596474|23598919	200	1	200	osa_circ_037354	200	1	200	200/200(100.00)	0	200	396	4e-111
Chr8:23720602|23721124	200	1	200	osa_circ_037367	200	1	200	200/200(100.00)	0	200	396	4e-111
Chr8:23873299|23875208	200	1	200	osa_circ_037402	200	1	200	200/200(100.00)	0	200	396	4e-111
Chr8:23873917|23875208	200	1	200	osa_circ_037404	200	1	200	200/200(100.00)	0	200	396	4e-111
Chr8:23990304|23991140	200	1	200	osa_circ_037414	200	1	200	200/200(100.00)	0	200	396	4e-111
Chr8:24223483|24225962	200	1	200	osa_circ_037446	200	1	200	200/200(100.00)	0	200	396	4e-111
Chr8:24225759|24226235	200	1	200	osa_circ_037447	200	1	200	200/200(100.00)	0	200	396	4e-111
Chr8:24311376|24312084	200	1	200	osa_circ_037469	200	1	200	200/200(100.00)	0	200	396	4e-111
Chr8:24410539|24411213	200	1	200	osa_circ_037482	200	1	200	200/200(100.00)	0	200	396	4e-111
Chr8:24410539|24454641	200	1	200	osa_circ_037483	200	1	200	200/200(100.00)	0	200	396	4e-111
Chr8:24701761|24702374	200	1	200	osa_circ_037520	200	1	200	200/200(100.00)	0	200	396	4e-111
Chr8:24866737|24867030	200	1	200	osa_circ_037621	200	1	200	200/200(100.00)	0	200	396	4e-111
Chr8:2511892|2512369	200	1	200	osa_circ_035840	200	1	200	200/200(100.00)	0	200	396	4e-111
Chr8:25405871|25407203	200	1	200	osa_circ_037656	200	1	200	200/200(100.00)	0	200	396	4e-111
Chr8:25466750|25467379	200	1	200	osa_circ_037674	200	1	200	200/200(100.00)	0	200	396	4e-111
Chr8:25655193|25656437	200	1	200	osa_circ_037691	200	1	200	200/200(100.00)	0	200	396	4e-111
Chr8:25657637|25659236	200	1	200	osa_circ_037696	200	1	200	200/200(100.00)	0	200	396	4e-111
Chr8:25937531|25938172	200	1	200	osa_circ_037737	200	1	200	200/200(100.00)	0	200	396	4e-111
Chr8:26178808|26179346	200	1	200	osa_circ_037773	200	1	200	200/200(100.00)	0	200	396	4e-111
Chr8:26218001|26218224	200	1	200	osa_circ_037785	200	1	200	200/200(100.00)	0	200	396	4e-111
Chr8:26234735|26240554	200	1	200	osa_circ_037788	200	1	200	200/200(100.00)	0	200	396	4e-111
Chr8:27283086|27286439	200	1	200	osa_circ_037924	200	1	200	200/200(100.00)	0	200	396	4e-111
Chr8:27709140|27710491	200	1	200	osa_circ_037983	200	1	200	200/200(100.00)	0	200	396	4e-111
Chr8:27715900|27728413	200	1	200	osa_circ_037988	200	1	200	200/200(100.00)	0	200	396	4e-111
Chr8:27716131|27728977	200	1	200	osa_circ_037989	200	1	200	200/200(100.00)	0	200	396	4e-111
Chr8:27716716|27729539	200	1	200	osa_circ_037990	200	1	200	200/200(100.00)	0	200	396	4e-111
Chr8:27737960|27738788	200	1	200	osa_circ_037994	200	1	200	200/200(100.00)	0	200	396	4e-111
Chr8:27849524|27850967	200	1	200	osa_circ_038015	200	1	200	200/200(100.00)	0	200	396	4e-111
Chr8:27923917|27924482	200	1	200	osa_circ_038041	200	1	200	200/200(100.00)	0	200	396	4e-111
Chr8:27930611|27963872	200	1	200	osa_circ_038046	200	1	200	200/200(100.00)	0	200	396	4e-111
Chr8:27931453|27965049	200	1	200	osa_circ_038050	200	1	200	200/200(100.00)	0	200	396	4e-111
Chr8:27994396|27996044	200	1	200	osa_circ_038077	200	1	200	200/200(100.00)	0	200	396	4e-111
Chr8:28174904|28175267	200	1	200	osa_circ_038117	200	1	200	200/200(100.00)	0	200	396	4e-111
Chr8:28174904|28177631	200	1	200	osa_circ_038119	200	1	200	200/200(100.00)	0	200	396	4e-111
Chr8:28175346|28176273	200	1	200	osa_circ_038122	200	1	200	200/200(100.00)	0	200	396	4e-111
Chr8:28179933|28180669	200	1	200	osa_circ_038128	200	1	200	200/200(100.00)	0	200	396	4e-111
Chr8:28394362|28394691	200	1	200	osa_circ_038161	200	1	200	200/200(100.00)	0	200	396	4e-111
Chr8:28394776|28395214	200	1	200	osa_circ_038166	200	1	200	200/200(100.00)	0	200	396	4e-111
Chr8:2937874|2938463	200	1	200	osa_circ_035850	200	1	200	200/200(100.00)	0	200	396	4e-111
Chr8:3032772|3033584	200	1	200	osa_circ_035872	200	1	200	200/200(100.00)	0	200	396	4e-111
Chr8:3188693|3189291	200	1	200	osa_circ_035900	200	1	200	200/200(100.00)	0	200	396	4e-111
Chr8:3288355|3289532	200	1	200	osa_circ_035922	200	1	200	200/200(100.00)	0	200	396	4e-111
Chr8:3391868|3392103	200	1	200	osa_circ_035960	200	1	200	200/200(100.00)	0	200	396	4e-111
Chr8:3547239|3547983	200	1	200	osa_circ_035993	200	1	200	200/200(100.00)	0	200	396	4e-111
Chr8:40597|41153	200	1	200	osa_circ_035511	200	1	200	200/200(100.00)	0	200	396	4e-111
Chr8:4394268|4409079	200	1	200	osa_circ_036076	200	1	200	200/200(100.00)	0	200	396	4e-111
Chr8:447565|449208	200	1	200	osa_circ_035574	200	1	200	200/200(100.00)	0	200	396	4e-111
Chr8:4589299|4589998	200	1	200	osa_circ_036127	200	1	200	200/200(100.00)	0	200	396	4e-111
Chr8:4692657|4693138	200	1	200	osa_circ_036164	200	1	200	200/200(100.00)	0	200	396	4e-111
Chr8:5272109|5272692	200	1	200	osa_circ_036214	200	1	200	200/200(100.00)	0	200	396	4e-111
Chr8:5403257|5403846	200	1	200	osa_circ_036252	200	1	200	200/200(100.00)	0	200	396	4e-111
Chr8:5812280|5815381	200	1	200	osa_circ_036299	200	1	200	200/200(100.00)	0	200	396	4e-111
Chr8:5814798|5815381	200	1	200	osa_circ_036302	200	1	200	200/200(100.00)	0	200	396	4e-111
Chr8:5849043|5849341	200	1	200	osa_circ_036303	200	1	200	200/200(100.00)	0	200	396	4e-111
Chr8:6228681|6229190	200	1	200	osa_circ_036361	200	1	200	200/200(100.00)	0	200	396	4e-111
Chr8:6274876|6275398	200	1	200	osa_circ_036368	200	1	200	200/200(100.00)	0	200	396	4e-111
Chr8:65765|66102	200	1	200	osa_circ_035519	200	1	200	200/200(100.00)	0	200	396	4e-111
Chr8:7496155|7499855	200	1	200	osa_circ_036377	200	1	200	200/200(100.00)	0	200	396	4e-111
Chr8:7497952|7498613	200	1	200	osa_circ_036379	200	1	200	200/200(100.00)	0	200	396	4e-111
Chr8:7497952|7499855	200	1	200	osa_circ_036380	200	1	200	200/200(100.00)	0	200	396	4e-111
Chr8:8110524|8113955	200	1	200	osa_circ_036418	200	1	200	200/200(100.00)	0	200	396	4e-111
Chr8:8670653|8671225	200	1	200	osa_circ_036458	200	1	200	200/200(100.00)	0	200	396	4e-111
Chr8:8764845|8765054	200	1	200	osa_circ_036488	200	1	200	200/200(100.00)	0	200	396	4e-111
Chr8:8882004|8883087	200	1	200	osa_circ_036495	200	1	200	200/200(100.00)	0	200	396	4e-111
Chr8:9072673|9074009	200	1	200	osa_circ_036519	200	1	200	200/200(100.00)	0	200	396	4e-111
Chr8:957838|963006	200	1	200	osa_circ_035653	200	1	200	200/200(100.00)	0	200	396	4e-111
Chr9:10839626|10840970	200	1	200	osa_circ_038901	200	1	200	200/200(100.00)	0	200	396	4e-111
Chr9:10908183|10917649	200	1	200	osa_circ_038921	200	1	200	200/200(100.00)	0	200	396	4e-111
Chr9:10916504|10917649	200	1	200	osa_circ_038925	200	1	200	200/200(100.00)	0	200	396	4e-111
Chr9:1160334|1160819	200	1	200	osa_circ_038404	200	1	200	200/200(100.00)	0	200	396	4e-111
Chr9:12290954|12291481	200	1	200	osa_circ_039011	200	1	200	200/200(100.00)	0	200	396	4e-111
Chr9:1304888|1306160	200	1	200	osa_circ_038440	200	1	200	200/200(100.00)	0	200	396	4e-111
Chr9:1309270|1309709	200	1	200	osa_circ_038442	200	1	200	200/200(100.00)	0	200	396	4e-111
Chr9:1309270|1310247	200	1	200	osa_circ_038443	200	1	200	200/200(100.00)	0	200	396	4e-111
Chr9:13186067|13187800	200	1	200	osa_circ_039067	200	1	200	200/200(100.00)	0	200	396	4e-111
Chr9:13210510|13210818	200	1	200	osa_circ_039069	200	1	200	200/200(100.00)	0	200	396	4e-111
Chr9:13597193|13598089	200	1	200	osa_circ_039085	200	1	200	200/200(100.00)	0	200	396	4e-111
Chr9:13627185|13627940	200	1	200	osa_circ_039086	200	1	200	200/200(100.00)	0	200	396	4e-111
Chr9:14411216|14413110	200	1	200	osa_circ_039141	200	1	200	200/200(100.00)	0	200	396	4e-111
Chr9:14543599|14545406	200	1	200	osa_circ_039184	200	1	200	200/200(100.00)	0	200	396	4e-111
Chr9:15350746|15351490	200	1	200	osa_circ_039240	200	1	200	200/200(100.00)	0	200	396	4e-111
Chr9:15792799|15794926	200	1	200	osa_circ_039272	200	1	200	200/200(100.00)	0	200	396	4e-111
Chr9:15792799|15799060	200	1	200	osa_circ_039273	200	1	200	200/200(100.00)	0	200	396	4e-111
Chr9:15795524|15799060	200	1	200	osa_circ_039276	200	1	200	200/200(100.00)	0	200	396	4e-111
Chr9:15941085|15941337	200	1	200	osa_circ_039280	200	1	200	200/200(100.00)	0	200	396	4e-111
Chr9:16094728|16095374	200	1	200	osa_circ_039299	200	1	200	200/200(100.00)	0	200	396	4e-111
Chr9:16153454|16154026	200	1	200	osa_circ_039306	200	1	200	200/200(100.00)	0	200	396	4e-111
Chr9:16172247|16174789	200	1	200	osa_circ_039311	200	1	200	200/200(100.00)	0	200	396	4e-111
Chr9:16285996|16286338	200	1	200	osa_circ_039340	200	1	200	200/200(100.00)	0	200	396	4e-111
Chr9:16457565|16457916	200	1	200	osa_circ_039362	200	1	200	200/200(100.00)	0	200	396	4e-111
Chr9:16857074|16857480	200	1	200	osa_circ_039380	200	1	200	200/200(100.00)	0	200	396	4e-111
Chr9:17191120|17191382	200	1	200	osa_circ_039458	200	1	200	200/200(100.00)	0	200	396	4e-111
Chr9:17474772|17477982	200	1	200	osa_circ_039474	200	1	200	200/200(100.00)	0	200	396	4e-111
Chr9:17828664|17829394	200	1	200	osa_circ_039513	200	1	200	200/200(100.00)	0	200	396	4e-111
Chr9:17828664|17832968	200	1	200	osa_circ_039514	200	1	200	200/200(100.00)	0	200	396	4e-111
Chr9:18124898|18125511	200	1	200	osa_circ_039543	200	1	200	200/200(100.00)	0	200	396	4e-111
Chr9:1815107|1818338	200	1	200	osa_circ_038465	200	1	200	200/200(100.00)	0	200	396	4e-111
Chr9:1816385|1852612	200	1	200	osa_circ_038466	200	1	200	200/200(100.00)	0	200	396	4e-111
Chr9:18211985|18214058	200	1	200	osa_circ_039563	200	1	200	200/200(100.00)	0	200	396	4e-111
Chr9:18244356|18244677	200	1	200	osa_circ_039574	200	1	200	200/200(100.00)	0	200	396	4e-111
Chr9:18303864|18318382	200	1	200	osa_circ_039577	200	1	200	200/200(100.00)	0	200	396	4e-111
Chr9:18499445|18499922	200	1	200	osa_circ_039594	200	1	200	200/200(100.00)	0	200	396	4e-111
Chr9:18686001|18686303	200	1	200	osa_circ_039628	200	1	200	200/200(100.00)	0	200	396	4e-111
Chr9:1898599|1899192	200	1	200	osa_circ_038472	200	1	200	200/200(100.00)	0	200	396	4e-111
Chr9:18998235|19004780	200	1	200	osa_circ_039677	200	1	200	200/200(100.00)	0	200	396	4e-111
Chr9:19128219|19128703	200	1	200	osa_circ_039687	200	1	200	200/200(100.00)	0	200	396	4e-111
Chr9:19754377|19755481	200	1	200	osa_circ_039756	200	1	200	200/200(100.00)	0	200	396	4e-111
Chr9:19754377|19757311	200	1	200	osa_circ_039758	200	1	200	200/200(100.00)	0	200	396	4e-111
Chr9:19763619|19763826	200	1	200	osa_circ_039765	200	1	200	200/200(100.00)	0	200	396	4e-111
Chr9:19770575|19772924	200	1	200	osa_circ_039767	200	1	200	200/200(100.00)	0	200	396	4e-111
Chr9:19961902|19962825	200	1	200	osa_circ_039805	200	1	200	200/200(100.00)	0	200	396	4e-111
Chr9:20033045|20034127	200	1	200	osa_circ_039825	200	1	200	200/200(100.00)	0	200	396	4e-111
Chr9:20087721|20089665	200	1	200	osa_circ_039837	200	1	200	200/200(100.00)	0	200	396	4e-111
Chr9:20088496|20089665	200	1	200	osa_circ_039841	200	1	200	200/200(100.00)	0	200	396	4e-111
Chr9:20089272|20089665	200	1	200	osa_circ_039844	200	1	200	200/200(100.00)	0	200	396	4e-111
Chr9:20097356|20097729	200	1	200	osa_circ_039845	200	1	200	200/200(100.00)	0	200	396	4e-111
Chr9:20536361|20537138	200	1	200	osa_circ_039906	200	1	200	200/200(100.00)	0	200	396	4e-111
Chr9:20783721|20786550	200	1	200	osa_circ_039950	200	1	200	200/200(100.00)	0	200	396	4e-111
Chr9:20886804|20887393	200	1	200	osa_circ_039966	200	1	200	200/200(100.00)	0	200	396	4e-111
Chr9:20888345|20888729	200	1	200	osa_circ_039968	200	1	200	200/200(100.00)	0	200	396	4e-111
Chr9:20919360|20922339	200	1	200	osa_circ_039976	200	1	200	200/200(100.00)	0	200	396	4e-111
Chr9:21345218|21346469	200	1	200	osa_circ_040073	200	1	200	200/200(100.00)	0	200	396	4e-111
Chr9:21393535|21394875	200	1	200	osa_circ_040081	200	1	200	200/200(100.00)	0	200	396	4e-111
Chr9:21393535|21395621	200	1	200	osa_circ_040082	200	1	200	200/200(100.00)	0	200	396	4e-111
Chr9:21393535|21396454	200	1	200	osa_circ_040083	200	1	200	200/200(100.00)	0	200	396	4e-111
Chr9:21699903|21700432	200	1	200	osa_circ_040115	200	1	200	200/200(100.00)	0	200	396	4e-111
Chr9:22069258|22070134	200	1	200	osa_circ_040164	200	1	200	200/200(100.00)	0	200	396	4e-111
Chr11:23848113|23859729	200	1	200	osa_circ_009802	200	1	200	200/200(100.00)	0	200	396	4e-111
Chr11:25149557|25150784	200	1	200	osa_circ_009848	200	1	200	200/200(100.00)	0	200	396	4e-111
Chr11:25152280|25152736	200	1	200	osa_circ_009852	200	1	200	200/200(100.00)	0	200	396	4e-111
Chr11:25395050|25397734	200	1	200	osa_circ_009870	200	1	200	200/200(100.00)	0	200	396	4e-111
Chr11:25395632|25396900	200	1	200	osa_circ_009871	200	1	200	200/200(100.00)	0	200	396	4e-111
Chr11:2598452|2601315	200	1	200	osa_circ_008507	200	1	200	200/200(100.00)	0	200	396	4e-111
Chr11:26300615|26302072	200	1	200	osa_circ_009903	200	1	200	200/200(100.00)	0	200	396	4e-111
Chr11:26556476|26556932	200	1	200	osa_circ_009984	200	1	200	200/200(100.00)	0	200	396	4e-111
Chr11:26559637|26560820	200	1	200	osa_circ_009990	200	1	200	200/200(100.00)	0	200	396	4e-111
Chr11:27117149|27117383	200	1	200	osa_circ_010003	200	1	200	200/200(100.00)	0	200	396	4e-111
Chr11:27205335|27206661	200	1	200	osa_circ_010008	200	1	200	200/200(100.00)	0	200	396	4e-111
Chr11:27244861|27344348	200	1	200	osa_circ_010016	200	1	200	200/200(100.00)	0	200	396	4e-111
Chr11:27734412|27736559	200	1	200	osa_circ_010046	200	1	200	200/200(100.00)	0	200	396	4e-111
Chr11:2840945|2841327	200	1	200	osa_circ_008523	200	1	200	200/200(100.00)	0	200	396	4e-111
Chr11:28806480|28807043	200	1	200	osa_circ_010096	200	1	200	200/200(100.00)	0	200	396	4e-111
Chr11:28807801|28808181	200	1	200	osa_circ_010172	200	1	200	200/200(100.00)	0	200	396	4e-111
Chr11:28807822|28808181	200	1	200	osa_circ_010173	200	1	200	200/200(100.00)	0	200	396	4e-111
Chr11:28829450|28833927	200	1	200	osa_circ_010195	200	1	200	200/200(100.00)	0	200	396	4e-111
Chr11:28847541|28848386	200	1	200	osa_circ_010198	200	1	200	200/200(100.00)	0	200	396	4e-111
Chr11:3278805|3279307	200	1	200	osa_circ_008561	200	1	200	200/200(100.00)	0	200	396	4e-111
Chr11:3784872|3786246	200	1	200	osa_circ_008681	200	1	200	200/200(100.00)	0	200	396	4e-111
Chr11:3785424|3786246	200	1	200	osa_circ_008683	200	1	200	200/200(100.00)	0	200	396	4e-111
Chr11:4007389|4009335	200	1	200	osa_circ_008693	200	1	200	200/200(100.00)	0	200	396	4e-111
Chr11:4079211|4081009	200	1	200	osa_circ_008700	200	1	200	200/200(100.00)	0	200	396	4e-111
Chr11:4226567|4227424	200	1	200	osa_circ_008712	200	1	200	200/200(100.00)	0	200	396	4e-111
Chr11:423931|424352	200	1	200	osa_circ_008263	200	1	200	200/200(100.00)	0	200	396	4e-111
Chr11:4389566|4390778	200	1	200	osa_circ_008736	200	1	200	200/200(100.00)	0	200	396	4e-111
Chr11:5170560|5174859	200	1	200	osa_circ_008779	200	1	200	200/200(100.00)	0	200	396	4e-111
Chr11:5170839|5175109	200	1	200	osa_circ_008780	200	1	200	200/200(100.00)	0	200	396	4e-111
Chr11:5715883|5747855	200	1	200	osa_circ_008825	200	1	200	200/200(100.00)	0	200	396	4e-111
Chr11:5899884|5901118	200	1	200	osa_circ_008843	200	1	200	200/200(100.00)	0	200	396	4e-111
Chr11:6117834|6123987	200	1	200	osa_circ_008870	200	1	200	200/200(100.00)	0	200	396	4e-111
Chr11:6119160|6123987	200	1	200	osa_circ_008872	200	1	200	200/200(100.00)	0	200	396	4e-111
Chr11:7514583|7517955	200	1	200	osa_circ_008921	200	1	200	200/200(100.00)	0	200	396	4e-111
Chr11:7516553|7517955	200	1	200	osa_circ_008922	200	1	200	200/200(100.00)	0	200	396	4e-111
Chr11:7932950|7933382	200	1	200	osa_circ_008973	200	1	200	200/200(100.00)	0	200	396	4e-111
Chr9:22408734|22411666	200	1	200	osa_circ_040204	200	1	200	200/200(100.00)	0	200	396	4e-111
Chr9:22410735|22411666	200	1	200	osa_circ_040205	200	1	200	200/200(100.00)	0	200	396	4e-111
Chr9:22532478|22532824	200	1	200	osa_circ_040215	200	1	200	200/200(100.00)	0	200	396	4e-111
Chr9:22605957|22607684	200	1	200	osa_circ_040223	200	1	200	200/200(100.00)	0	200	396	4e-111
Chr9:22774815|22776015	200	1	200	osa_circ_040275	200	1	200	200/200(100.00)	0	200	396	4e-111
Chr9:22774815|22776422	200	1	200	osa_circ_040276	200	1	200	200/200(100.00)	0	200	396	4e-111
Chr9:2355272|2360478	200	1	200	osa_circ_038486	200	1	200	200/200(100.00)	0	200	396	4e-111
Chr9:2558553|2560364	200	1	200	osa_circ_038503	200	1	200	200/200(100.00)	0	200	396	4e-111
Chr9:3077552|3079566	200	1	200	osa_circ_038512	200	1	200	200/200(100.00)	0	200	396	4e-111
Chr9:3598110|3599003	200	1	200	osa_circ_038529	200	1	200	200/200(100.00)	0	200	396	4e-111
Chr9:3663842|3672282	200	1	200	osa_circ_038540	200	1	200	200/200(100.00)	0	200	396	4e-111
Chr9:3733664|3734765	200	1	200	osa_circ_038551	200	1	200	200/200(100.00)	0	200	396	4e-111
Chr9:3760679|3761756	200	1	200	osa_circ_038557	200	1	200	200/200(100.00)	0	200	396	4e-111
Chr9:4032088|4032728	200	1	200	osa_circ_038588	200	1	200	200/200(100.00)	0	200	396	4e-111
Chr9:4032503|4032728	200	1	200	osa_circ_038590	200	1	200	200/200(100.00)	0	200	396	4e-111
Chr9:4494897|4497595	200	1	200	osa_circ_038604	200	1	200	200/200(100.00)	0	200	396	4e-111
Chr9:4560151|4560675	200	1	200	osa_circ_038611	200	1	200	200/200(100.00)	0	200	396	4e-111
Chr9:4560345|4560675	200	1	200	osa_circ_038612	200	1	200	200/200(100.00)	0	200	396	4e-111
Chr9:5008780|5010362	200	1	200	osa_circ_038662	200	1	200	200/200(100.00)	0	200	396	4e-111
Chr9:5009196|5013928	200	1	200	osa_circ_038663	200	1	200	200/200(100.00)	0	200	396	4e-111
Chr9:5096833|5099291	200	1	200	osa_circ_038667	200	1	200	200/200(100.00)	0	200	396	4e-111
Chr9:5841477|5841720	200	1	200	osa_circ_038689	200	1	200	200/200(100.00)	0	200	396	4e-111
Chr9:5849731|5850582	200	1	200	osa_circ_038694	200	1	200	200/200(100.00)	0	200	396	4e-111
Chr9:6380709|6381481	200	1	200	osa_circ_038741	200	1	200	200/200(100.00)	0	200	396	4e-111
Chr9:6995818|7002239	200	1	200	osa_circ_038752	200	1	200	200/200(100.00)	0	200	396	4e-111
Chr9:7001199|7002239	200	1	200	osa_circ_038754	200	1	200	200/200(100.00)	0	200	396	4e-111
Chr9:7929986|7931050	200	1	200	osa_circ_038802	200	1	200	200/200(100.00)	0	200	396	4e-111
Chr9:7934925|7935423	200	1	200	osa_circ_038807	200	1	200	200/200(100.00)	0	200	396	4e-111
Chr9:804745|805078	200	1	200	osa_circ_038391	200	1	200	200/200(100.00)	0	200	396	4e-111
Chr9:8712797|8713176	200	1	200	osa_circ_038836	200	1	200	200/200(100.00)	0	200	396	4e-111
Chr9:885461|887410	200	1	200	osa_circ_038398	200	1	200	200/200(100.00)	0	200	396	4e-111
Chr9:9630338|9634618	200	1	200	osa_circ_038856	200	1	200	200/200(100.00)	0	200	396	4e-111
Chr9:9653175|9654296	200	1	200	osa_circ_038867	200	1	200	200/200(100.00)	0	200	396	4e-111
ChrSy:269995|270313	200	1	200	osa_circ_040297	200	1	200	200/200(100.00)	0	200	396	4e-111
Chr11:9164190|9168921	200	1	200	osa_circ_009038	200	1	200	200/200(100.00)	0	200	396	4e-111
Chr11:9166935|9170120	200	1	200	osa_circ_009040	200	1	200	200/200(100.00)	0	200	396	4e-111
Chr11:9168273|9170120	200	1	200	osa_circ_009043	200	1	200	200/200(100.00)	0	200	396	4e-111
Chr11:9472358|9478831	200	1	200	osa_circ_009052	200	1	200	200/200(100.00)	0	200	396	4e-111
Chr12:1014122|1015031	200	1	200	osa_circ_010384	200	1	200	200/200(100.00)	0	200	396	4e-111
Chr12:10463002|10464889	200	1	200	osa_circ_011113	200	1	200	200/200(100.00)	0	200	396	4e-111
Chr12:10463419|10464889	200	1	200	osa_circ_011115	200	1	200	200/200(100.00)	0	200	396	4e-111
Chr12:10464191|10464889	200	1	200	osa_circ_011116	200	1	200	200/200(100.00)	0	200	396	4e-111
Chr12:10464191|10465489	200	1	200	osa_circ_011117	200	1	200	200/200(100.00)	0	200	396	4e-111
Chr12:10772247|10773487	200	1	200	osa_circ_011124	200	1	200	200/200(100.00)	0	200	396	4e-111
Chr12:10967961|10969591	200	1	200	osa_circ_011143	200	1	200	200/200(100.00)	0	200	396	4e-111
Chr12:11082962|11083651	200	1	200	osa_circ_011158	200	1	200	200/200(100.00)	0	200	396	4e-111
Chr12:11222409|11225806	200	1	200	osa_circ_011168	200	1	200	200/200(100.00)	0	200	396	4e-111
Chr12:11253860|11257150	200	1	200	osa_circ_011173	200	1	200	200/200(100.00)	0	200	396	4e-111
Chr12:11732868|11735048	200	1	200	osa_circ_011256	200	1	200	200/200(100.00)	0	200	396	4e-111
Chr12:11734617|11737572	200	1	200	osa_circ_011257	200	1	200	200/200(100.00)	0	200	396	4e-111
Chr12:12196956|12199362	200	1	200	osa_circ_011273	200	1	200	200/200(100.00)	0	200	396	4e-111
Chr12:12196956|12201013	200	1	200	osa_circ_011274	200	1	200	200/200(100.00)	0	200	396	4e-111
Chr12:13390309|13406333	200	1	200	osa_circ_011322	200	1	200	200/200(100.00)	0	200	396	4e-111
Chr12:13766689|13770118	200	1	200	osa_circ_011343	200	1	200	200/200(100.00)	0	200	396	4e-111
Chr12:13766689|13771897	200	1	200	osa_circ_011344	200	1	200	200/200(100.00)	0	200	396	4e-111
Chr12:13766689|13778017	200	1	200	osa_circ_011345	200	1	200	200/200(100.00)	0	200	396	4e-111
Chr12:13766689|13779255	200	1	200	osa_circ_011346	200	1	200	200/200(100.00)	0	200	396	4e-111
Chr12:13769133|13771897	200	1	200	osa_circ_011347	200	1	200	200/200(100.00)	0	200	396	4e-111
Chr12:13778928|13780193	200	1	200	osa_circ_011362	200	1	200	200/200(100.00)	0	200	396	4e-111
Chr12:13778928|13781251	200	1	200	osa_circ_011363	200	1	200	200/200(100.00)	0	200	396	4e-111
Chr12:13823004|13826125	200	1	200	osa_circ_011374	200	1	200	200/200(100.00)	0	200	396	4e-111
Chr12:13823963|13828005	200	1	200	osa_circ_011376	200	1	200	200/200(100.00)	0	200	396	4e-111
Chr12:13826006|13828005	200	1	200	osa_circ_011377	200	1	200	200/200(100.00)	0	200	396	4e-111
Chr12:1773868|1774105	200	1	200	osa_circ_010445	200	1	200	200/200(100.00)	0	200	396	4e-111
Chr12:18337798|18339151	200	1	200	osa_circ_011496	200	1	200	200/200(100.00)	0	200	396	4e-111
Chr12:18337798|18341185	200	1	200	osa_circ_011497	200	1	200	200/200(100.00)	0	200	396	4e-111
Chr12:18343020|18346314	200	1	200	osa_circ_011499	200	1	200	200/200(100.00)	0	200	396	4e-111
Chr12:19140622|19142360	200	1	200	osa_circ_011525	200	1	200	200/200(100.00)	0	200	396	4e-111
Chr12:19140908|19142360	200	1	200	osa_circ_011526	200	1	200	200/200(100.00)	0	200	396	4e-111
Chr12:19141641|19142360	200	1	200	osa_circ_011527	200	1	200	200/200(100.00)	0	200	396	4e-111
Chr12:19850178|19850633	200	1	200	osa_circ_011584	200	1	200	200/200(100.00)	0	200	396	4e-111
Chr12:19925833|19926384	200	1	200	osa_circ_011593	200	1	200	200/200(100.00)	0	200	396	4e-111
Chr12:20657924|20658289	200	1	200	osa_circ_011778	200	1	200	200/200(100.00)	0	200	396	4e-111
Chr12:20810612|20811713	200	1	200	osa_circ_011842	200	1	200	200/200(100.00)	0	200	396	4e-111
Chr12:21333181|21333603	200	1	200	osa_circ_011867	200	1	200	200/200(100.00)	0	200	396	4e-111
Chr12:21444328|21447338	200	1	200	osa_circ_011874	200	1	200	200/200(100.00)	0	200	396	4e-111
Chr12:21525839|21526533	200	1	200	osa_circ_011893	200	1	200	200/200(100.00)	0	200	396	4e-111
Chr12:21568009|21569726	200	1	200	osa_circ_011895	200	1	200	200/200(100.00)	0	200	396	4e-111
Chr12:22975100|22975723	200	1	200	osa_circ_011975	200	1	200	200/200(100.00)	0	200	396	4e-111
Chr12:23103179|23104026	200	1	200	osa_circ_011983	200	1	200	200/200(100.00)	0	200	396	4e-111
Chr12:23159897|23162253	200	1	200	osa_circ_011993	200	1	200	200/200(100.00)	0	200	396	4e-111
Chr12:23303569|23308991	200	1	200	osa_circ_012021	200	1	200	200/200(100.00)	0	200	396	4e-111
Chr12:23545880|23547874	200	1	200	osa_circ_012069	200	1	200	200/200(100.00)	0	200	396	4e-111
Chr12:23807406|23812499	200	1	200	osa_circ_012094	200	1	200	200/200(100.00)	0	200	396	4e-111
Chr12:23963719|23965621	200	1	200	osa_circ_012112	200	1	200	200/200(100.00)	0	200	396	4e-111
Chr12:24712272|24712507	200	1	200	osa_circ_012146	200	1	200	200/200(100.00)	0	200	396	4e-111
Chr12:25045618|25046294	200	1	200	osa_circ_012174	200	1	200	200/200(100.00)	0	200	396	4e-111
Chr12:25237672|25238610	200	1	200	osa_circ_012196	200	1	200	200/200(100.00)	0	200	396	4e-111
Chr12:25272514|25273265	200	1	200	osa_circ_012200	200	1	200	200/200(100.00)	0	200	396	4e-111
Chr12:25702641|25703017	200	1	200	osa_circ_012251	200	1	200	200/200(100.00)	0	200	396	4e-111
Chr12:25755662|25756546	200	1	200	osa_circ_012258	200	1	200	200/200(100.00)	0	200	396	4e-111
Chr12:26023392|26024877	200	1	200	osa_circ_012302	200	1	200	200/200(100.00)	0	200	396	4e-111
Chr12:26104960|26110932	200	1	200	osa_circ_012308	200	1	200	200/200(100.00)	0	200	396	4e-111
Chr12:26210616|26215708	200	1	200	osa_circ_012330	200	1	200	200/200(100.00)	0	200	396	4e-111
Chr12:26369940|26370817	200	1	200	osa_circ_012354	200	1	200	200/200(100.00)	0	200	396	4e-111
Chr12:26457865|26458412	200	1	200	osa_circ_012363	200	1	200	200/200(100.00)	0	200	396	4e-111
Chr12:26647140|26658826	200	1	200	osa_circ_012381	200	1	200	200/200(100.00)	0	200	396	4e-111
Chr12:26648130|26659883	200	1	200	osa_circ_012387	200	1	200	200/200(100.00)	0	200	396	4e-111
Chr12:26648426|26660152	200	1	200	osa_circ_012391	200	1	200	200/200(100.00)	0	200	396	4e-111
Chr12:26649044|26660737	200	1	200	osa_circ_012392	200	1	200	200/200(100.00)	0	200	396	4e-111
Chr12:26649716|26661391	200	1	200	osa_circ_012400	200	1	200	200/200(100.00)	0	200	396	4e-111
Chr12:26650410|26662169	200	1	200	osa_circ_012407	200	1	200	200/200(100.00)	0	200	396	4e-111
Chr12:2710021|2710351	200	1	200	osa_circ_010514	200	1	200	200/200(100.00)	0	200	396	4e-111
Chr12:27156847|27157436	200	1	200	osa_circ_012462	200	1	200	200/200(100.00)	0	200	396	4e-111
Chr12:27157771|27159165	200	1	200	osa_circ_012464	200	1	200	200/200(100.00)	0	200	396	4e-111
Chr12:27431248|27432342	200	1	200	osa_circ_012516	200	1	200	200/200(100.00)	0	200	396	4e-111
Chr12:27498589|27503308	200	1	200	osa_circ_012549	200	1	200	200/200(100.00)	0	200	396	4e-111
Chr12:27520546|27521896	200	1	200	osa_circ_012561	200	1	200	200/200(100.00)	0	200	396	4e-111
Chr12:3128930|3130862	200	1	200	osa_circ_010534	200	1	200	200/200(100.00)	0	200	396	4e-111
Chr12:3340175|3347791	200	1	200	osa_circ_010584	200	1	200	200/200(100.00)	0	200	396	4e-111
Chr12:3430384|3430688	200	1	200	osa_circ_010605	200	1	200	200/200(100.00)	0	200	396	4e-111
Chr12:3434242|3435341	200	1	200	osa_circ_010608	200	1	200	200/200(100.00)	0	200	396	4e-111
Chr12:3593820|3596370	200	1	200	osa_circ_010638	200	1	200	200/200(100.00)	0	200	396	4e-111
Chr12:3795289|3795604	200	1	200	osa_circ_010663	200	1	200	200/200(100.00)	0	200	396	4e-111
Chr12:4209655|4211094	200	1	200	osa_circ_010704	200	1	200	200/200(100.00)	0	200	396	4e-111
Chr12:4770467|4773949	200	1	200	osa_circ_010758	200	1	200	200/200(100.00)	0	200	396	4e-111
Chr12:4870086|4873507	200	1	200	osa_circ_010764	200	1	200	200/200(100.00)	0	200	396	4e-111
Chr12:5851014|5894714	200	1	200	osa_circ_010847	200	1	200	200/200(100.00)	0	200	396	4e-111
Chr12:633484|634562	200	1	200	osa_circ_010349	200	1	200	200/200(100.00)	0	200	396	4e-111
Chr12:7329071|7331709	200	1	200	osa_circ_010901	200	1	200	200/200(100.00)	0	200	396	4e-111
Chr12:7330351|7331709	200	1	200	osa_circ_010903	200	1	200	200/200(100.00)	0	200	396	4e-111
Chr12:7330368|7331709	200	1	200	osa_circ_010904	200	1	200	200/200(100.00)	0	200	396	4e-111
Chr12:7635217|7635935	200	1	200	osa_circ_010937	200	1	200	200/200(100.00)	0	200	396	4e-111
Chr12:7683683|7684677	200	1	200	osa_circ_010942	200	1	200	200/200(100.00)	0	200	396	4e-111
Chr12:7683683|7685089	200	1	200	osa_circ_010943	200	1	200	200/200(100.00)	0	200	396	4e-111
Chr12:921969|922296	200	1	200	osa_circ_010371	200	1	200	200/200(100.00)	0	200	396	4e-111
Chr12:9356211|9356462	200	1	200	osa_circ_011063	200	1	200	200/200(100.00)	0	200	396	4e-111
Chr12:9360641|9361028	200	1	200	osa_circ_011074	200	1	200	200/200(100.00)	0	200	396	4e-111
Chr1:10011148|10011392	200	1	200	osa_circ_001343	200	1	200	200/200(100.00)	0	200	396	4e-111
Chr1:1026722|1027333	200	1	200	osa_circ_000143	200	1	200	200/200(100.00)	0	200	396	4e-111
Chr1:10268267|10274416	200	1	200	osa_circ_001377	200	1	200	200/200(100.00)	0	200	396	4e-111
Chr1:10824779|10825051	200	1	200	osa_circ_001437	200	1	200	200/200(100.00)	0	200	396	4e-111
Chr1:11001929|11004239	200	1	200	osa_circ_001453	200	1	200	200/200(100.00)	0	200	396	4e-111
Chr1:11033473|11035498	200	1	200	osa_circ_001471	200	1	200	200/200(100.00)	0	200	396	4e-111
Chr1:11213559|11214446	200	1	200	osa_circ_001479	200	1	200	200/200(100.00)	0	200	396	4e-111
Chr1:11213559|11215204	200	1	200	osa_circ_001480	200	1	200	200/200(100.00)	0	200	396	4e-111
Chr1:11213559|11217027	200	1	200	osa_circ_001482	200	1	200	200/200(100.00)	0	200	396	4e-111
Chr1:11275150|11275596	200	1	200	osa_circ_001487	200	1	200	200/200(100.00)	0	200	396	4e-111
Chr1:11628136|11630901	200	1	200	osa_circ_001498	200	1	200	200/200(100.00)	0	200	396	4e-111
Chr1:11680202|11681518	200	1	200	osa_circ_001507	200	1	200	200/200(100.00)	0	200	396	4e-111
Chr1:1184024|1184716	200	1	200	osa_circ_000166	200	1	200	200/200(100.00)	0	200	396	4e-111
Chr1:11974551|11975195	200	1	200	osa_circ_001530	200	1	200	200/200(100.00)	0	200	396	4e-111
Chr1:11974551|11980083	200	1	200	osa_circ_001531	200	1	200	200/200(100.00)	0	200	396	4e-111
Chr1:11977790|11978273	200	1	200	osa_circ_001532	200	1	200	200/200(100.00)	0	200	396	4e-111
Chr1:11977790|11980083	200	1	200	osa_circ_001533	200	1	200	200/200(100.00)	0	200	396	4e-111
Chr1:1199854|1200220	200	1	200	osa_circ_000172	200	1	200	200/200(100.00)	0	200	396	4e-111
Chr1:12240772|12244645	200	1	200	osa_circ_001541	200	1	200	200/200(100.00)	0	200	396	4e-111
Chr1:12241776|12243113	200	1	200	osa_circ_001543	200	1	200	200/200(100.00)	0	200	396	4e-111
Chr1:12364406|12364837	200	1	200	osa_circ_001571	200	1	200	200/200(100.00)	0	200	396	4e-111
Chr1:13248331|13250136	200	1	200	osa_circ_001617	200	1	200	200/200(100.00)	0	200	396	4e-111
Chr1:13257123|13257688	200	1	200	osa_circ_001625	200	1	200	200/200(100.00)	0	200	396	4e-111
Chr1:13522883|13523777	200	1	200	osa_circ_001648	200	1	200	200/200(100.00)	0	200	396	4e-111
Chr1:13923815|13924640	200	1	200	osa_circ_001666	200	1	200	200/200(100.00)	0	200	396	4e-111
Chr1:1426183|1426931	200	1	200	osa_circ_000194	200	1	200	200/200(100.00)	0	200	396	4e-111
Chr1:14350674|14351752	200	1	200	osa_circ_001690	200	1	200	200/200(100.00)	0	200	396	4e-111
Chr1:14395507|14397542	200	1	200	osa_circ_001692	200	1	200	200/200(100.00)	0	200	396	4e-111
Chr1:15463593|15465031	200	1	200	osa_circ_001751	200	1	200	200/200(100.00)	0	200	396	4e-111
Chr1:15487847|15504849	200	1	200	osa_circ_001755	200	1	200	200/200(100.00)	0	200	396	4e-111
Chr1:1574493|1575713	200	1	200	osa_circ_000209	200	1	200	200/200(100.00)	0	200	396	4e-111
Chr1:16326999|16327473	200	1	200	osa_circ_001783	200	1	200	200/200(100.00)	0	200	396	4e-111
Chr1:16385505|16387574	200	1	200	osa_circ_001788	200	1	200	200/200(100.00)	0	200	396	4e-111
Chr1:16490741|16492208	200	1	200	osa_circ_001797	200	1	200	200/200(100.00)	0	200	396	4e-111
Chr1:16491634|16492208	200	1	200	osa_circ_001798	200	1	200	200/200(100.00)	0	200	396	4e-111
Chr1:17398043|17401617	200	1	200	osa_circ_001844	200	1	200	200/200(100.00)	0	200	396	4e-111
Chr1:17398043|17403973	200	1	200	osa_circ_001845	200	1	200	200/200(100.00)	0	200	396	4e-111
Chr1:17615968|17620495	200	1	200	osa_circ_001864	200	1	200	200/200(100.00)	0	200	396	4e-111
Chr1:17617033|17620495	200	1	200	osa_circ_001866	200	1	200	200/200(100.00)	0	200	396	4e-111
Chr1:17618297|17620495	200	1	200	osa_circ_001867	200	1	200	200/200(100.00)	0	200	396	4e-111
Chr1:17618297|17622964	200	1	200	osa_circ_001868	200	1	200	200/200(100.00)	0	200	396	4e-111
Chr1:18026764|18029607	200	1	200	osa_circ_001902	200	1	200	200/200(100.00)	0	200	396	4e-111
Chr1:18092594|18094562	200	1	200	osa_circ_001910	200	1	200	200/200(100.00)	0	200	396	4e-111
Chr1:18152219|18152777	200	1	200	osa_circ_001927	200	1	200	200/200(100.00)	0	200	396	4e-111
Chr1:18152219|18152963	200	1	200	osa_circ_001928	200	1	200	200/200(100.00)	0	200	396	4e-111
Chr1:18152219|18153178	200	1	200	osa_circ_001929	200	1	200	200/200(100.00)	0	200	396	4e-111
Chr1:18152219|18153353	200	1	200	osa_circ_001930	200	1	200	200/200(100.00)	0	200	396	4e-111
Chr1:18152219|18153697	200	1	200	osa_circ_001932	200	1	200	200/200(100.00)	0	200	396	4e-111
Chr1:18152219|18153900	200	1	200	osa_circ_001933	200	1	200	200/200(100.00)	0	200	396	4e-111
Chr1:18152219|18154752	200	1	200	osa_circ_001934	200	1	200	200/200(100.00)	0	200	396	4e-111
Chr1:18152219|18154964	200	1	200	osa_circ_001935	200	1	200	200/200(100.00)	0	200	396	4e-111
Chr1:18152219|18155135	200	1	200	osa_circ_001936	200	1	200	200/200(100.00)	0	200	396	4e-111
Chr1:18397981|18398538	200	1	200	osa_circ_001957	200	1	200	200/200(100.00)	0	200	396	4e-111
Chr1:18926824|18928266	200	1	200	osa_circ_001982	200	1	200	200/200(100.00)	0	200	396	4e-111
Chr1:19319050|19321212	200	1	200	osa_circ_002015	200	1	200	200/200(100.00)	0	200	396	4e-111
Chr1:19398402|19403234	200	1	200	osa_circ_002031	200	1	200	200/200(100.00)	0	200	396	4e-111
Chr1:19398402|19403270	200	1	200	osa_circ_002032	200	1	200	200/200(100.00)	0	200	396	4e-111
Chr1:19399671|19403270	200	1	200	osa_circ_002040	200	1	200	200/200(100.00)	0	200	396	4e-111
Chr1:19400312|19403157	200	1	200	osa_circ_002042	200	1	200	200/200(100.00)	0	200	396	4e-111
Chr1:19400312|19403270	200	1	200	osa_circ_002045	200	1	200	200/200(100.00)	0	200	396	4e-111
Chr1:19400918|19403270	200	1	200	osa_circ_002052	200	1	200	200/200(100.00)	0	200	396	4e-111
Chr1:19401701|19403270	200	1	200	osa_circ_002055	200	1	200	200/200(100.00)	0	200	396	4e-111
Chr1:198034|200036	200	1	200	osa_circ_000037	200	1	200	200/200(100.00)	0	200	396	4e-111
Chr1:20194159|20194654	200	1	200	osa_circ_002094	200	1	200	200/200(100.00)	0	200	396	4e-111
Chr1:20194728|20194940	200	1	200	osa_circ_002095	200	1	200	200/200(100.00)	0	200	396	4e-111
Chr1:20194728|20195879	200	1	200	osa_circ_002097	200	1	200	200/200(100.00)	0	200	396	4e-111
Chr1:20465941|20467357	200	1	200	osa_circ_002114	200	1	200	200/200(100.00)	0	200	396	4e-111
Chr1:20494577|20495966	200	1	200	osa_circ_002117	200	1	200	200/200(100.00)	0	200	396	4e-111
Chr1:20546689|20575751	200	1	200	osa_circ_002131	200	1	200	200/200(100.00)	0	200	396	4e-111
Chr1:21160403|21161431	200	1	200	osa_circ_002195	200	1	200	200/200(100.00)	0	200	396	4e-111
Chr1:21165521|21166333	200	1	200	osa_circ_002199	200	1	200	200/200(100.00)	0	200	396	4e-111
Chr1:21700702|21702809	200	1	200	osa_circ_002254	200	1	200	200/200(100.00)	0	200	396	4e-111
Chr1:22077983|22085050	200	1	200	osa_circ_002284	200	1	200	200/200(100.00)	0	200	396	4e-111
Chr1:22121500|22122046	200	1	200	osa_circ_002290	200	1	200	200/200(100.00)	0	200	396	4e-111
Chr1:22339194|22340440	200	1	200	osa_circ_002320	200	1	200	200/200(100.00)	0	200	396	4e-111
Chr1:22467642|22468151	200	1	200	osa_circ_002328	200	1	200	200/200(100.00)	0	200	396	4e-111
Chr1:22591753|22592533	200	1	200	osa_circ_002334	200	1	200	200/200(100.00)	0	200	396	4e-111
Chr1:22712319|22713699	200	1	200	osa_circ_002343	200	1	200	200/200(100.00)	0	200	396	4e-111
Chr1:22770054|22770725	200	1	200	osa_circ_002350	200	1	200	200/200(100.00)	0	200	396	4e-111
Chr1:22770060|22770725	200	1	200	osa_circ_002352	200	1	200	200/200(100.00)	0	200	396	4e-111
Chr1:22770060|22771638	200	1	200	osa_circ_002353	200	1	200	200/200(100.00)	0	200	396	4e-111
Chr1:22776932|22782500	200	1	200	osa_circ_002357	200	1	200	200/200(100.00)	0	200	396	4e-111
Chr1:22921272|22921840	200	1	200	osa_circ_002381	200	1	200	200/200(100.00)	0	200	396	4e-111
Chr1:22958094|22958330	200	1	200	osa_circ_002393	200	1	200	200/200(100.00)	0	200	396	4e-111
Chr1:23184458|23184933	200	1	200	osa_circ_002420	200	1	200	200/200(100.00)	0	200	396	4e-111
Chr1:23571641|23574559	200	1	200	osa_circ_002497	200	1	200	200/200(100.00)	0	200	396	4e-111
Chr1:23574436|23574813	200	1	200	osa_circ_002501	200	1	200	200/200(100.00)	0	200	396	4e-111
Chr1:23938626|23940162	200	1	200	osa_circ_002527	200	1	200	200/200(100.00)	0	200	396	4e-111
Chr1:23939782|23940162	200	1	200	osa_circ_002530	200	1	200	200/200(100.00)	0	200	396	4e-111
Chr2:15867189|15867387	199	1	199	osa_circ_014632	199	1	199	199/199(100.00)	0	199	394	1e-110
Chr3:9482100|9482298	199	1	199	osa_circ_019171	199	1	199	199/199(100.00)	0	199	394	1e-110
Chr3:718169|718366	198	1	198	osa_circ_017564	198	1	198	198/198(100.00)	0	198	392	6e-110
Chr6:923410|923607	198	1	198	osa_circ_029449	198	1	198	198/198(100.00)	0	198	392	6e-110
Chr5:7807719|7807915	197	1	197	osa_circ_027088	197	1	197	197/197(100.00)	0	197	391	2e-109
Chr1:26602362|26602557	196	1	196	osa_circ_002992	196	1	196	196/196(100.00)	0	196	389	9e-109
Chr6:22137546|22137741	196	1	196	osa_circ_031233	196	1	196	196/196(100.00)	0	196	389	9e-109
Chr11:1837169|1837364	196	1	196	osa_circ_008408	196	1	196	196/196(100.00)	0	196	389	9e-109
Chr12:27505398|27505593	196	1	196	osa_circ_012553	196	1	196	196/196(100.00)	0	196	389	9e-109
Chr10:2756731|2756925	195	1	195	osa_circ_006189	195	1	195	195/195(100.00)	0	195	387	4e-108
Chr12:25282758|25282952	195	1	195	osa_circ_012202	195	1	195	195/195(100.00)	0	195	387	4e-108
Chr1:345354|345546	193	1	193	osa_circ_000063	193	1	193	193/193(100.00)	0	193	383	5e-107
Chr4:24014063|24014278	200	1	197	osa_circ_024221	200	4	200	196/197(99.49)	0	197	383	6e-107
Chr3:15956791|15957014	200	1	196	osa_circ_020173	200	5	200	195/196(99.49)	0	196	381	2e-106
Chr5:22597572|22597763	192	1	192	osa_circ_028157	192	1	192	192/192(100.00)	0	192	381	2e-106
Chr12:9302986|9303176	191	1	191	osa_circ_011042	191	1	191	191/191(100.00)	0	191	379	8e-106
Chr1:41958330|41958519	190	1	190	osa_circ_005848	190	1	190	190/190(100.00)	0	190	377	3e-105
Chr1:518395|519646	200	1	198	osa_circ_000110	200	3	200	196/198(98.99)	0	198	377	4e-105
Chr3:8487886|8488144	200	3	200	osa_circ_018966	200	1	198	196/198(98.99)	0	198	377	4e-105
Chr7:760695|760917	200	1	198	osa_circ_032635	200	3	200	196/198(98.99)	0	198	377	4e-105
Chr11:26561352|26562680	200	1	198	osa_circ_009992	200	3	200	196/198(98.99)	0	198	377	4e-105
Chr12:24457905|24458127	200	3	200	osa_circ_012131	200	1	198	196/198(98.99)	0	198	377	4e-105
Chr1:26602369|26602557	189	1	189	osa_circ_002998	189	1	189	189/189(100.00)	0	189	375	1e-104
Chr2:30674818|30675077	200	1	200	osa_circ_016418	200	3	200	198/200(99.00)	0.01	200	375	1e-104
Chr3:15472173|15472455	200	1	200	osa_circ_020119	200	3	200	198/200(99.00)	0.01	200	375	1e-104
Chr5:13070856|13071044	189	1	189	osa_circ_027278	189	1	189	189/189(100.00)	0	189	375	1e-104
Chr5:17622673|17622925	200	1	198	osa_circ_027657	200	1	200	198/200(99.00)	0.01	200	375	1e-104
Chr1:34472748|34472935	188	1	188	osa_circ_004534	188	1	188	188/188(100.00)	0	188	373	5e-104
Chr1:37311661|37312359	200	5	200	osa_circ_004924	200	1	196	194/196(98.98)	0	196	373	5e-104
Chr6:2180744|2206090	200	1	200	osa_circ_029627	200	1	200	197/200(98.50)	0	200	373	5e-104
Chr8:13762715|13763066	200	6	200	osa_circ_036693	200	1	196	195/196(99.49)	0.01	196	373	5e-104
Chr12:2450431|2450618	188	1	188	osa_circ_010490	188	1	188	188/188(100.00)	0	188	373	5e-104
Chr1:32014907|32015142	200	1	195	osa_circ_003979	200	6	200	193/195(98.97)	0	195	371	2e-103
Chr3:16294095|16294281	187	1	187	osa_circ_020218	187	1	187	187/187(100.00)	0	187	371	2e-103
Chr6:4732545|4732731	187	1	187	osa_circ_030028	187	1	187	187/187(100.00)	0	187	371	2e-103
Chr2:1116427|1116612	186	1	186	osa_circ_012849	186	1	186	186/186(100.00)	0	186	369	8e-103
Chr6:6410220|6410405	186	1	186	osa_circ_030250	186	1	186	186/186(100.00)	0	186	369	8e-103
Chr1:26602429|26602635	200	4	200	osa_circ_003029	200	1	200	197/200(98.50)	0.02	200	369	9e-103
Chr2:30106945|30108287	200	1	197	osa_circ_016359	200	1	200	197/200(98.50)	0.02	200	369	9e-103
Chr2:34058399|34058675	200	1	197	osa_circ_016969	200	1	200	197/200(98.50)	0.02	200	369	9e-103
Chr2:3628022|3628663	200	1	200	osa_circ_013338	200	3	199	197/200(98.50)	0.02	200	369	9e-103
Chr2:4565594|4565968	200	1	197	osa_circ_013500	200	1	200	197/200(98.50)	0.02	200	369	9e-103
Chr2:9935100|9936744	200	1	200	osa_circ_014218	200	4	200	197/200(98.50)	0.02	200	369	9e-103
Chr3:32745083|32748144	200	1	200	osa_circ_022196	200	1	197	197/200(98.50)	0.02	200	369	9e-103
Chr3:4888758|4889140	200	1	197	osa_circ_018331	200	1	200	197/200(98.50)	0.02	200	369	9e-103
Chr4:32936306|32936554	200	3	199	osa_circ_025634	200	1	200	197/200(98.50)	0.02	200	369	9e-103
Chr6:24093989|24094300	200	1	200	osa_circ_031321	200	4	200	197/200(98.50)	0.02	200	369	9e-103
Chr6:30916645|30917983	200	4	200	osa_circ_032446	200	1	200	197/200(98.50)	0.02	200	369	9e-103
Chr2:34431374|34431558	185	1	185	osa_circ_017053	185	1	185	185/185(100.00)	0	185	367	3e-102
Chr5:22198552|22198736	185	1	185	osa_circ_028103	185	1	185	185/185(100.00)	0	185	367	3e-102
Chr2:3341108|3341335	200	1	192	osa_circ_013234	200	9	200	190/192(98.96)	0	192	365	1e-101
Chr1:3725442|3725894	200	1	196	osa_circ_000481	200	1	200	196/200(98.00)	0.02	200	363	5e-101
Chr2:10744503|10745556	200	1	196	osa_circ_014298	200	1	200	196/200(98.00)	0.02	200	363	5e-101
Chr2:30273248|30273430	183	1	183	osa_circ_016375	183	1	183	183/183(100.00)	0	183	363	5e-101
Chr3:30220075|30221300	200	5	200	osa_circ_021744	200	1	200	196/200(98.00)	0.02	200	363	5e-101
Chr3:35455068|35455250	183	1	183	osa_circ_022671	183	1	183	183/183(100.00)	0	183	363	5e-101
Chr6:17317617|17317799	183	1	183	osa_circ_030947	183	1	183	183/183(100.00)	0	183	363	5e-101
Chr6:25871067|25871552	200	5	200	osa_circ_031468	200	1	200	196/200(98.00)	0.02	200	363	5e-101
Chr6:27750228|27750800	200	1	196	osa_circ_031934	200	1	200	196/200(98.00)	0.02	200	363	5e-101
Chr6:8063504|8063686	183	1	183	osa_circ_030435	183	1	183	183/183(100.00)	0	183	363	5e-101
Chr8:24335925|24336107	183	1	183	osa_circ_037478	183	1	183	183/183(100.00)	0	183	363	5e-101
Chr12:10464195|10464889	200	1	196	osa_circ_011116	200	1	200	196/200(98.00)	0.02	200	363	5e-101
Chr1:32329788|32329969	182	1	182	osa_circ_004039	182	1	182	182/182(100.00)	0	182	361	2e-100
Chr3:17940098|17940279	182	1	182	osa_circ_020378	182	1	182	182/182(100.00)	0	182	361	2e-100
Chr4:30227428|30227609	182	1	182	osa_circ_025052	182	1	182	182/182(100.00)	0	182	361	2e-100
Chr1:26602395|26602574	180	1	180	osa_circ_003006	180	1	180	180/180(100.00)	0	180	357	3e-99
Chr1:29656293|29658181	200	1	200	osa_circ_003619	200	6	200	195/200(97.50)	0.03	200	357	3e-99
Chr1:35097884|35098674	200	1	195	osa_circ_004651	200	1	200	195/200(97.50)	0.03	200	357	3e-99
Chr1:8423266|8423445	180	1	180	osa_circ_001137	180	1	180	180/180(100.00)	0	180	357	3e-99
Chr2:1755186|1757804	200	6	200	osa_circ_013009	200	1	200	195/200(97.50)	0.03	200	357	3e-99
Chr2:35181953|35182508	200	6	200	osa_circ_017224	200	1	200	195/200(97.50)	0.03	200	357	3e-99
Chr3:27102220|27102835	200	1	195	osa_circ_020971	200	1	200	195/200(97.50)	0.03	200	357	3e-99
Chr4:32936306|32936494	189	1	187	osa_circ_025625	190	3	190	187/188(99.47)	0.01	188	357	3e-99
Chr5:14301835|14302320	200	1	200	osa_circ_027396	200	6	200	195/200(97.50)	0.03	200	357	3e-99
Chr5:17058215|17060549	200	6	200	osa_circ_027590	200	1	200	195/200(97.50)	0.03	200	357	3e-99
Chr5:8690712|8692993	200	1	200	osa_circ_027143	200	1	200	195/200(97.50)	0	200	357	3e-99
Chr5:945826|946370	200	1	196	osa_circ_026307	200	5	200	192/196(97.96)	0	196	357	3e-99
Chr6:24281211|24281496	200	6	200	osa_circ_031351	200	1	200	195/200(97.50)	0.03	200	357	3e-99
Chr7:24408855|24411354	200	1	195	osa_circ_034648	200	1	200	195/200(97.50)	0.03	200	357	3e-99
Chr7:6810917|6824374	200	1	195	osa_circ_033233	200	1	200	195/200(97.50)	0.03	200	357	3e-99
Chr8:24730064|24730243	180	1	180	osa_circ_037602	180	1	180	180/180(100.00)	0	180	357	3e-99
Chr11:2836350|2836940	200	1	195	osa_circ_008522	200	1	200	195/200(97.50)	0.03	200	357	3e-99
Chr12:23103179|23104021	200	6	200	osa_circ_011983	200	1	200	195/200(97.50)	0.03	200	357	3e-99
Chr2:10701252|10701430	179	1	179	osa_circ_014287	179	1	179	179/179(100.00)	0	179	355	1e-98
Chr9:4706388|4706566	179	1	179	osa_circ_038632	179	1	179	179/179(100.00)	0	179	355	1e-98
Chr1:8301245|8301627	200	1	200	osa_circ_001046	200	1	194	194/200(97.00)	0.03	200	351	2e-97
Chr1:8301541|8301729	189	2	189	osa_circ_001103	187	1	186	186/188(98.94)	0.01	188	351	2e-97
Chr1:9175345|9175680	200	1	194	osa_circ_001259	200	1	200	194/200(97.00)	0.03	200	351	2e-97
Chr2:18305592|18305907	200	16	200	osa_circ_014752	200	1	185	183/185(98.92)	0	185	351	2e-97
Chr2:4096078|4099175	200	7	200	osa_circ_013412	200	1	200	194/200(97.00)	0.03	200	351	2e-97
Chr12:24874569|24874745	177	1	177	osa_circ_012150	177	1	177	177/177(100.00)	0	177	351	2e-97
Chr1:26602369|26602567	199	1	196	osa_circ_002999	194	4	194	191/196(97.45)	0.03	196	349	8e-97
Chr1:8301422|8301671	200	1	195	osa_circ_001059	200	8	200	191/195(97.95)	0.01	195	349	8e-97
Chr2:1131176|1131368	193	3	193	osa_circ_012858	198	1	196	191/196(97.45)	0.03	196	349	8e-97
Chr12:21568009|21568687	200	1	200	osa_circ_004810	200	200	1	194/200(97.00)	0	200	349	8e-97
Chr2:30573997|30574744	200	2	200	osa_circ_030442	200	199	1	193/199(96.98)	0	199	347	3e-96
Chr3:9029898|9030072	175	1	175	osa_circ_019083	175	1	175	175/175(100.00)	0	175	347	3e-96
Chr1:26602402|26602635	200	1	193	osa_circ_003008	200	1	200	193/200(96.50)	0.04	200	345	1e-95
Chr1:40656993|40657735	200	8	200	osa_circ_005626	200	1	200	193/200(96.50)	0.04	200	345	1e-95
Chr2:22898441|22898660	200	1	200	osa_circ_015233	200	1	193	193/200(96.50)	0.04	200	345	1e-95
Chr3:2872363|2872653	200	1	193	osa_circ_017974	200	1	200	193/200(96.50)	0.04	200	345	1e-95
Chr4:26733896|26736826	200	1	193	osa_circ_024684	200	1	200	193/200(96.50)	0.04	200	345	1e-95
Chr5:25950187|25951425	200	1	200	osa_circ_028572	200	8	200	193/200(96.50)	0.04	200	345	1e-95
Chr9:20606100|20606273	174	1	174	osa_circ_039920	174	1	174	174/174(100.00)	0	174	345	1e-95
Chr1:26602395|26602567	173	1	173	osa_circ_003005	173	1	173	173/173(100.00)	0	173	343	4e-95
Chr3:34878827|34884169	200	1	197	osa_circ_022555	200	1	197	191/197(96.95)	0	197	343	5e-95
Chr9:10906884|10908012	200	1	200	osa_circ_038925	200	1	200	193/200(96.50)	0	200	341	2e-94
Chr4:28046831|28047001	171	1	171	osa_circ_024843	171	1	171	171/171(100.00)	0	171	339	6e-94
Chr6:16610748|16610918	171	1	171	osa_circ_030883	171	1	171	171/171(100.00)	0	171	339	6e-94
Chr8:24720777|24720947	171	1	171	osa_circ_037591	171	1	171	171/171(100.00)	0	171	339	6e-94
Chr12:8540718|8540888	171	1	171	osa_circ_010973	171	1	171	171/171(100.00)	0	171	339	6e-94
Chr1:8301434|8301623	190	3	190	osa_circ_001073	186	1	184	184/188(97.87)	0.02	188	339	7e-94
Chr1:28092273|28092532	200	9	200	osa_circ_003261	200	1	200	192/200(96.00)	0.04	200	339	8e-94
Chr1:591179|591807	200	1	200	osa_circ_000123	200	9	200	192/200(96.00)	0.04	200	339	8e-94
Chr3:8180635|8181011	200	9	200	osa_circ_018922	200	1	200	192/200(96.00)	0.04	200	339	8e-94
Chr7:22572325|22572494	170	1	170	osa_circ_034295	170	1	170	170/170(100.00)	0	170	337	3e-93
Chr4:23731650|23739511	200	8	200	osa_circ_024188	200	8	200	187/193(96.89)	0	193	335	1e-92
Chr8:254639|254807	169	1	169	osa_circ_035561	169	1	169	169/169(100.00)	0	169	335	1e-92
Chr9:2404198|2404366	169	1	169	osa_circ_038493	169	1	169	169/169(100.00)	0	169	335	1e-92
Chr12:9302991|9303176	186	1	184	osa_circ_011042	191	3	191	184/189(97.35)	0.03	189	335	1e-92
Chr8:24720036|24720213	178	2	178	osa_circ_037579	180	1	179	177/179(98.88)	0.01	179	333	4e-92
Chr11:3279140|3279307	168	1	168	osa_circ_008570	168	1	168	168/168(100.00)	0	168	333	4e-92
Chr12:13695410|13695577	168	1	168	osa_circ_011331	168	1	168	168/168(100.00)	0	168	333	4e-92
Chr12:27484663|27484830	168	1	168	osa_circ_012540	168	1	168	168/168(100.00)	0	168	333	4e-92
Chr2:31013104|31013338	200	9	199	osa_circ_016495	200	1	200	191/200(95.50)	0.05	200	333	5e-92
Chr10:15913407|15913608	200	10	200	osa_circ_006910	200	1	200	191/200(95.50)	0.05	200	333	5e-92
Chr3:12945977|12946246	200	1	200	osa_circ_019770	200	1	191	191/200(95.50)	0.05	200	333	5e-92
Chr3:22225897|22226149	200	1	200	osa_circ_020605	200	10	200	191/200(95.50)	0.05	200	333	5e-92
Chr3:33304713|33305029	200	1	200	osa_circ_022294	200	1	191	191/200(95.50)	0.05	200	333	5e-92
Chr4:30632809|30635267	200	1	200	osa_circ_025126	200	10	200	191/200(95.50)	0.05	200	333	5e-92
Chr4:32000821|32002276	200	1	200	osa_circ_025463	200	1	191	191/200(95.50)	0.05	200	333	5e-92
Chr12:13390285|13406308	200	26	200	osa_circ_011322	200	1	176	175/176(99.43)	0.01	176	333	5e-92
Chr4:24917919|24918085	167	1	167	osa_circ_024432	167	1	167	167/167(100.00)	0	167	331	2e-91
Chr8:7964379|7964575	197	14	197	osa_circ_036410	200	1	188	183/188(97.34)	0.02	188	331	2e-91
Chr9:3655357|3657707	200	1	190	osa_circ_038538	200	4	200	189/197(95.94)	0.04	197	331	2e-91
Chr1:8301478|8301723	200	7	200	osa_circ_001091	200	1	189	187/194(96.39)	0.03	194	329	7e-91
Chr3:12320002|12320166	165	1	165	osa_circ_019661	165	1	165	165/165(100.00)	0	165	327	2e-90
Chr5:24154806|24154970	165	1	165	osa_circ_028335	165	1	165	165/165(100.00)	0	165	327	2e-90
Chr6:8063339|8063503	165	1	165	osa_circ_030434	165	1	165	165/165(100.00)	0	165	327	2e-90
Chr8:18479857|18480021	165	1	165	osa_circ_036973	165	1	165	165/165(100.00)	0	165	327	2e-90
Chr1:26602395|26602625	200	11	200	osa_circ_003008	200	1	200	190/200(95.00)	0.05	200	327	3e-90
Chr2:22992420|22993763	200	1	190	osa_circ_015279	200	1	200	190/200(95.00)	0.05	200	327	3e-90
Chr7:27016809|27017300	200	1	200	osa_circ_035027	200	1	190	190/200(95.00)	0.05	200	327	3e-90
Chr4:1124657|1124820	164	1	164	osa_circ_022934	164	1	164	164/164(100.00)	0	164	325	9e-90
Chr4:19914650|19914813	164	1	164	osa_circ_023707	164	1	164	164/164(100.00)	0	164	325	9e-90
Chr5:24328219|24328382	164	1	164	osa_circ_028372	164	1	164	164/164(100.00)	0	164	325	9e-90
Chr1:8301456|8301729	200	1	194	osa_circ_001076	200	14	200	186/194(95.88)	0.04	194	325	1e-89
Chr1:8301432|8301620	189	5	189	osa_circ_001073	186	1	182	180/185(97.30)	0.02	185	323	4e-89
Chr5:22999748|23000429	200	1	188	osa_circ_028195	200	5	200	187/196(95.41)	0.04	196	323	5e-89
Chr4:25357839|25358000	162	1	162	osa_circ_024517	162	1	162	162/162(100.00)	0	162	321	1e-88
Chr8:3168193|3168354	162	1	162	osa_circ_035891	162	1	162	162/162(100.00)	0	162	321	1e-88
Chr1:8301478|8301729	200	1	200	osa_circ_001091	200	1	189	189/200(94.50)	0.06	200	321	2e-88
Chr4:19604788|19604992	200	1	189	osa_circ_023663	200	1	200	189/200(94.50)	0.06	200	321	2e-88
Chr11:19094672|19095019	200	1	200	osa_circ_009476	200	1	189	189/200(94.50)	0.06	200	321	2e-88
[truncated: 3,307 more rows]
