# Supplementary material for: Circular RNA profiling of the rice photo-thermosensitive genic male sterile line Wuxiang S reveals circRNA involved in the fertility transition
Source: BMC Plant Biol. 2019 Aug 5;19:340. doi: 10.1186/s12870-019-1944-2 (PMC6683460; doi:10.1186/s12870-019-1944-2)
Supplement: Supplementary file 3 — Figure S1. Validation of rice circRNAs candidates. (XLSX 39 kb) [file 12870_2019_1944_MOESM3_ESM.xlsx]

## Sheet: Table S2-1
Table S2-1. The differentially expressed circRNAs identified in WXS (S) and WXS (F) at the P2 stage (SP2 VS. FP2).
#ID	SP2-1_TPM	SP2-2_TPM	SP2-3_TPM	FP2-1_TPM	FP2-2_TPM	FP2-3_TPM	PValue	FDR	log2FC	regulated
Chr1:15487847|15504849	254.738	242.817	328.805	0	212.347	178.673	0.0116819	0.106609	-1.30771	down
Chr1:18152219|18156555	209.04	63.7623	66.4173	0	0	0	0.0276018	0.141235	#NAME?	down
Chr1:19399671|19403270	0	0	0	132.384	166.53	130.458	0.0327587	0.147743	Inf	up
Chr1:22770054|22770725	0	0	0	519.827	653.905	512.263	0.0327587	0.147743	Inf	up
Chr1:24919361|24919832	0	0	0	803.309	673.671	527.747	0.0281919	0.142405	Inf	up
Chr1:25563110|25563966	7423.12	5010.22	5419.56	744.256	312.074	0	3.27e-13	3.23e-11	-4.19522	down
Chr1:28263443|28263981	0	0	0	916.419	768.527	1204.11	0.0187634	0.119468	Inf	up
Chr1:30400528|30401330	0	0	0	871.349	1370.12	429.335	0.0127173	0.106609	Inf	up
Chr1:32969765|32988245	36.6196	49.1475	37.2319	126.546	195.365	107.7	0.0055485	0.0795791	1.60171	up
Chr1:32970914|32988971	14.991	0	9.52602	64.7553	96.268	69.6142	0.00134944	0.0361199	3.14896	up
Chr1:35761212|35764774	239.776	438.825	152.366	0	0	0	0.0167003	0.117734	#NAME?	down
Chr1:37888500|37889093	0	0	0	1742.7	626.34	1226.67	0.00565534	0.0795791	Inf	up
Chr1:38954786|38955732	4528.56	1227.84	1598.71	790.369	0	0	0.0238327	0.130418	-3.23729	down
Chr1:39434013|39434165	2653.99	1619.06	1686.48	0	0	0	0.0213792	0.125572	#NAME?	down
Chr1:39702073|39702446	1327	1349.22	1686.48	0	0	0	0.00647297	0.0850117	#NAME?	down
Chr1:40552701|40553612	714.267	653.606	453.881	0	0	0	0.02935	0.146378	#NAME?	down
Chr1:4910538|4912987	733.623	447.546	233.091	0	0	0	0.0176618	0.117945	#NAME?	down
Chr1:5294501|5297468	136.813	55.6416	144.896	0	0	0	0.017299	0.117945	#NAME?	down
Chr1:5735287|5741542	0	0	0	50.9773	42.7505	83.7259	0.0151368	0.11469	Inf	up
Chr10:17985269|17985865	0	0	0	356.129	1119.96	701.895	0.0126164	0.106609	Inf	up
Chr10:21206978|21220099	0	0	0	40.5063	81.5264	23.9501	0.00313902	0.0655774	Inf	up
Chr11:14882515|14883371	0	0	0	248.085	312.074	244.476	0.0327587	0.147743	Inf	up
Chr11:1842847|1843432	0	0	0	2362.32	1891.04	1481.42	0.00026036	0.00854862	Inf	up
Chr11:21180203|21180854	1671.03	764.557	530.928	0	0	0	0.0221696	0.126555	#NAME?	down
Chr11:23848113|23859729	0	14.2158	0	64.0555	69.0662	72.141	0.0104795	0.105603	3.53361	up
Chr11:3785424|3786246	0	0	0	641.355	403.39	790.029	0.0121241	0.106609	Inf	up
Chr11:9166935|9170120	314.045	191.583	0	1233.23	775.659	1336.82	0.0141647	0.111618	2.63346	up
Chr11:9168273|9170120	0	843.65	219.695	1357.66	2390.97	1605.48	0.0258238	0.137494	2.01765	up
Chr12:10464191|10464889	511.734	0	0	1205.72	505.571	1980.3	0.0216723	0.125572	2.90443	up
Chr12:13766689|13778017	0	0	0	296.664	373.182	584.695	0.0095379	0.103126	Inf	up
Chr12:13776133|13778017	0	0	1078.5	2665.95	2095.98	2955.55	0.0329985	0.147743	2.55823	up
Chr12:18343020|18346314	410.162	250.219	130.319	0	0	0	0.0176618	0.117945	#NAME?	down
Chr12:25045618|25046294	0	0	254.093	1884.28	1580.19	464.215	0.00627161	0.0850117	3.69017	up
Chr12:25702641|25703017	2513.2	1314.15	456.289	0	709.409	0	0.0480225	0.197092	-2.71451	down
Chr12:26457865|26458412	0	0	0	830.505	1392.95	1364.03	0.00962089	0.103126	Inf	up
Chr2:1131176|1131368	0	0	0	1101.6	2078.61	1085.57	0.0299958	0.146912	Inf	up
Chr2:11734000|11734652	0	0	0	1141.02	1674.54	562.207	0.00316236	0.0655774	Inf	up
Chr2:22992410|22993763	0	0	0	341.815	644.969	673.684	0.0194037	0.119468	Inf	up
Chr2:24848100|24854686	41.0972	62.6782	39.1728	0	0	0	0.0167338	0.117734	#NAME?	down
Chr2:25897918|25898456	721.885	1321.16	917.444	0	0	0	0.0106582	0.105603	#NAME?	down
Chr2:26479112|26479502	0	0	0	697.079	2630.63	1717.34	0.00739108	0.0939383	Inf	up
Chr2:31497879|31498202	0	0	0	2785.27	1167.89	1372.37	0.012289	0.106609	Inf	up
Chr2:5456015|5458094	0	0	0	204.432	128.58	100.729	0.0235859	0.130418	Inf	up
Chr3:14156016|14156295	8969.21	0	2590.68	14088.6	10472.3	10728.2	0.00844363	0.103126	1.59405	up
Chr3:2441114|2442776	0	0	0	380.338	478.439	374.804	0.0327587	0.147743	Inf	up
Chr3:24824477|24824796	845.959	0	537.565	2989.82	2089.43	2618.95	0.0323913	0.147743	2.39943	up
Chr3:28755395|28758040	0	0	0	289.264	363.874	427.583	0.0272514	0.141235	Inf	up
Chr3:28757484|28758040	0	0	0	781.652	1311.02	513.519	0.0205549	0.124594	Inf	up
Chr3:30890835|30892999	0	0	0	1047.34	878.316	344.032	0.0096844	0.103126	Inf	up
Chr3:3127937|3128137	0	0	0	2115.51	1995.88	3648.28	0.00565537	0.0795791	Inf	up
Chr3:32458322|32477899	35.292	26.9123	50.4591	20.7883	0	0	0.0494444	0.200836	-2.56155	down
Chr3:34767417|34769843	0	0	0	170.36	535.752	167.881	0.0210647	0.125572	Inf	up
Chr3:4205500|4206307	0	564.018	235.001	1307.02	1461.46	2719.12	0.00870275	0.103126	2.46062	up
Chr3:7102987|7103205	3090.26	3770.42	1570.97	0	0	0	0.00169259	0.04168	#NAME?	down
Chr3:7363162|7363586	1010.1	616.21	641.869	0	0	0	0.0344563	0.149184	#NAME?	down
Chr4:16352807|16382881	0	0	0	106.04	168.961	97.5301	3.28e-14	4.3e-12	Inf	up
Chr4:22024210|22025916	2842.9	2408.76	1003.62	496.171	0	0	2.57e-05	0.00126343	-3.73891	down
Chr4:23718633|23749978	30.2263	15.8053	13.7195	67.8266	72.5229	30.0779	0.0390662	0.165506	1.39467	up
Chr4:30824764|30824984	1224.92	747.26	778.375	0	0	0	0.0344563	0.149184	#NAME?	down
Chr4:31754709|31756819	0	0	0	483.203	455.876	1190.43	0.00252869	0.058606	Inf	up
Chr4:32000830|32002276	414.559	505.802	658.579	0	0	0	0.0134909	0.110738	#NAME?	down
Chr4:34965141|34969807	0	0	0	591.129	743.598	194.176	0.00558238	0.0795791	Inf	up
Chr4:8244829|8264058	0	0	0	44.2245	41.7234	98.0572	4.05e-05	0.00177239	Inf	up
Chr5:13387328|13389677	5189.61	8205.53	9893.22	3244.04	4813.21	4344.42	0.0139002	0.111618	-1.14004	down
Chr5:16782938|16783669	747.809	456.2	0	3230.25	7018.64	4340.79	0.00012756	0.00502577	3.49693	up
Chr5:17019124|17019556	0	381.396	0	10802.3	7720.77	11612.9	1.26e-14	2.48e-12	5.98865	up
Chr5:19018491|19018657	1621	2966.67	1030.06	0	0	0	0.0167003	0.117734	#NAME?	down
Chr5:25399988|25400261	0	0	0	2327.84	976.085	764.656	0.0156547	0.116376	Inf	up
Chr5:25784255|25786098	0	0	0	327.091	411.457	644.663	0.0224844	0.126555	Inf	up
Chr5:3369594|3425108	121.907	68.4197	111.551	40.2125	48.1757	50.9495	0.00374908	0.0738569	-1.28123	down
Chr5:3609020|3611174	1978.85	2172.95	2137.69	5594.98	7429.09	4900.95	0.00410297	0.0753126	1.31655	up
Chr5:4181617|4182424	1109.46	451.214	940.005	3194.95	4749.75	2576.01	0.0305755	0.146912	1.9274	up
Chr6:15815478|15818053	0	0	0	569.235	358.029	420.714	0.0190902	0.119468	Inf	up
Chr6:2012970|2015462	0	0	0	144.567	181.854	94.9754	0.0246272	0.132919	Inf	up
Chr6:2176755|2209269	324.699	482.507	415.305	0	0	0	2.58e-21	1.02e-18	#NAME?	down
Chr6:2200239|2213201	3706.74	2344.1	0	0	196	0	0.00420527	0.0753126	-5.06295	down
Chr6:23016777|23094599	33.0457	30.7697	35.3666	13.6598	10.3098	21.5377	0.0116223	0.106609	-1.31881	down
Chr6:27750224|27750800	0	0	1172.87	2899.22	1823.5	4761.72	0.0352563	0.150989	2.72717	up
Chr6:9844886|9850447	2011.2	981.542	894.611	315.913	0	0	0.00473186	0.0795791	-3.67755	down
Chr7:1888437|1912299	0	0	0	8.90958	11.2076	13.1699	0.0272514	0.141235	Inf	up
Chr7:20050582|20061853	0	0	0	37.7234	47.4534	55.7618	0.00564335	0.0795791	Inf	up
Chr7:21123761|21131096	0	0	23.4489	43.4724	145.827	71.3998	0.0336353	0.148902	3.18199	up
Chr7:9308528|9356987	0	8.51963	0	21.9366	5.51893	25.9409	0.0443696	0.185975	2.33366	up
Chr7:9567266|9567986	563.191	458.098	1670.11	294.881	0	0	0.0448588	0.186046	-3.34419	down
Chr8:12858088|12862994	0	0	0	351.227	736.364	461.488	0.00968426	0.103126	Inf	up
Chr8:14113159|14114776	5367.47	7403.03	6080.05	2016.12	2536.14	6140.98	0.0304227	0.146912	-1.04472	down
Chr8:14740998|14745135	0	0	0	565.177	290.844	430.373	2.82e-07	1.59e-05	Inf	up
Chr8:1845886|1923208	14.004	0	0	24.7466	41.506	21.6769	0.00017648	0.00632133	2.70999	up
Chr8:19029116|19029485	0	0	0	725.629	912.789	1787.68	0.0184256	0.119468	Inf	up
Chr8:27737960|27738788	726.73	1440.86	923.602	10844.5	10590.2	8296.26	8.69e-10	6.85e-08	3.04575	up
Chr8:3168033|3168192	14381.3	14450.1	14514.3	4650.83	5850.41	3928.42	0.00137512	0.0361199	-1.77433	down
Chr8:3168193|3168354	71854.3	99902.2	111495	14436.4	17334.5	17459.6	1.14e-07	7.49e-06	-2.74304	down
Chr8:3547239|3547983	0	0	230.9	998.835	717.979	1406.15	0.0107211	0.105603	3.4722	up
Chr8:7497952|7498613	0	0	0	1954.13	983.262	770.278	0.019406	0.119468	Inf	up
Chr9:16153454|16154026	0	0	0	1484.18	933.498	1645.41	0.0008236	0.0249615	Inf	up
Chr9:22408734|22411666	0	0	0	332.202	278.591	654.736	0.012034	0.106609	Inf	up
Chr9:22410735|22411666	0	0	0	542.37	454.842	890.798	0.0151368	0.11469	Inf	up

## Sheet: Table S2-2
Table S2-2. The differentially expressed circRNAs identified in WXS (S) and WXS (F) at the P3 stage (SP3 VS. FP3).
#ID	SP3-1_TPM	SP3-2_TPM	SP3-3_TPM	FP3-1_TPM	FP3-2_TPM	FP3-3_TPM	PValue	FDR	log2FC	regulated
Chr1:11974551|11975195	413.258	0	0	2149.86	328.602	1925.17	0.0239817	0.142046	3.39064	up
Chr1:18152219|18153353	4176.73	955.92	2314.27	0	603.841	482.415	0.0276722	0.146302	-2.73755	down
Chr1:18152219|18153900	465.185	936.902	793.88	0	0	0	0.00245136	0.0358863	#NAME?	down
Chr1:20643559|20654846	0	0	0	236.912	131.435	180.008	1.68e-09	2.15e-07	Inf	up
Chr1:25563110|25563966	5287.48	7047.26	4296.93	231.148	247.314	1580.65	1.46e-06	9.38e-05	-2.82933	down
Chr1:29804911|29805727	0	0	0	660.313	470.996	501.711	0.0441165	0.200014	Inf	up
Chr1:31621566|31621937	2652.25	1669.29	1616.54	0	0	0	0.00569882	0.0664862	#NAME?	down
Chr1:345591|348175	0	0	0	322.628	230.128	245.136	0.0441165	0.200014	Inf	up
Chr1:38954786|38955732	2642.39	4157.72	4026.32	0	0	0	0.00014347	0.00394549	#NAME?	down
Chr1:4910538|4912987	361.18	1515.48	880.552	0	0	0	0.00472642	0.0606557	#NAME?	down
Chr10:18535295|18536210	0	0	0	1350.64	722.55	1539.34	0.00533592	0.0641979	Inf	up
Chr10:21206978|21220099	0	0	0	113.222	72.6845	94.63	2.46e-06	0.00013541	Inf	up
Chr10:22228041|22230394	0	0	0	524.752	1122.9	299.033	0.00751763	0.0742125	Inf	up
Chr10:7695426|7696648	0	0	0	191.21	306.875	435.849	0.0285003	0.146302	Inf	up
Chr11:15328353|15336694	95.8587	0	311.603	736.143	660.591	717.203	5.68e-05	0.00182298	2.46293	up
Chr11:1842847|1843432	0	903.779	437.608	1000.47	2140.89	2052.45	0.0125471	0.109787	2.29692	up
Chr11:21179447|21180854	978.529	2956.19	2624.2	0	0	0	0.00018976	0.00456607	#NAME?	down
Chr11:23848113|23859729	15.2966	0	0	68.2083	54.734	48.5861	0.0148881	0.119415	3.45705	up
Chr11:9166935|9170120	824.598	0	0	1149.04	1598.22	1440.53	0.0105344	0.0943192	2.30257	up
Chr11:9218677|9279510	14.6054	7.35396	8.90193	0	0	0	0.00206561	0.0318104	#NAME?	down
Chr12:10832162|10832320	0	0	0	1868.81	5332.03	2129.91	0.0074848	0.0742125	Inf	up
Chr12:13766689|13778017	0	0	0	460.683	591.483	210.019	0.0101757	0.0932772	Inf	up
Chr12:21568009|21568687	0	1317.73	1116.58	3355.05	2497.18	2493.78	0.00092914	0.0198733	2.09298	up
Chr12:22198267|22202970	0	0	46.0493	210.559	112.642	239.977	0.0020618	0.0318104	3.74178	up
Chr12:22975100|22975723	0	0	0	317.458	679.321	542.716	0.0283394	0.146302	Inf	up
Chr12:25045618|25046294	393.724	0	0	1755.63	782.674	833.715	0.0128932	0.110216	3.0797	up
Chr12:3340175|3347791	23.3295	0	0	117.031	55.6513	29.6403	0.0493216	0.218262	3.1037	up
Chr2:10036306|10036816	0	0	0	447.164	717.657	509.639	0.044159	0.200014	Inf	up
Chr2:11734000|11734652	0	0	0	1771.86	568.734	403.882	0.0221393	0.136903	Inf	up
Chr2:1620454|1620603	42055.9	19386.1	61374.5	17828.4	6358.44	10535.9	0.0257097	0.146302	-1.68849	down
Chr2:29447854|29451295	0	0	0	115.104	153.943	65.5927	0.0173937	0.131971	Inf	up
Chr2:29608700|29609204	4970.65	3128.47	6437.89	692.636	1852.69	1973.51	0.0191988	0.134391	-1.56742	down
Chr2:2998204|2998716	0	0	0	2000.95	1070.45	6271.39	0.0208339	0.136903	Inf	up
Chr2:3341286|3341513	9352.67	2943.23	11400.8	1737.67	2323.99	2475.55	0.0293769	0.148817	-1.76648	down
Chr3:24824477|24824796	0	0	0	1857.13	1987.01	2116.59	0.00183505	0.0307171	Inf	up
Chr3:267628|268062	0	0	0	455.388	1461.71	1297.53	0.0100944	0.0932772	Inf	up
Chr3:271169|274236	0	0	0	342.131	183.029	194.965	0.0134549	0.110216	Inf	up
Chr3:271169|274549	0	0	0	88.4742	189.324	201.67	0.0224023	0.136903	Inf	up
Chr3:30220075|30221304	0	0	0	338.622	362.304	578.898	0.044696	0.200093	Inf	up
Chr3:30220075|30221928	1810.43	2804.83	2885.95	2794.43	6478.04	5485.01	0.0346614	0.171085	1.16803	up
Chr3:30890454|30892999	3200.82	1667.22	2556.34	1230.4	526.579	841.379	0.0186678	0.133095	-1.37857	down
Chr3:3127937|3128137	0	2225.72	0	3449.39	3690.64	3931.32	0.00686941	0.0742125	2.79624	up
Chr3:4888755|4889140	2301.82	4635.97	1964.13	0	0	0	4.97e-05	0.00173805	#NAME?	down
Chr4:14160101|14160303	1750.75	3305.69	4801.83	0	0	0	0.00260991	0.0358863	#NAME?	down
Chr4:16352807|16382881	0	0	0	302.986	369.984	270.248	5.41e-18	1.04e-15	Inf	up
Chr4:16869310|16870706	127.202	0	232.587	638.097	455.15	565.637	0.0406974	0.191079	2.27637	up
Chr4:17357355|17358605	1349.45	3397.3	1471.81	475.045	847.115	721.887	0.0346257	0.171085	-1.34579	down
Chr4:18988588|18992011	0	0	0	1189.04	381.659	813.097	0.00126183	0.0231335	Inf	up
Chr4:23718633|23749978	25.5105	14.272	0	41.0773	43.9502	61.2214	0.00701949	0.0742125	2.00231	up
Chr4:24014063|24014278	3702.1	2071.16	6017.11	0	1962.48	0	0.0181422	0.1325	-2.48748	down
Chr4:25049569|25050499	0	0	0	440.208	941.992	1254.28	0.0174819	0.131971	Inf	up
Chr4:31022314|31029533	0	0	0	82.3105	29.3557	31.2701	0.0222211	0.136903	Inf	up
Chr4:4470156|4485254	0	0	0	111.517	105.279	112.145	4.46e-08	3.44e-06	Inf	up
Chr4:8244829|8264058	272.604	255.906	349.199	123.615	71.6413	35.2215	0.00103854	0.0210442	-1.7436	down
Chr4:8249591|8268265	19.0309	35.9334	17.3989	0	0	0	0.0182403	0.1325	#NAME?	down
Chr5:17019124|17019556	0	1549.78	1250.67	10293.6	8810.78	8342.54	1.22e-08	1.17e-06	3.61016	up
Chr5:3369594|3425108	41.6124	76.5563	44.8722	0	30.5428	0	0.00059571	0.0134911	-2.20976	down
Chr5:3609020|3611174	2078.37	1308.1	3641.93	3982.15	6429.71	5941.32	0.0280231	0.146302	1.34421	up
Chr5:4858958|4861032	0	0	0	885.929	568.734	1009.7	0.0101006	0.0932772	Inf	up
Chr5:7722642|7747781	0	44.4879	0	31.5185	33.7229	35.922	0.0207144	0.136903	1.66696	up
Chr6:2200239|2213201	0	0	0	924.53	760.286	740.201	3.69e-18	1.04e-15	Inf	up
Chr6:24933646|24942829	0	0	0	21.5694	57.6949	61.4574	0.013441	0.110216	Inf	up
Chr6:24933868|24943051	0	0	0	43.1389	126.929	49.1659	0.0013906	0.0243354	Inf	up
Chr6:26478145|26488344	95.819	131.58	127.421	388.419	394.805	298.813	0.00125337	0.0231335	1.81044	up
Chr6:29539663|29556471	0	0	0	11.785	18.9138	26.863	0.0285003	0.146302	Inf	up
Chr6:4688230|4689339	1875.47	1180.4	1428.86	0	0	595.699	0.0377386	0.179375	-2.81038	down
Chr6:5807754|5810880	0	0	0	327.608	233.68	497.839	0.0284879	0.146302	Inf	up
Chr7:10731712|10749071	0	64.4255	0	74.1711	42.7315	78.0311	0.00255205	0.0358863	2.08505	up
Chr7:10733200|10758887	13.8353	0	12.6489	23.1346	49.5052	48.3391	0.0196524	0.13511	2.21705	up
Chr7:10734661|10759797	24.7425	0	0	102.447	59.022	94.3066	1.96e-05	0.00084018	3.33937	up
Chr7:12797686|12800171	341.076	0	0	1330.76	610.215	1300.02	0.0364867	0.177815	3.21851	up
Chr7:22963818|22980701	0	0	0	29.3316	12.5532	20.0577	0.0223076	0.136903	Inf	up
Chr7:27152350|27155594	0	0	0	91.5688	97.9729	139.149	0.0223965	0.136903	Inf	up
Chr7:27834197|27835287	570.076	1640.22	595.644	2269.64	2234.1	931.224	0.0229704	0.138182	1.24753	up
Chr7:29507568|29508131	494.988	2492.32	905.08	0	0	0	0.0249295	0.145422	#NAME?	down
Chr7:6811889|6825005	325.137	733.283	305.511	173.674	258.532	0	0.0376679	0.179375	-1.38764	down
Chr8:11872220|11874222	0	0	0	561.172	450.315	1279.15	0.00527174	0.0641979	Inf	up
Chr8:12858088|12862994	0	0	0	1199.91	816.981	745.936	0.00017893	0.00456607	Inf	up
Chr8:14740998|14745135	64.4155	0	0	167.552	256.1	109.12	0.0173344	0.131971	3.01086	up
Chr8:1845886|1923208	5.7454	0	15.4079	19.2143	17.817	26.2785	0.0262198	0.146302	1.65855	up
Chr8:21510206|21510558	0	0	0	841.758	600.42	1279.15	0.0284879	0.146302	Inf	up
Chr8:27737960|27738788	1073.36	1501.24	2035.32	7711.03	6258.87	4848.75	9.68e-05	0.00286557	2.22769	up
Chr8:3168193|3168354	45522.1	44184.8	38108.4	6725.41	5887.45	9058.67	1.71e-05	0.00082163	-2.38758	down
Chr9:10839626|10840970	1890.43	3093.52	1497.88	210.738	450.953	720.543	0.00333832	0.044319	-2.01647	down
Chr9:16153454|16154026	0	0	0	1037.14	2404.3	1773.06	3.58e-05	0.00137845	Inf	up
Chr9:22408734|22411666	0	0	0	1134.91	220.779	587.943	0.00692303	0.0742125	Inf	up
Chr9:22532478|22532824	512.106	1933.88	2497.01	0	0	0	0.00734525	0.0742125	#NAME?	down

## Sheet: Table S2-3
Table S2-3. The differentially expressed circRNAs identified in WXS (S) and WXS (F) at rhe P4 stage (SP4 VS. FP4).
#ID	SP4-1_TPM	SP4-2_TPM	SP4-3_TPM	FP4-1_TPM	FP4-2_TPM	FP4-3_TPM	PValue	FDR	log2FC	regulated
Chr1:18152219|18153353	652.733	1287.56	780.932	0	0	0	0.00710619	0.0784194	#NAME?	down
Chr1:18152219|18153900	479.81	473.228	382.697	0	0	0	0.0242147	0.141878	#NAME?	down
Chr1:25563110|25563966	2138.71	3427.73	4264.6	516.5	312.651	624.205	0.000205837	0.00605936	-2.59759	down
Chr1:26370209|26370622	0	0	0	3987.75	2011.58	2409.66	0.00241822	0.0353823	Inf	up
Chr1:32969765|32988245	74.3821	110.043	158.206	255.479	210.225	260.511	0.0183905	0.131091	1.24224	up
Chr1:38969272|38974498	1183.46	1167.23	489.446	508.101	0	0	0.0051738	0.0625355	-2.38712	down
Chr10:19779401|19779888	0	0	0	907.051	2196.25	1370.25	0.00605452	0.0701316	Inf	up
Chr10:21206978|21220099	0	0	0	157.419	153.145	254.794	1.59897e-07	1.11129e-05	Inf	up
Chr11:15713070|15722355	0	0	0	143.003	43.2816	43.2057	0.0125257	0.102416	Inf	up
Chr11:27221940|27282316	18.9732	37.4259	33.2928	0	4.43782	0	0.000217963	0.00605936	-4.17975	down
Chr11:27244861|27344348	27.6346	20.4416	7.34714	0	0	0	4.25919e-05	0.00169151	#NAME?	down
Chr11:3785424|3786246	0	0	0	1112.72	1414.48	605.14	0.00761627	0.0784194	Inf	up
Chr11:9166935|9170120	0	0	0	2054.02	1865.03	1241.17	0.000118719	0.00412548	Inf	up
Chr11:9168273|9170120	585.209	0	0	1507.5	1197.7	1024.8	0.0250072	0.141878	2.89557	up
Chr12:10464191|10464889	0	0	0	2510.25	759.761	505.618	0.0323857	0.168211	Inf	up
Chr12:25045618|25046294	0	0	0	871.769	989.447	790.169	0.0122475	0.102416	Inf	up
Chr2:11734000|11734652	0	0	0	1583.69	1437.97	1196.21	0.0048112	0.0607961	Inf	up
Chr2:183986|184453	0	0	0	1261.08	858.789	2286.09	0.00760783	0.0784194	Inf	up
Chr2:25074361|25075802	5536.09	2100.06	2547.46	6033.52	6598.95	12677.6	0.0236702	0.141878	1.51708	up
Chr2:4391584|4392663	0	0	0	1772.34	1609.26	1204.83	0.0201251	0.132852	Inf	up
Chr2:6277827|6343824	45.1289	37.6622	41.5326	17.885	12.1796	10.1318	0.0176838	0.129371	-1.4728	down
Chr3:10150146|10150886	1272.83	1255.37	2030.42	4098.53	3473.33	4457.87	0.0268604	0.1436	1.56701	up
Chr3:26628266|26629884	0	0	0	182.269	248.248	330.416	0.0338636	0.168211	Inf	up
Chr3:30220075|30221304	0	0	0	756.651	687.031	914.434	0.0260338	0.142162	Inf	up
Chr3:32871133|32881340	0	0	0	43.3621	91.8689	104.809	0.00383871	0.0508172	Inf	up
Chr3:4205500|4206307	0	0	499.284	1410.97	2562.29	3105.89	0.000505505	0.0100379	4.00789	up
Chr3:4888755|4889140	2374.19	3512.43	1420.24	0	0	0	0.00164207	0.0268528	#NAME?	down
Chr4:16351022|16351650	0	0	0	1532.95	1043.93	1389.47	0.0201486	0.132852	Inf	up
Chr4:16352807|16382881	15.2359	15.0269	0	583.81	392.002	435.782	1.97141e-16	5.48053e-14	5.70103	up
Chr4:16869310|16870706	0	0	784.845	2323.57	1726.18	1148.77	0.00057428	0.0106433	2.87944	up
Chr4:23718633|23749978	36.5452	21.6263	40.808	155.332	166.684	115.194	4.15188e-05	0.00169151	2.31278	up
Chr4:23731650|23739511	116.565	57.4832	92.9728	394.109	204.484	272.167	0.00868189	0.082974	1.87512	up
Chr4:24486991|24488625	0	0	0	980.378	890.173	888.611	0.0156669	0.117895	Inf	up
Chr4:29982443|29982821	0	0	0	1446.54	1751.26	2622.28	0.0122495	0.102416	Inf	up
Chr4:34965141|34969807	424.669	0	0	820.465	1489.95	495.778	0.0205491	0.132852	2.95034	up
Chr5:17019124|17019556	1058.24	1565.59	844.055	8518.87	12376.1	11427.8	5.45768e-08	7.58618e-06	3.38183	up
Chr5:21758411|21759629	0	0	0	622.561	565.279	564.287	0.0338842	0.168211	Inf	up
Chr5:3609020|3611174	1172.34	1982.16	935.063	4206.38	3231.76	5181.29	0.000418518	0.00920585	1.78169	up
Chr6:2200239|2213201	1590.67	1342.24	0	0	0	123.801	0.0139378	0.110706	-4.33573	down
Chr6:25871067|25871556	0	0	0	1806.7	546.821	1091.72	0.0156911	0.117895	Inf	up
Chr6:29539663|29556471	0	0	0	26.3336	23.9106	15.9124	0.0444706	0.210135	Inf	up
Chr7:10731712|10749071	92.3827	0	52.6319	254.977	146.627	192.592	0.000281992	0.00712671	2.23503	up
Chr7:10731712|10757399	0	17.5932	0	40.2066	41.7226	57.2678	0.00848123	0.082974	3.09125	up
Chr7:10733200|10758887	35.6757	35.1863	56.91	132.108	99.0911	156.185	0.00257741	0.035826	1.76907	up
Chr7:10733900|10759431	26.9202	0	0	0	146.921	115.235	0.0428706	0.209088	3.54576	up
Chr7:10734661|10759797	63.8009	0	43.6181	211.31	191.867	244.733	1.31908e-06	7.33406e-05	2.8006	up
Chr7:15359766|15369733	68.9534	113.346	73.3299	562.478	537.605	724.493	1.4146e-07	1.11129e-05	2.99431	up
Chr7:1888437|1912299	76.8082	18.9386	22.9734	0	0	11.2087	0.0492843	0.228351	-3.14692	down
Chr7:3720755|3721821	0	0	0	1216.05	736.105	1837.03	0.0260802	0.142162	Inf	up
Chr7:6811889|6825005	436.665	654.626	599.05	0	428.969	0	0.0200131	0.132852	-1.81606	down
Chr8:14740998|14745135	0	0	0	106.97	291.382	64.638	0.0249829	0.141878	Inf	up
Chr8:27213678|27214819	0	0	0	856.172	1036.53	517.354	0.0337943	0.168211	Inf	up
Chr8:27737960|27738788	615.058	0	0	3564.89	2877.23	1077.07	0.000430489	0.00920585	3.82255	up
Chr8:27923917|27924482	1190.18	1173.85	949.288	0	0	0	0.0242147	0.141878	#NAME?	down
Chr8:2814872|2818106	141.644	139.701	112.976	0	0	0	0.0242147	0.141878	#NAME?	down
Chr8:3168193|3168354	14142.5	33476.5	13536.1	3643.13	1653.96	3302.12	0.00895403	0.082974	-2.69001	down
Chr8:3547239|3547983	922.587	1213.24	0	1980.5	4675.5	4128.76	0.0006229	0.0108229	2.50511	up
Chr8:4384922|4404026	47.9684	59.1381	28.6948	0	0	0	0.00234518	0.0353823	#NAME?	down
Chr9:18686118|18686345	0	0	0	522.29	474.234	946.804	0.0445969	0.210135	Inf	up
Chr9:22408734|22411666	0	0	0	922.168	279.106	696.542	0.0122557	0.102416	Inf	up
