# Supplementary material for: Circular RNA profiling of the rice photo-thermosensitive genic male sterile line Wuxiang S reveals circRNA involved in the fertility transition
Source: BMC Plant Biol. 2019 Aug 5;19:340. doi: 10.1186/s12870-019-1944-2 (PMC6683460; doi:10.1186/s12870-019-1944-2)
Supplement: Supplementary file 4 — Table S3. The DECs identified in WXS (S) and WXS (F) at the three stages. (1) The differentially expressed circRNAs identified in WXS (S) and WXS (F) at the P2 stage (SP2 VS. FP2). (2) The differentially expressed circRNAs identified in WXS (S) and WXS (F) at the P3 stage (SP3 VS. FP3). (3) The differentially expressed circRNAs identified in WXS (S) and WXS (F) at the P4 stage (SP4 VS. FP4). [file 12870_2019_1944_MOESM4_ESM.xlsx]

## Sheet: Table_S3.all.DECs.annotation
Table S3. The annotation of all parental genes of differentially expressed circRNAs between WXS (S) and WXS (F) at the three stages
#gene_id	regulated	COG_class	COG_class_annotation	GO_annotation	KEGG_annotation	KOG_class	KOG_class_annotation	Swissprot_annotation	eggNOG_class	eggNOG_class_annotation	nr_annotation
LOC_Os08g21590	up	[TDBLU]	--	Molecular Function: nucleotide binding (GO:0000166);; Biological Process: cell morphogenesis involved in differentiation (GO:0000904);; Molecular Function: ATP binding (GO:0005524);; Biological Process: carbohydrate metabolic process (GO:0005975);; Biological Process: cellular protein modification process (GO:0006464);; Biological Process: phosphatidylinositol biosynthetic process (GO:0006661);; …	K00914|0|osa:4345232|Os08g0307400; K00914 phosphatidylinositol 3-kinase [EC:2.7.1.137] (A)	[TU]	--	Phosphatidylinositol 3-kinase, root isoform OS=Glycine max (Soybean) PE=2 SV=1	T	Signal transduction mechanisms	Os08g0307400 [Oryza sativa Japonica Group]
LOC_Os01g70060	up	--	--	Biological Process: cell morphogenesis (GO:0000902);; Cellular Component: cell wall (GO:0005618);; Biological Process: cell growth (GO:0016049);; Biological Process: root development (GO:0048364);; Biological Process: cell development (GO:0048468);; Biological Process: developmental growth involved in morphogenesis (GO:0060560);;	K15559|0|osa:4327230|Os01g0925000; K15559 regulator of Ty1 transposition protein 103 (A)	[A]	RNA processing and modification	Leucine-rich repeat extensin-like protein 3 (Precursor) GN=LRX3 OS=Arabidopsis thaliana (Mouse-ear cress) PE=1 SV=1	A	RNA processing and modification	Os01g0925000 [Oryza sativa Japonica Group]
LOC_Os03g08270	up	--	--	Molecular Function: binding (GO:0005488);; Cellular Component: plastid (GO:0009536);; Cellular Component: cytoplasmic membrane-bounded vesicle (GO:0016023);;	--	[L]	Replication, recombination and repair	Polyadenylate-binding protein-interacting protein 7 GN=CID7 OS=Arabidopsis thaliana (Mouse-ear cress) PE=1 SV=1	L	Replication, recombination and repair	Unknown protein [Oryza sativa Japonica Group]
LOC_Os11g36030	up	--	--	Molecular Function: DNA binding (GO:0003677);; Molecular Function: protein binding (GO:0005515);; Cellular Component: plant-type cell wall (GO:0009505);; Cellular Component: plasmodesma (GO:0009506);;	--	--	--	Sulfated surface glycoprotein 185 (Precursor) OS=Volvox carteri (Green alga) PE=1 SV=1	S	Function unknown	Os11g0568300 [Oryza sativa Japonica Group]
LOC_Os02g06640	up	[O]	Posttranslational modification, protein turnover, chaperones	Cellular Component: nucleus (GO:0005634);; Cellular Component: cytoplasm (GO:0005737);; Biological Process: cellular protein modification process (GO:0006464);; Biological Process: ubiquitin-dependent protein catabolic process (GO:0006511);; Biological Process: aging (GO:0007568);; Biological Process: response to salicylic acid (GO:0009751);;	K08770|0|dosa:Os06t0681400-01|Os06g0681400; Ubiquitin domain containing protein.; K08770 ubiquitin C (A)	[OR]	--	NEDD8-like protein RUB2 (Precursor) GN=T20F21.24 OS=Arabidopsis thaliana (Mouse-ear cress) PE=1 SV=3	O	Posttranslational modification, protein turnover, chaperones	PREDICTED: polyubiquitin [Zea mays]
LOC_Os02g06010	up	[GOU]	--	Molecular Function: nucleotide-sugar transmembrane transporter activity (GO:0005338);; Cellular Component: Golgi apparatus (GO:0005794);; Cellular Component: plasma membrane (GO:0005886);; Cellular Component: plastid (GO:0009536);; Molecular Function: secondary active transmembrane transporter activity (GO:0015291);; Biological Process: organic anion transport (GO:0015711);; Biological Process: n…	--	[GOU]	--	GDP-mannose transporter GONST3 GN=GONST3 OS=Arabidopsis thaliana (Mouse-ear cress) PE=2 SV=1	S	Function unknown	Os02g0154600 [Oryza sativa Japonica Group]
LOC_Os01g49180	up	[L]	Replication, recombination and repair	Molecular Function: DNA binding (GO:0003677);; Molecular Function: DNA ligase (ATP) activity (GO:0003910);; Molecular Function: binding (GO:0005488);; Molecular Function: ATP binding (GO:0005524);; Cellular Component: cell wall (GO:0005618);; Biological Process: DNA replication (GO:0006260);; Biological Process: DNA repair (GO:0006281);; Biological Process: DNA recombination (GO:0006310);; Cellul…	--	[L]	Replication, recombination and repair	DNA ligase 1 (Precursor) GN=LIG1 OS=Arabidopsis thaliana (Mouse-ear cress) PE=2 SV=2	L	Replication, recombination and repair	hypothetical protein OsJ_03041 [Oryza sativa Japonica Group]
LOC_Os02g43850	up	--	--	--	--	[R]	General function prediction only	--	R	General function prediction only	hypothetical protein OsJ_07783 [Oryza sativa Japonica Group]
LOC_Os01g01689	up	[TDBLU]	--	Biological Process: DNA damage checkpoint (GO:0000077);; Molecular Function: 1-phosphatidylinositol-3-phosphate 5-kinase activity (GO:0000285);; Biological Process: double-strand break repair via homologous recombination (GO:0000724);; Molecular Function: protein serine/threonine kinase activity (GO:0004674);; Molecular Function: protein binding (GO:0005515);; Molecular Function: ATP binding (GO:…	K04728|0|osa:4326151|Os01g0106700; K04728 ataxia telangiectasia mutated family protein [EC:2.7.11.1] (A)	[TBLD]	--	Serine/threonine-protein kinase ATM GN=ATM OS=Arabidopsis thaliana (Mouse-ear cress) PE=2 SV=1	L	Replication, recombination and repair	Os01g0106700 [Oryza sativa Japonica Group]
LOC_Os06g27890	up	[RTKL]	--	Biological Process: MAPK cascade (GO:0000165);; Biological Process: activation of MAPK activity (GO:0000187);; Biological Process: microtubule cytoskeleton organization (GO:0000226);; Biological Process: mitotic cell cycle (GO:0000278);; Biological Process: cytokinesis by cell plate formation (GO:0000911);; Biological Process: defense response to oomycetes (GO:0002229);; Molecular Function: MAP k…	K04368|0|obr:102719872|mitogen-activated protein kinase kinase 6-like (A)	[T]	Signal transduction mechanisms	Mitogen-activated protein kinase kinase 3 GN=MKK3 OS=Arabidopsis thaliana (Mouse-ear cress) PE=1 SV=1	T	Signal transduction mechanisms	mitogen-activated protein kinase kinase 3 [Oryza sativa Indica Group]
LOC_Os02g43020	up	[R]	General function prediction only	Molecular Function: phosphoprotein phosphatase activity (GO:0004721);; Molecular Function: protein binding (GO:0005515);; Cellular Component: nucleus (GO:0005634);; Cellular Component: nuclear envelope (GO:0005635);; Cellular Component: endoplasmic reticulum membrane (GO:0005789);; Cellular Component: cytosol (GO:0005829);; Cellular Component: plasma membrane (GO:0005886);; Biological Process: pr…	K09553|0|osa:4330134|Os02g0644100; K09553 stress-induced-phosphoprotein 1 (A)	[O]	Posttranslational modification, protein turnover, chaperones	Hsp70-Hsp90 organizing protein GN=HOP OS=Triticum aestivum (Wheat) PE=1 SV=1	O	Posttranslational modification, protein turnover, chaperones	Os02g0644100 [Oryza sativa Japonica Group]
LOC_Os07g22710	up	[RTKL]	--	Molecular Function: actin binding (GO:0003779);; Molecular Function: protein serine/threonine kinase activity (GO:0004674);; Molecular Function: calmodulin-dependent protein kinase activity (GO:0004683);; Molecular Function: calcium ion binding (GO:0005509);; Molecular Function: calmodulin binding (GO:0005516);; Molecular Function: ATP binding (GO:0005524);; Cellular Component: nucleus (GO:000563…	K13412|0|osa:4343002|Os07g0409900; K13412 calcium-dependent protein kinase [EC:2.7.11.1] (A)	[T]	Signal transduction mechanisms	Calcium-dependent protein kinase 16 GN=CPK16 OS=Arabidopsis thaliana (Mouse-ear cress) PE=3 SV=1	T	Signal transduction mechanisms	Os07g0409900 [Oryza sativa Japonica Group]
LOC_Os03g13614	up	[G]	Carbohydrate transport and metabolism	Molecular Function: sequence-specific DNA binding transcription factor activity (GO:0003700);; Cellular Component: nucleus (GO:0005634);; Biological Process: regulation of transcription, DNA-templated (GO:0006355);; Biological Process: regulation of cellular amino acid metabolic process (GO:0006521);; Biological Process: cellular response to starvation (GO:0009267);; Biological Process: response …	K09060|0|osa:4332201|Os03g0239400; K09060 plant G-box-binding factor (A)	--	--	Transcription factor HBP-1a OS=Triticum aestivum (Wheat) PE=2 SV=1	K	Transcription	Os03g0239400 [Oryza sativa Japonica Group]
LOC_Os02g48360	up	[G]	Carbohydrate transport and metabolism	Molecular Function: 6-phosphofructokinase activity (GO:0003872);; Molecular Function: ATP binding (GO:0005524);; Cellular Component: cell wall (GO:0005618);; Cellular Component: 6-phosphofructokinase complex (GO:0005945);; Biological Process: fructose 6-phosphate metabolic process (GO:0006002);; Biological Process: acetyl-CoA metabolic process (GO:0006084);; Biological Process: glycolytic process…	K00895|0|osa:4330512|Os02g0714200; K00895 pyrophosphate--fructose-6-phosphate 1-phosphotransferase [EC:2.7.1.90] (A)	[G]	Carbohydrate transport and metabolism	Pyrophosphate--fructose 6-phosphate 1-phosphotransferase subunit alpha {ECO:0000255|HAMAP-Rule:MF_03185} OS=Ricinus communis (Castor bean) PE=3 SV=1	G	Carbohydrate transport and metabolism	Os02g0714200 [Oryza sativa Japonica Group]
LOC_Os04g41260	up	[H]	Coenzyme transport and metabolism	Molecular Function: oxygen-dependent protoporphyrinogen oxidase activity (GO:0004729);; Cellular Component: mitochondrion (GO:0005739);; Cellular Component: mitochondrial inner membrane (GO:0005743);; Biological Process: porphyrin-containing compound biosynthetic process (GO:0006779);; Biological Process: heme biosynthetic process (GO:0006783);; Cellular Component: chloroplast inner membrane (GO:…	K00231|0|obr:102717797|protoporphyrinogen oxidase, chloroplastic/mitochondrial-like; K00231 oxygen-dependent protoporphyrinogen oxidase [EC:1.3.3.4] (A)	[H]	Coenzyme transport and metabolism	Protoporphyrinogen oxidase, chloroplastic/mitochondrial (Precursor) GN=POX2 OS=Spinacia oleracea (Spinach) PE=1 SV=1	H	Coenzyme transport and metabolism	OSJNBa0084K20.6 [Oryza sativa Japonica Group]
LOC_Os03g01360	up	--	--	--	--	--	--	--	S	Function unknown	Os03g0103800 [Oryza sativa Japonica Group]
LOC_Os01g09580	up	[RTKL]	--	Biological Process: microtubule cytoskeleton organization (GO:0000226);; Biological Process: mitotic cell cycle (GO:0000278);; Cellular Component: chromosome, centromeric region (GO:0000775);; Biological Process: cytokinesis by cell plate formation (GO:0000911);; Molecular Function: ATP binding (GO:0005524);; Cellular Component: nucleolus (GO:0005730);; Cellular Component: spindle (GO:0005819);; …	K08850|0|osa:4327302|Os01g0191800; K08850 aurora kinase, other [EC:2.7.11.1] (A)	[D]	Cell cycle control, cell division, chromosome partitioning	Serine/threonine-protein kinase Aurora-1 GN=AUR1 OS=Arabidopsis thaliana (Mouse-ear cress) PE=1 SV=1	D	Cell cycle control, cell division, chromosome partitioning	Aurora kinase [Oryza sativa Japonica Group]
LOC_Os03g50390	up	[RTKL]	--	Molecular Function: protein serine/threonine kinase activity (GO:0004674);; Molecular Function: protein tyrosine kinase activity (GO:0004713);; Molecular Function: ATP binding (GO:0005524);; Molecular Function: phospholipid binding (GO:0005543);; Cellular Component: vacuole (GO:0005773);; Biological Process: regulation of transcription, DNA-templated (GO:0006355);; Biological Process: protein pho…	--	[TR]	--	Probable serine/threonine protein kinase IREH1 {ECO:0000305} OS=Arabidopsis thaliana (Mouse-ear cress) PE=1 SV=1	T	Signal transduction mechanisms	Os03g0711800 [Oryza sativa Japonica Group]
LOC_Os01g67100	up	--	--	Biological Process: mitotic cell cycle (GO:0000278);; Biological Process: double-strand break repair via homologous recombination (GO:0000724);; Molecular Function: nucleic acid binding (GO:0003676);; Cellular Component: nucleus (GO:0005634);; Cellular Component: cytosol (GO:0005829);; Cellular Component: plasma membrane (GO:0005886);; Biological Process: DNA-dependent DNA replication (GO:0006261…	K10750|0|osa:4324973|Os01g0896300; K10750 chromatin assembly factor 1 subunit A (A)	[B]	Chromatin structure and dynamics	Chromatin assembly factor 1 subunit FSM OS=Oryza sativa subsp. japonica (Rice) PE=2 SV=1	B	Chromatin structure and dynamics	Os01g0896300 [Oryza sativa Japonica Group]
LOC_Os12g18729	up	--	--	Cellular Component: mitochondrion (GO:0005739);;	--	--	--	--	S	Function unknown	expressed protein [Oryza sativa Japonica Group]
LOC_Os02g17440	up	--	--	--	--	[K]	Transcription	Formin-like protein 3 OS=Oryza sativa subsp. japonica (Rice) PE=2 SV=2	R	General function prediction only	hypothetical protein [Oryza sativa Japonica Group]
LOC_Os01g61814	up	[J]	Translation, ribosomal structure and biogenesis	Molecular Function: structural constituent of ribosome (GO:0003735);; Cellular Component: nucleolus (GO:0005730);; Cellular Component: mitochondrion (GO:0005739);; Biological Process: translation (GO:0006412);; Cellular Component: plastid (GO:0009536);; Cellular Component: small ribosomal subunit (GO:0015935);; Cellular Component: cytosolic small ribosomal subunit (GO:0022627);;	K02973|4.92276e-96|zma:103625771|40S ribosomal protein S23-like; K02973 small subunit ribosomal protein S23e (A)	[J]	Translation, ribosomal structure and biogenesis	40S ribosomal protein S23 GN=RPS23 OS=Fragaria ananassa (Strawberry) PE=2 SV=1	J	Translation, ribosomal structure and biogenesis	hypothetical protein OsJ_03983 [Oryza sativa Japonica Group]
LOC_Os04g40400	up	--	--	Molecular Function: translation initiation factor activity (GO:0003743);; Biological Process: translational initiation (GO:0006413);; Biological Process: cellular process (GO:0009987);; Cellular Component: intracellular organelle part (GO:0044446);;	--	--	--	Formin-like protein 6 OS=Oryza sativa subsp. japonica (Rice) PE=2 SV=2	S	Function unknown	unnamed protein product [Oryza sativa Japonica Group]
LOC_Os12g42600	up	[O]	Posttranslational modification, protein turnover, chaperones	Molecular Function: ubiquitin thiolesterase activity (GO:0004221);; Biological Process: cellular protein modification process (GO:0006464);; Biological Process: ubiquitin-dependent protein catabolic process (GO:0006511);; Biological Process: response to stress (GO:0006950);; Molecular Function: cysteine-type peptidase activity (GO:0008234);; Biological Process: response to abiotic stimulus (GO:00…	K11835|0|osa:4352817|Os12g0621000; K11835 ubiquitin carboxyl-terminal hydrolase 4/11/15 [EC:3.4.19.12] (A)	[O]	Posttranslational modification, protein turnover, chaperones	Ubiquitin carboxyl-terminal hydrolase 8 GN=UBP8 OS=Arabidopsis thaliana (Mouse-ear cress) PE=2 SV=2	O	Posttranslational modification, protein turnover, chaperones	Ubiquitin carboxyl-terminal hydrolase family protein, expressed [Oryza sativa Japonica Group]
LOC_Os09g39034	up	--	--	Molecular Function: ATP binding (GO:0005524);;	--	--	--	--	O	Posttranslational modification, protein turnover, chaperones	Os09g0563800 [Oryza sativa Japonica Group]
LOC_Os06g43044	up	--	--	Molecular Function: carboxylic ester hydrolase activity (GO:0004091);; Biological Process: lipid metabolic process (GO:0006629);; Biological Process: root morphogenesis (GO:0010015);; Biological Process: regulation of hormone levels (GO:0010817);; Cellular Component: cytoplasmic membrane-bounded vesicle (GO:0016023);; Biological Process: cell growth (GO:0016049);; Molecular Function: hydrolase ac…	--	--	--	GDSL esterase/lipase At4g26790 (Precursor) GN=At4g26790 OS=Arabidopsis thaliana (Mouse-ear cress) PE=2 SV=1	R	General function prediction only	Os06g0636700 [Oryza sativa Japonica Group]
LOC_Os08g34280	up	[MG]	--	Biological Process: alternative mRNA splicing, via spliceosome (GO:0000380);; Molecular Function: double-stranded DNA binding (GO:0003690);; Molecular Function: single-stranded DNA binding (GO:0003697);; Molecular Function: mRNA binding (GO:0003729);; Molecular Function: protein kinase activity (GO:0004672);; Molecular Function: calmodulin binding (GO:0005516);; Cellular Component: cell wall (GO:…	K09753|0|osa:4345689|Os08g0441500; K09753 cinnamoyl-CoA reductase [EC:1.2.1.44] (A)	[V]	Defense mechanisms	Cinnamoyl-CoA reductase 1 GN=T24D18.5 OS=Arabidopsis thaliana (Mouse-ear cress) PE=1 SV=1	Q	Secondary metabolites biosynthesis, transport and catabolism	Os08g0441500 [Oryza sativa Japonica Group]
LOC_Os06g11070	up	--	--	Cellular Component: mitochondrion (GO:0005739);; Cellular Component: Golgi apparatus (GO:0005794);;	--	--	--	--	S	Function unknown	Os06g0214100 [Oryza sativa Japonica Group]
LOC_Os03g61220	up	[LKJ]	--	Biological Process: Group II intron splicing (GO:0000373);; Molecular Function: DNA binding (GO:0003677);; Molecular Function: RNA binding (GO:0003723);; Molecular Function: ATP binding (GO:0005524);; Cellular Component: cell wall (GO:0005618);; Cellular Component: nucleus (GO:0005634);; Cellular Component: nucleolus (GO:0005730);; Cellular Component: mitochondrion (GO:0005739);; Cellular Compone…	--	[A]	RNA processing and modification	DEAD-box ATP-dependent RNA helicase 3, chloroplastic (Precursor) GN=OSJNBa0010E04.4 OS=Oryza sativa subsp. japonica (Rice) PE=2 SV=2	A	RNA processing and modification	RecName: Full=DEAD-box ATP-dependent RNA helicase 3, chloroplastic; Flags: Precursor [Oryza sativa Japonica Group]
LOC_Os09g31080	up	[G]	Carbohydrate transport and metabolism	Cellular Component: plant-type cell wall (GO:0009505);; Biological Process: xylem and phloem pattern formation (GO:0010051);; Cellular Component: intracellular organelle (GO:0043229);; Biological Process: anatomical structure development (GO:0048856);;	--	--	--	Glycine-rich cell wall structural protein 1.0 (Precursor) OS=Phaseolus vulgaris (Kidney bean) PE=2 SV=1	--	--	Os09g0484200 [Oryza sativa Japonica Group]
LOC_Os08g05880	up	[JA]	--	Biological Process: endonucleolytic cleavage involved in rRNA processing (GO:0000478);; Biological Process: RNA methylation (GO:0001510);; Cellular Component: nucleolus (GO:0005730);; Cellular Component: small nucleolar ribonucleoprotein complex (GO:0005732);; Cellular Component: mitochondrion (GO:0005739);; Cellular Component: Cajal body (GO:0015030);; Cellular Component: nuclear matrix (GO:0016…	K14561|0|dosa:Os08t0155000-01|Os08g0155000; Similar to predicted protein.; K14561 U3 small nucleolar ribonucleoprotein protein IMP4 (A)	[A]	RNA processing and modification	--	A	RNA processing and modification	putative U3 snoRNP protein IMP4 [Oryza sativa Japonica Group]
LOC_Os08g23360	up	--	--	Molecular Function: signal recognition particle binding (GO:0005047);; Cellular Component: signal recognition particle, endoplasmic reticulum targeting (GO:0005786);; Cellular Component: cytosol (GO:0005829);; Biological Process: SRP-dependent cotranslational protein targeting to membrane (GO:0006614);; Molecular Function: 7S RNA binding (GO:0008312);; Molecular Function: endoplasmic reticulum si…	K03107|0|obr:102703308|signal recognition particle subunit SRP68-like; K03107 signal recognition particle subunit SRP68 (A)	[U]	Intracellular trafficking, secretion, and vesicular transport	--	U	Intracellular trafficking, secretion, and vesicular transport	PREDICTED: signal recognition particle subunit SRP68-like [Oryza brachyantha]
LOC_Os06g45860	up	[E]	Amino acid transport and metabolism	Biological Process: MAPK cascade (GO:0000165);; Biological Process: response to superoxide (GO:0000303);; Biological Process: nuclear-transcribed mRNA catabolic process (GO:0000956);; Cellular Component: cytoplasm (GO:0005737);; Biological Process: protein targeting to membrane (GO:0006612);; Biological Process: Mo-molybdopterin cofactor biosynthetic process (GO:0006777);; Molecular Function: Mo-…	K15631|0|dosa:Os06t0670000-01|Os06g0670000; Similar to Molybdenum cofactor sulfurase.; K15631 molybdenum cofactor sulfurtransferase [EC:2.8.1.9] (A)	[H]	Coenzyme transport and metabolism	Molybdenum cofactor sulfurase {ECO:0000255|HAMAP-Rule:MF_03050} GN=P0686E06.35 OS=Oryza sativa subsp. japonica (Rice) PE=2 SV=2	H	Coenzyme transport and metabolism	RecName: Full=Molybdenum cofactor sulfurase; Short=MCS; Short=MOS; Short=MoCo sulfurase; AltName: Full=Molybdenum cofactor sulfurase-like protein 3; AltName: Full=Molybdenum cofactor sulfurtransferase [Oryza sativa Japonica Group]
LOC_Os02g41720	up	[D]	Cell cycle control, cell division, chromosome partitioning	Biological Process: regulation of cyclin-dependent protein serine/threonine kinase activity (GO:0000079);; Molecular Function: nucleic acid binding (GO:0003676);; Cellular Component: nucleus (GO:0005634);; Cellular Component: mitochondrion (GO:0005739);; Molecular Function: zinc ion binding (GO:0008270);; Cellular Component: membrane (GO:0016020);; Molecular Function: protein kinase binding (GO:0…	--	[D]	Cell cycle control, cell division, chromosome partitioning	Cyclin-B1-3 OS=Oryza sativa subsp. japonica (Rice) PE=2 SV=2	D	Cell cycle control, cell division, chromosome partitioning	H0607F01.1 [Oryza sativa Indica Group]
LOC_Os02g03840	up	--	--	Molecular Function: binding (GO:0005488);; Cellular Component: plasma membrane (GO:0005886);; Biological Process: RNA processing (GO:0006396);; Biological Process: protein targeting to membrane (GO:0006612);; Biological Process: response to stress (GO:0006950);; Cellular Component: chloroplast (GO:0009507);; Cellular Component: plastid (GO:0009536);; Biological Process: response to abiotic stimul…	--	[S]	Function unknown	Putative WEB family protein At1g65010, chloroplastic (Precursor) GN=At1g65010 OS=Arabidopsis thaliana (Mouse-ear cress) PE=1 SV=1	S	Function unknown	hypothetical protein OsJ_05250 [Oryza sativa Japonica Group]
LOC_Os03g52700	up	--	--	Biological Process: mitotic G2 phase (GO:0000085);; Molecular Function: ubiquitin-protein transferase activity (GO:0004842);; Cellular Component: nucleus (GO:0005634);; Cellular Component: cytoplasm (GO:0005737);; Biological Process: DNA methylation (GO:0006306);; Biological Process: chromatin silencing (GO:0006342);; Biological Process: methylation-dependent chromatin silencing (GO:0006346);; Bi…	K16278|0|obr:102706372|E3 ubiquitin-protein ligase HOS1-like; K16278 E3 ubiquitin-protein ligase HOS1 [EC:6.3.2.19] (A)	--	--	E3 ubiquitin-protein ligase HOS1 GN=HOS1 OS=Arabidopsis thaliana (Mouse-ear cress) PE=1 SV=1	R	General function prediction only	RING-type E3 ubiquitin ligase [Oryza sativa Japonica Group]
LOC_Os05g08810	up	[TDBLU]	--	Biological Process: cell morphogenesis involved in differentiation (GO:0000904);; Biological Process: developmental process involved in reproduction (GO:0003006);; Molecular Function: ATP binding (GO:0005524);; Cellular Component: phosphatidylinositol 3-kinase complex (GO:0005942);; Biological Process: protein N-linked glycosylation (GO:0006487);; Biological Process: endocytosis (GO:0006897);; Bi…	K00914|0|osa:4337982|Os05g0180600; K00914 phosphatidylinositol 3-kinase [EC:2.7.1.137] (A)	[TU]	--	Phosphatidylinositol 3-kinase, root isoform OS=Glycine max (Soybean) PE=2 SV=1	T	Signal transduction mechanisms	Os05g0180600 [Oryza sativa Japonica Group]
LOC_Os04g53690	up	--	--	Molecular Function: protein binding (GO:0005515);; Cellular Component: mitochondrion (GO:0005739);; Biological Process: peroxisome organization (GO:0007031);;	--	--	--	Peroxisome biogenesis protein 22 GN=PEX22 OS=Arabidopsis thaliana (Mouse-ear cress) PE=1 SV=1	S	Function unknown	PREDICTED: peroxisome biogenesis protein 22-like [Oryza brachyantha]
LOC_Os10g34710	up	[Z]	Cytoskeleton	Biological Process: maltose metabolic process (GO:0000023);; Molecular Function: DNA binding (GO:0003677);; Molecular Function: sequence-specific DNA binding transcription factor activity (GO:0003700);; Molecular Function: motor activity (GO:0003774);; Molecular Function: enzyme inhibitor activity (GO:0004857);; Molecular Function: ATP binding (GO:0005524);; Cellular Component: nucleus (GO:000563…	--	[Z]	Cytoskeleton	Myosin-1 GN=MZE19.1 OS=Arabidopsis thaliana (Mouse-ear cress) PE=1 SV=1	Z	Cytoskeleton	Myosin head family protein, expressed [Oryza sativa Japonica Group]
LOC_Os07g49270	up	--	--	Molecular Function: AMP deaminase activity (GO:0003876);; Cellular Component: nucleus (GO:0005634);; Cellular Component: cytosol (GO:0005829);; Biological Process: response to abscisic acid (GO:0009737);; Biological Process: embryo development ending in seed dormancy (GO:0009793);; Cellular Component: integral component of membrane (GO:0016021);; Biological Process: IMP salvage (GO:0032264);; Mol…	K01490|0|osa:4344386|Os07g0693500; K01490 AMP deaminase [EC:3.5.4.6] (A)	[F]	Nucleotide transport and metabolism	Probable AMP deaminase GN=P0034A04.129 OS=Oryza sativa subsp. japonica (Rice) PE=2 SV=1	F	Nucleotide transport and metabolism	Os07g0693500 [Oryza sativa Japonica Group]
LOC_Os01g52864	up	[S]	Function unknown	Cellular Component: chloroplast inner membrane (GO:0009706);; Biological Process: cellular process (GO:0009987);; Cellular Component: integral component of membrane (GO:0016021);; Cellular Component: nuclear lumen (GO:0031981);; Biological Process: root hair elongation (GO:0048767);;	--	--	--	Serine/arginine-rich splicing factor SR45 GN=F19K19.9 OS=Arabidopsis thaliana (Mouse-ear cress) PE=1 SV=1	S	Function unknown	Os01g0729100 [Oryza sativa Japonica Group]
LOC_Os04g53310	up	[G]	Carbohydrate transport and metabolism	Molecular Function: binding (GO:0005488);; Cellular Component: mitochondrion (GO:0005739);; Biological Process: amino acid transport (GO:0006865);; Biological Process: response to stress (GO:0006950);; Molecular Function: starch synthase activity (GO:0009011);; Cellular Component: amyloplast (GO:0009501);; Cellular Component: plant-type cell wall (GO:0009505);; Cellular Component: chloroplast (GO…	--	--	--	Soluble starch synthase 3, chloroplastic/amyloplastic (Precursor) GN=SS3 OS=Solanum tuberosum (Potato) PE=1 SV=1	M	Cell wall/membrane/envelope biogenesis	Os04g0624600 [Oryza sativa Japonica Group]
LOC_Os04g58780	up	--	--	Molecular Function: nucleotide binding (GO:0000166);; Molecular Function: nucleic acid binding (GO:0003676);; Cellular Component: chloroplast (GO:0009507);; Biological Process: floral organ development (GO:0048437);; Biological Process: floral whorl development (GO:0048438);; Biological Process: phyllome development (GO:0048827);;	--	[R]	General function prediction only	Pentatricopeptide repeat-containing protein At5g04810, chloroplastic (Precursor) GN=PPR4 OS=Arabidopsis thaliana (Mouse-ear cress) PE=1 SV=1	R	General function prediction only	Os04g0684500 [Oryza sativa Japonica Group]
LOC_Os04g50660	up	[R]	General function prediction only	Molecular Function: nucleotide binding (GO:0000166);; Biological Process: RNA methylation (GO:0001510);; Molecular Function: catalytic activity (GO:0003824);; Molecular Function: binding (GO:0005488);; Cellular Component: nucleolus (GO:0005730);; Biological Process: rRNA processing (GO:0006364);; Biological Process: RNA processing (GO:0006396);; Biological Process: mRNA export from nucleus (GO:00…	K14555|0|osa:4336833|Os04g0592700; K14555 U3 small nucleolar RNA-associated protein 13 (A)	[A]	RNA processing and modification	Transcription initiation factor TFIID subunit 5 GN=TAF5 OS=Arabidopsis thaliana (Mouse-ear cress) PE=1 SV=1	A	RNA processing and modification	Os04g0592700 [Oryza sativa Japonica Group]
LOC_Os05g28630	up	--	--	Cellular Component: nucleus (GO:0005634);; Cellular Component: mitochondrion (GO:0005739);; Cellular Component: vacuole (GO:0005773);; Cellular Component: Golgi apparatus (GO:0005794);; Cellular Component: plasma membrane (GO:0005886);; Biological Process: response to water deprivation (GO:0009414);; Cellular Component: plasmodesma (GO:0009506);; Biological Process: response to salt stress (GO:00…	--	--	--	Protein ESKIMO 1 GN=F27K19.170 OS=Arabidopsis thaliana (Mouse-ear cress) PE=1 SV=1	S	Function unknown	unknown protein [Oryza sativa Japonica Group]
LOC_Os01g40330	up	--	--	Biological Process: cell morphogenesis (GO:0000902);; Biological Process: defense response to insect (GO:0002213);; Molecular Function: chitinase activity (GO:0004568);; Cellular Component: extracellular region (GO:0005576);; Cellular Component: cell wall (GO:0005618);; Biological Process: chitin catabolic process (GO:0006032);; Cellular Component: plastid (GO:0009536);; Biological Process: trich…	--	--	--	Formin-like protein 20 GN=MBK20.20/MBK20.21 OS=Arabidopsis thaliana (Mouse-ear cress) PE=2 SV=3	S	Function unknown	Os01g0585600 [Oryza sativa Japonica Group]
LOC_Os08g44050	up	--	--	Biological Process: MAPK cascade (GO:0000165);; Molecular Function: nucleic acid binding (GO:0003676);; Molecular Function: sequence-specific DNA binding transcription factor activity (GO:0003700);; Cellular Component: nucleus (GO:0005634);; Biological Process: protein targeting to membrane (GO:0006612);; Biological Process: fatty acid beta-oxidation (GO:0006635);; Biological Process: iron ion tr…	--	[R]	General function prediction only	Protein indeterminate-domain 5, chloroplastic {ECO:0000303|PubMed:16784536} (Precursor) OS=Arabidopsis thaliana (Mouse-ear cress) PE=1 SV=1	R	General function prediction only	Os08g0554400 [Oryza sativa Japonica Group]
LOC_Os04g51940	up	--	--	Molecular Function: nucleic acid binding (GO:0003676);; Biological Process: mRNA processing (GO:0006397);; Cellular Component: plastid (GO:0009536);;	--	[R]	General function prediction only	30-kDa cleavage and polyadenylation specificity factor 30 {ECO:0000303|PubMed:18479511} OS=Arabidopsis thaliana (Mouse-ear cress) PE=1 SV=1	R	General function prediction only	OSJNBa0060N03.15 [Oryza sativa Japonica Group]
LOC_Os08g19830	up	[O]	Posttranslational modification, protein turnover, chaperones	Cellular Component: intracellular (GO:0005622);;	--	[O]	Posttranslational modification, protein turnover, chaperones	Ubiquitin OS=Avena sativa (Oat) PE=1 SV=1	O	Posttranslational modification, protein turnover, chaperones	hypothetical protein OsJ_26792 [Oryza sativa Japonica Group]
LOC_Os02g01340	up	[P]	Inorganic ion transport and metabolism	Biological Process: MAPK cascade (GO:0000165);; Molecular Function: NADPH dehydrogenase activity (GO:0003959);; Molecular Function: ferredoxin-NADP+ reductase activity (GO:0004324);; Molecular Function: copper ion binding (GO:0005507);; Molecular Function: protein binding (GO:0005515);; Cellular Component: cytosol (GO:0005829);; Biological Process: pentose-phosphate shunt (GO:0006098);; Biologica…	K02641|0|dosa:Os02t0103800-01|Os02g0103800; Similar to Ferredoxin--NADP reductase.; K02641 ferredoxin--NADP+ reductase [EC:1.18.1.2] (A)	[C]	Energy production and conversion	Ferredoxin--NADP reductase, leaf isozyme, chloroplastic (Precursor) OS=Oryza sativa subsp. japonica (Rice) PE=2 SV=1	C	Energy production and conversion	putative ferredoxin-NADP(H) oxidoreductase [Oryza sativa Japonica Group]
LOC_Os11g04420	up	[S]	Function unknown	--	--	[S]	Function unknown	Putative gamma-glutamylcyclotransferase At3g02910 GN=At3g02910 OS=Arabidopsis thaliana (Mouse-ear cress) PE=2 SV=2	S	Function unknown	Os11g0139850 [Oryza sativa Japonica Group]
LOC_Os03g05020	up	--	--	Biological Process: chromatin silencing (GO:0006342);; Biological Process: microtubule nucleation (GO:0007020);; Biological Process: pollen tube growth (GO:0009860);; Biological Process: leaf morphogenesis (GO:0009965);; Biological Process: trichome morphogenesis (GO:0010090);; Biological Process: histone phosphorylation (GO:0016572);; Cellular Component: SCAR complex (GO:0031209);; Biological Pr…	K05749|0|sbi:SORBI_01g047340|SORBIDRAFT_01g047340, Sb01g047340; hypothetical protein; K05749 cytoplasmic FMR1 interacting protein (A)	[R]	General function prediction only	Protein PIR GN=F20L16.130 OS=Arabidopsis thaliana (Mouse-ear cress) PE=1 SV=2	R	General function prediction only	PIROGI, putative, expressed [Oryza sativa Japonica Group]
LOC_Os12g18140	up	[L]	Replication, recombination and repair	Biological Process: mitotic G2 phase (GO:0000085);; Biological Process: mRNA splicing, via spliceosome (GO:0000398);; Biological Process: double-strand break repair via homologous recombination (GO:0000724);; Biological Process: karyogamy (GO:0000741);; Molecular Function: nucleic acid binding (GO:0003676);; Molecular Function: ATP binding (GO:0005524);; Cellular Component: mitochondrion (GO:0005…	K12598|0|dosa:Os12t0279000-01|Os12g0279000; Helicase, C-terminal domain containing protein.; K12598 ATP-dependent RNA helicase DOB1 [EC:3.6.4.13] (A)	[A]	RNA processing and modification	DEAD-box ATP-dependent RNA helicase ISE2, chloroplastic (Precursor) GN=F20P5.20 OS=Arabidopsis thaliana (Mouse-ear cress) PE=1 SV=2	A	RNA processing and modification	Superkiller viralicidic activity 2-like 2, putative, expressed [Oryza sativa Japonica Group]
LOC_Os05g29030	up	--	--	Molecular Function: phosphoprotein phosphatase activity (GO:0004721);; Molecular Function: protein serine/threonine phosphatase activity (GO:0004722);; Molecular Function: protein binding (GO:0005515);; Cellular Component: nucleus (GO:0005634);; Cellular Component: cytoplasm (GO:0005737);; Cellular Component: plasma membrane (GO:0005886);; Biological Process: protein dephosphorylation (GO:0006470…	--	[T]	Signal transduction mechanisms	Probable protein phosphatase 2C 48 OS=Oryza sativa subsp. japonica (Rice) PE=2 SV=1	T	Signal transduction mechanisms	Os05g0358500 [Oryza sativa Japonica Group]
LOC_Os09g17730	up	[M]	Cell wall/membrane/envelope biogenesis	Molecular Function: binding (GO:0005488);; Cellular Component: endoplasmic reticulum (GO:0005783);; Cellular Component: plasma membrane (GO:0005886);; Cellular Component: chloroplast envelope (GO:0009941);; Cellular Component: membrane (GO:0016020);; Biological Process: single-organism cellular process (GO:0044763);; Biological Process: single-organism transport (GO:0044765);;	--	--	--	Proton pump-interactor 1 GN=PPI1 OS=Arabidopsis thaliana (Mouse-ear cress) PE=1 SV=2	S	Function unknown	Os09g0346400 [Oryza sativa Japonica Group]
LOC_Os05g06890	up	[TK]	--	Molecular Function: calcium ion binding (GO:0005509);; Biological Process: response to stress (GO:0006950);; Molecular Function: GTP diphosphokinase activity (GO:0008728);; Cellular Component: chloroplast (GO:0009507);; Biological Process: response to abiotic stimulus (GO:0009628);; Biological Process: response to abscisic acid (GO:0009737);; Biological Process: guanosine tetraphosphate metabolic…	--	[T]	Signal transduction mechanisms	Probable GTP diphosphokinase CRSH1, chloroplastic (Precursor) OS=Oryza sativa subsp. japonica (Rice) PE=2 SV=1	T	Signal transduction mechanisms	Os05g0161200 [Oryza sativa Japonica Group]
LOC_Os04g27670	up	--	--	Molecular Function: magnesium ion binding (GO:0000287);; Cellular Component: mitochondrion (GO:0005739);; Biological Process: metabolic process (GO:0008152);; Cellular Component: plastid (GO:0009536);; Molecular Function: terpene synthase activity (GO:0010333);; Biological Process: farnesyl diphosphate metabolic process (GO:0045338);; Molecular Function: (+)-delta-cadinene synthase activity (GO:0…	--	--	--	(+)-germacrene D synthase OS=Zingiber officinale (Ginger) PE=1 SV=1	R	General function prediction only	OSJNBb0085H11.4 [Oryza sativa Japonica Group]
LOC_Os02g19924	up	[E]	Amino acid transport and metabolism	Biological Process: regulation of cell growth by extracellular stimulus (GO:0001560);; Molecular Function: L-alanine:2-oxoglutarate aminotransferase activity (GO:0004021);; Molecular Function: L-aspartate:2-oxoglutarate aminotransferase activity (GO:0004069);; Molecular Function: cystathionine beta-lyase activity (GO:0004121);; Molecular Function: L-tyrosine:2-oxoglutarate aminotransferase activi…	K00815|0|dosa:Os02t0302200-01|Os02g0302200; Similar to aminotransferase family protein.; K00815 tyrosine aminotransferase [EC:2.6.1.5] (A)	[E]	Amino acid transport and metabolism	Tyrosine aminotransferase GN=TAT OS=Arabidopsis thaliana (Mouse-ear cress) PE=2 SV=1	E	Amino acid transport and metabolism	unnamed protein product [Oryza sativa Japonica Group]
LOC_Os08g44370	up	[F]	Nucleotide transport and metabolism	Cellular Component: cytosol (GO:0005829);; Biological Process: inosine catabolic process (GO:0006148);; Biological Process: purine nucleoside catabolic process (GO:0006152);; Biological Process: uridine catabolic process (GO:0006218);; Biological Process: leaf senescence (GO:0010150);; Molecular Function: UDP-glucosyltransferase activity (GO:0035251);; Molecular Function: uridine nucleosidase act…	K01240|0|osa:4346302|Os08g0557900; K01240 uridine nucleosidase [EC:3.2.2.3] (A)	[F]	Nucleotide transport and metabolism	Probable uridine nucleosidase 1 OS=Oryza sativa subsp. japonica (Rice) PE=2 SV=1	F	Nucleotide transport and metabolism	Os08g0557900 [Oryza sativa Japonica Group]
LOC_Os05g23430	up	[R]	General function prediction only	--	--	[S]	Function unknown	Flagellar WD repeat-containing protein Pf20 GN=PF20 OS=Chlamydomonas reinhardtii (Chlamydomonas smithii) PE=2 SV=1	R	General function prediction only	Os05g0299300 [Oryza sativa Japonica Group]
LOC_Os12g24170	up	[G]	Carbohydrate transport and metabolism	Molecular Function: beta-galactosidase activity (GO:0004565);; Cellular Component: vacuolar membrane (GO:0005774);; Cellular Component: cytosol (GO:0005829);; Cellular Component: plasma membrane (GO:0005886);; Biological Process: carbohydrate metabolic process (GO:0005975);; Biological Process: acetyl-CoA metabolic process (GO:0006084);; Biological Process: polyamine catabolic process (GO:0006598…	--	[G]	Carbohydrate transport and metabolism	Beta-galactosidase 15 (Precursor) OS=Oryza sativa subsp. japonica (Rice) PE=2 SV=1	G	Carbohydrate transport and metabolism	Os12g0429200 [Oryza sativa Japonica Group]
LOC_Os04g36070	up	[T]	Signal transduction mechanisms	Molecular Function: phosphorelay response regulator activity (GO:0000156);; Biological Process: phosphorelay signal transduction system (GO:0000160);; Molecular Function: sequence-specific DNA binding transcription factor activity (GO:0003700);; Molecular Function: protein serine/threonine kinase activity (GO:0004674);; Molecular Function: protein binding (GO:0005515);; Cellular Component: nucleu…	K14492|1.89194e-157|osa:4335937|Os04g0442300; K14492 two-component response regulator ARR-A family (A)	[K]	Transcription	Two-component response regulator ARR3 GN=ARR3 OS=Arabidopsis thaliana (Mouse-ear cress) PE=2 SV=1	K	Transcription	Os04g0442300 [Oryza sativa Japonica Group]
LOC_Os01g67860	up	[G]	Carbohydrate transport and metabolism	Molecular Function: fructose-bisphosphate aldolase activity (GO:0004332);; Molecular Function: copper ion binding (GO:0005507);; Cellular Component: cell wall (GO:0005618);; Cellular Component: nucleolus (GO:0005730);; Cellular Component: mitochondrial envelope (GO:0005740);; Cellular Component: cytosol (GO:0005829);; Cellular Component: plasma membrane (GO:0005886);; Biological Process: glycolyt…	K01623|0|osa:4325027|Os01g0905800; K01623 fructose-bisphosphate aldolase, class I [EC:4.1.2.13] (A)	[G]	Carbohydrate transport and metabolism	Fructose-bisphosphate aldolase cytoplasmic isozyme OS=Oryza sativa subsp. japonica (Rice) PE=1 SV=2	G	Carbohydrate transport and metabolism	Os01g0905800 [Oryza sativa Japonica Group]
LOC_Os10g41360	up	--	--	Molecular Function: ubiquitin-protein transferase activity (GO:0004842);; Molecular Function: protein binding (GO:0005515);; Cellular Component: nucleus (GO:0005634);; Biological Process: cellular protein modification process (GO:0006464);; Biological Process: ubiquitin-dependent protein catabolic process (GO:0006511);; Biological Process: signal transduction (GO:0007165);; Biological Process: re…	--	--	--	Protein ARABIDILLO 1 GN=FBX5 OS=Arabidopsis thaliana (Mouse-ear cress) PE=1 SV=1	S	Function unknown	armadillo/beta-catenin repeat family protein, putative, expressed [Oryza sativa Japonica Group]
LOC_Os06g16980	up	[L]	Replication, recombination and repair	Molecular Function: DNA binding (GO:0003677);; Molecular Function: DNA topoisomerase type I activity (GO:0003917);; Cellular Component: chromosome (GO:0005694);; Cellular Component: mitochondrion (GO:0005739);; Biological Process: DNA metabolic process (GO:0006259);; Biological Process: DNA topological change (GO:0006265);; Biological Process: cellular macromolecule biosynthetic process (GO:00346…	--	[L]	Replication, recombination and repair	DNA topoisomerase 3-alpha GN=OJ1123F12.5 OS=Oryza sativa subsp. japonica (Rice) PE=3 SV=1	L	Replication, recombination and repair	hypothetical protein OsJ_20977 [Oryza sativa Japonica Group]
LOC_Os08g30810	up	[E]	Amino acid transport and metabolism	Molecular Function: aminopeptidase activity (GO:0004177);; Molecular Function: protein kinase activity (GO:0004672);; Cellular Component: nucleus (GO:0005634);; Cellular Component: cytosol (GO:0005829);; Cellular Component: plasma membrane (GO:0005886);; Biological Process: gluconeogenesis (GO:0006094);; Biological Process: proteolysis (GO:0006508);; Biological Process: cytoskeleton organization …	K08776|0|osa:4345501|Os08g0398700; K08776 puromycin-sensitive aminopeptidase [EC:3.4.11.-] (A)	[EO]	--	Aminopeptidase M1-B OS=Oryza sativa subsp. japonica (Rice) PE=2 SV=1	EO	--	Os08g0398700 [Oryza sativa Japonica Group]
LOC_Os01g51840	up	--	--	Biological Process: cellular process (GO:0009987);; Cellular Component: intracellular part (GO:0044424);;	--	--	--	Protein IQ-DOMAIN 31 GN=IQD31 OS=Arabidopsis thaliana (Mouse-ear cress) PE=1 SV=1	S	Function unknown	Os01g0716200 [Oryza sativa Japonica Group]
LOC_Os05g43690	up	--	--	Cellular Component: plasma membrane (GO:0005886);; Biological Process: cellular amino acid metabolic process (GO:0006520);; Biological Process: response to stress (GO:0006950);; Cellular Component: plant-type cell wall (GO:0009505);; Cellular Component: plasmodesma (GO:0009506);; Cellular Component: cytoplasmic membrane-bounded vesicle (GO:0016023);; Molecular Function: hydrolase activity (GO:001…	--	--	--	PLASMODESMATA CALLOSE-BINDING PROTEIN 4 (Precursor) GN=PDCB4 OS=Arabidopsis thaliana (Mouse-ear cress) PE=1 SV=1	R	General function prediction only	Os05g0512600 [Oryza sativa Japonica Group]
LOC_Os07g07470	up	[C]	Energy production and conversion	Molecular Function: catalytic activity (GO:0003824);; Molecular Function: 3-methyl-2-oxobutanoate dehydrogenase (2-methylpropanoyl-transferring) activity (GO:0003863);; Cellular Component: mitochondrion (GO:0005739);; Biological Process: metabolic process (GO:0008152);; Biological Process: lipid biosynthetic process (GO:0008610);; Biological Process: response to absence of light (GO:0009646);; Bi…	K00167|0|osa:4342508|Os07g0170100; K00167 2-oxoisovalerate dehydrogenase E1 component beta subunit [EC:1.2.4.4] (A)	[C]	Energy production and conversion	2-oxoisovalerate dehydrogenase subunit beta 1, mitochondrial (Precursor) OS=Arabidopsis thaliana (Mouse-ear cress) PE=2 SV=1	C	Energy production and conversion	Os07g0170100 [Oryza sativa Japonica Group]
LOC_Os12g40480	up	--	--	Cellular Component: nucleus (GO:0005634);; Molecular Function: zinc ion binding (GO:0008270);;	--	--	--	BTB/POZ domain-containing protein At3g50780 GN=At3g50780 OS=Arabidopsis thaliana (Mouse-ear cress) PE=2 SV=1	S	Function unknown	expressed protein [Oryza sativa Japonica Group]
LOC_Os03g13170	up	[O]	Posttranslational modification, protein turnover, chaperones	Biological Process: RNA methylation (GO:0001510);; Molecular Function: structural constituent of ribosome (GO:0003735);; Cellular Component: nucleus (GO:0005634);; Cellular Component: nucleolus (GO:0005730);; Cellular Component: ribosome (GO:0005840);; Biological Process: translation (GO:0006412);; Biological Process: embryo development ending in seed dormancy (GO:0009793);; Biological Process: p…	K02927|2.26091e-90|osa:4332169|Os03g0234200; K02927 large subunit ribosomal protein L40e (A)	[J]	Translation, ribosomal structure and biogenesis	60S ribosomal protein L40-1 (Precursor) OS=Oryza sativa subsp. japonica (Rice) PE=2 SV=1	J	Translation, ribosomal structure and biogenesis	Os03g0234200 [Oryza sativa Japonica Group]
LOC_Os03g18140	up	--	--	Cellular Component: nucleus (GO:0005634);; Cellular Component: vacuole (GO:0005773);; Cellular Component: Golgi apparatus (GO:0005794);; Cellular Component: plasma membrane (GO:0005886);; Biological Process: response to water deprivation (GO:0009414);; Cellular Component: plasmodesma (GO:0009506);; Biological Process: response to fungus (GO:0009620);; Biological Process: response to salt stress (…	--	--	--	Protein ESKIMO 1 GN=F27K19.170 OS=Arabidopsis thaliana (Mouse-ear cress) PE=1 SV=1	S	Function unknown	Os03g0291800 [Oryza sativa Japonica Group]
LOC_Os06g04610	up	[J]	Translation, ribosomal structure and biogenesis	Molecular Function: RNA binding (GO:0003723);; Biological Process: rRNA processing (GO:0006364);; Cellular Component: chloroplast (GO:0009507);; Biological Process: embryo development ending in seed dormancy (GO:0009793);; Biological Process: thylakoid membrane organization (GO:0010027);; Biological Process: vegetative to reproductive phase transition of meristem (GO:0010228);; Biological Process…	K02834|3.46215e-93|osa:4340049|Os06g0137600; K02834 ribosome-binding factor A (A)	--	--	Probable ribosome-binding factor A, chloroplastic (Precursor) GN=At4g34730 OS=Arabidopsis thaliana (Mouse-ear cress) PE=2 SV=2	R	General function prediction only	Os06g0137600 [Oryza sativa Japonica Group]
LOC_Os01g46350	up	--	--	Cellular Component: extracellular region (GO:0005576);; Cellular Component: endosome (GO:0005768);; Cellular Component: vacuole (GO:0005773);; Cellular Component: Golgi apparatus (GO:0005794);; Cellular Component: trans-Golgi network (GO:0005802);; Biological Process: chromatin assembly or disassembly (GO:0006333);; Cellular Component: plasmodesma (GO:0009506);; Biological Process: response to fu…	--	--	--	Protein trichome birefringence-like 38 GN=TBL38 OS=Arabidopsis thaliana (Mouse-ear cress) PE=2 SV=1	R	General function prediction only	Os01g0652100 [Oryza sativa Japonica Group]
LOC_Os12g30540	up	[O]	Posttranslational modification, protein turnover, chaperones	Molecular Function: ubiquitin thiolesterase activity (GO:0004221);; Molecular Function: ubiquitin-specific protease activity (GO:0004843);; Cellular Component: nucleus (GO:0005634);; Cellular Component: cytosol (GO:0005829);; Biological Process: ubiquitin-dependent protein catabolic process (GO:0006511);; Biological Process: sister chromatid cohesion (GO:0007062);; Biological Process: synapsis (G…	K11838|0|sita:101783489|ubiquitin carboxyl-terminal hydrolase 12-like; K11838 ubiquitin carboxyl-terminal hydrolase 7 [EC:3.4.19.12] (A)	[O]	Posttranslational modification, protein turnover, chaperones	Ubiquitin carboxyl-terminal hydrolase 12 GN=UBP12 OS=Arabidopsis thaliana (Mouse-ear cress) PE=1 SV=2	O	Posttranslational modification, protein turnover, chaperones	ubiquitin-specific protease 12, putative, expressed [Oryza sativa Japonica Group]
LOC_Os04g31700	up	[G]	Carbohydrate transport and metabolism	Molecular Function: catalytic activity (GO:0003824);; Biological Process: metabolic process (GO:0008152);; Cellular Component: chloroplast (GO:0009507);;	--	[C]	Energy production and conversion	Carboxyvinyl-carboxyphosphonate phosphorylmutase, chloroplastic (Precursor) GN=At1g77060 OS=Arabidopsis thaliana (Mouse-ear cress) PE=2 SV=2	C	Energy production and conversion	Os04g0386600 [Oryza sativa Japonica Group]
Rice_newGene_27082	up	--	--	--	--	--	--	--	--	--	hypothetical protein [Oryza sativa Japonica Group]
LOC_Os08g12680	up	--	--	Biological Process: regulation of transcription, DNA-templated (GO:0006355);; Molecular Function: zinc ion binding (GO:0008270);; Biological Process: anatomical structure morphogenesis (GO:0009653);; Biological Process: cell differentiation (GO:0030154);; Cellular Component: cell part (GO:0044464);; Biological Process: single-organism developmental process (GO:0044767);; Biological Process: syste…	--	[KT]	--	Vegetative cell wall protein gp1 (Precursor) GN=GP1 OS=Chlamydomonas reinhardtii (Chlamydomonas smithii) PE=1 SV=1	KT	--	putative sno protein [Oryza sativa Japonica Group]
LOC_Os03g53880	up	[RTKL]	--	Molecular Function: protein serine/threonine kinase activity (GO:0004674);; Molecular Function: ATP binding (GO:0005524);; Cellular Component: nucleus (GO:0005634);; Biological Process: protein phosphorylation (GO:0006468);; Biological Process: response to stress (GO:0006950);; Biological Process: cell cycle (GO:0007049);; Biological Process: signal transduction (GO:0007165);; Biological Process:…	K08864|0|osa:4334117|Os03g0749800; K08864 tousled-like kinase [EC:2.7.11.1] (A)	[T]	Signal transduction mechanisms	Serine/threonine-protein kinase TOUSLED GN=F22D1.100 OS=Arabidopsis thaliana (Mouse-ear cress) PE=1 SV=1	T	Signal transduction mechanisms	Os03g0749800 [Oryza sativa Japonica Group]
LOC_Os01g35050	up	[S]	Function unknown	Biological Process: maltose metabolic process (GO:0000023);; Cellular Component: extracellular region (GO:0005576);; Cellular Component: vacuole (GO:0005773);; Cellular Component: Golgi apparatus (GO:0005794);; Cellular Component: plasma membrane (GO:0005886);; Biological Process: regulation of transcription, DNA-templated (GO:0006355);; Biological Process: circadian rhythm (GO:0007623);; Cellula…	--	[R]	General function prediction only	Calcium permeable stress-gated cation channel 1 GN=CSC1 OS=Arabidopsis thaliana (Mouse-ear cress) PE=2 SV=1	S	Function unknown	Os01g0534900 [Oryza sativa Japonica Group]
LOC_Os12g37430	up	--	--	Cellular Component: plastid (GO:0009536);; Cellular Component: Ino80 complex (GO:0031011);;	--	--	--	Nucleolin 2 GN=OSJNBa0058K23.21 OS=Oryza sativa subsp. japonica (Rice) PE=2 SV=2	R	General function prediction only	hypothetical protein OsJ_36510 [Oryza sativa Japonica Group]
LOC_Os03g06240	up	--	--	Molecular Function: nucleic acid binding (GO:0003676);; Biological Process: mRNA processing (GO:0006397);; Cellular Component: plastid (GO:0009536);;	--	[R]	General function prediction only	30-kDa cleavage and polyadenylation specificity factor 30 {ECO:0000303|PubMed:18479511} OS=Arabidopsis thaliana (Mouse-ear cress) PE=1 SV=1	R	General function prediction only	YT521-B-like family protein, expressed [Oryza sativa Japonica Group]
LOC_Os05g37210	up	[GER]	--	Biological Process: transport (GO:0006810);; Cellular Component: integral component of membrane (GO:0016021);; Cellular Component: cytoplasmic membrane-bounded vesicle (GO:0016023);;	K15287|5.95837e-112|dosa:Os05t0444500-00|Os05g0444500; Similar to solute carrier family 35, member F1.; K15287 solute carrier family 35, member F1/2 (A)	[S]	Function unknown	--	EG	--	hypothetical protein OsJ_18718 [Oryza sativa Japonica Group]
LOC_Os10g14180	up	--	--	Cellular Component: plasmodesma (GO:0009506);; Biological Process: pollen development (GO:0009555);; Molecular Function: oxidoreductase activity, acting on paired donors, with incorporation or reduction of molecular oxygen, 2-oxoglutarate as one donor, and incorporation of one atom each of oxygen into both donors (GO:0016706);; Biological Process: oxidation-reduction process (GO:0055114);;	--	--	--	--	S	Function unknown	Unknown protein [Oryza sativa Japonica Group]
LOC_Os02g38060	up	[QR]	--	Cellular Component: nucleus (GO:0005634);; Molecular Function: methyltransferase activity (GO:0008168);; Cellular Component: plastid (GO:0009536);; Biological Process: methylation (GO:0032259);;	K14850|0|osa:4329847|Os02g0593900; K14850 ribosomal RNA-processing protein 8 [EC:2.1.1.287] (A)	[A]	RNA processing and modification	Ribosomal RNA-processing protein 8 GN=At5g40530 OS=Arabidopsis thaliana (Mouse-ear cress) PE=2 SV=1	A	RNA processing and modification	Os02g0593900 [Oryza sativa Japonica Group]
LOC_Os10g36924	up	--	--	Molecular Function: protein binding (GO:0005515);; Biological Process: iron ion transport (GO:0006826);; Cellular Component: plastid (GO:0009536);; Biological Process: cellular response to iron ion starvation (GO:0010106);; Biological Process: response to nitrate (GO:0010167);; Biological Process: myo-inositol hexakisphosphate biosynthetic process (GO:0010264);; Molecular Function: arsenite trans…	K09874|1.71985e-158|zma:541885|nip3a, NIP3-1; NOD26-like membrane intrinsic protein3; K09874 aquaporin NIP (A)	[G]	Carbohydrate transport and metabolism	Aquaporin NIP3-1 OS=Oryza sativa subsp. japonica (Rice) PE=2 SV=2	G	Carbohydrate transport and metabolism	RecName: Full=Aquaporin NIP3-1; AltName: Full=NOD26-like intrinsic protein 3-1; AltName: Full=OsNIP3;1 [Oryza sativa Japonica Group]
LOC_Os04g42330	up	--	--	Biological Process: microtubule cytoskeleton organization (GO:0000226);; Cellular Component: spindle pole (GO:0000922);; Cellular Component: nucleus (GO:0005634);; Cellular Component: microtubule organizing center (GO:0005815);; Cellular Component: microtubule cytoskeleton (GO:0015630);; Cellular Component: cytoskeletal part (GO:0044430);;	K16569|0|osa:4336312|Os04g0501700; K16569 gamma-tubulin complex component 2 (A)	[Z]	Cytoskeleton	Gamma-tubulin complex component 2 GN=T10B6.70 OS=Arabidopsis thaliana (Mouse-ear cress) PE=1 SV=1	Z	Cytoskeleton	Os04g0501700 [Oryza sativa Japonica Group]
LOC_Os05g32530	up	[G]	Carbohydrate transport and metabolism	Molecular Function: hydrolase activity, hydrolyzing O-glycosyl compounds (GO:0004553);; Cellular Component: vacuole (GO:0005773);; Biological Process: carbohydrate metabolic process (GO:0005975);; Molecular Function: mannosylglycoprotein endo-beta-mannosidase activity (GO:0033947);; Molecular Function: cation binding (GO:0043169);;	K18577|0|osa:4338683|Os05g0391500; K18577 mannosylglycoprotein endo-beta-mannosidase [EC:3.2.1.152] (A)	[G]	Carbohydrate transport and metabolism	Mannosylglycoprotein endo-beta-mannosidase 42 kDa subunit GN=EBM OS=Lilium longiflorum (Trumpet lily) PE=1 SV=4	G	Carbohydrate transport and metabolism	Os05g0391500 [Oryza sativa Japonica Group]
LOC_Os01g21450	up	--	--	--	--	--	--	--	S	Function unknown	hypothetical protein OsJ_01508 [Oryza sativa Japonica Group]
LOC_Os08g06380	up	--	--	Cellular Component: Golgi membrane (GO:0000139);; Biological Process: microtubule cytoskeleton organization (GO:0000226);; Biological Process: double-strand break repair via homologous recombination (GO:0000724);; Biological Process: cytokinesis by cell plate formation (GO:0000911);; Cellular Component: endosome (GO:0005768);; Cellular Component: endoplasmic reticulum (GO:0005783);; Cellular Comp…	--	--	--	Probable mixed-linked glucan synthase 6 OS=Oryza sativa subsp. japonica (Rice) PE=2 SV=1	S	Function unknown	Os08g0160500 [Oryza sativa Japonica Group]
LOC_Os06g09320	up	--	--	Cellular Component: mitochondrion (GO:0005739);; Biological Process: dephosphorylation (GO:0016311);; Molecular Function: phosphatase activity (GO:0016791);;	--	--	--	--	S	Function unknown	Os06g0192900 [Oryza sativa Japonica Group]
LOC_Os09g26620	up	[N]	Cell motility	Biological Process: cellular process (GO:0009987);; Cellular Component: nuclear lumen (GO:0031981);;	--	--	--	Auxin-repressed 12.5 kDa protein OS=Fragaria ananassa (Strawberry) PE=2 SV=1	S	Function unknown	Os09g0437500 [Oryza sativa Japonica Group]
LOC_Os11g16540	up	[R]	General function prediction only	Biological Process: mitotic cell cycle (GO:0000278);; Biological Process: nuclear-transcribed mRNA catabolic process (GO:0000956);; Molecular Function: binding (GO:0005488);; Cellular Component: cell wall (GO:0005618);; Biological Process: RNA processing (GO:0006396);; Biological Process: membrane fusion (GO:0006944);; Biological Process: defense response (GO:0006952);; Biological Process: catabo…	K15201|0|osa:4350254|Os11g0266800; K15201 general transcription factor 3C polypeptide 3 (transcription factor C subunit 4) (A)	[K]	Transcription	Sulfated surface glycoprotein 185 (Precursor) OS=Volvox carteri (Green alga) PE=1 SV=1	K	Transcription	Os11g0266800 [Oryza sativa Japonica Group]
LOC_Os11g07470	up	--	--	Molecular Function: protein kinase activity (GO:0004672);; Molecular Function: binding (GO:0005488);; Cellular Component: nucleus (GO:0005634);; Cellular Component: cytosol (GO:0005829);; Cellular Component: plasma membrane (GO:0005886);; Biological Process: RNA processing (GO:0006396);; Biological Process: endocytosis (GO:0006897);; Biological Process: signal transduction (GO:0007165);; Cellular…	--	--	--	Protein TPLATE OS=Arabidopsis thaliana (Mouse-ear cress) PE=1 SV=1	S	Function unknown	hypothetical protein OsI_35314 [Oryza sativa Indica Group]
LOC_Os02g51420	up	--	--	Cellular Component: mitochondrion (GO:0005739);; Cellular Component: endoplasmic reticulum (GO:0005783);; Biological Process: photorespiration (GO:0009853);; Cellular Component: cytoplasmic membrane-bounded vesicle (GO:0016023);; Molecular Function: transferase activity, transferring glycosyl groups (GO:0016757);; Cellular Component: dolichol-phosphate-mannose synthase complex (GO:0033185);;	K09659|2.02564e-51|osa:9272161|Os02g0749450; K09659 dolichyl-phosphate mannosyltransferase polypeptide 3 (A)	--	--	--	R	General function prediction only	dolichol-phosphate mannosyltransferase-like [Oryza sativa Japonica Group]
LOC_Os02g08270	up	[F]	Nucleotide transport and metabolism	Cellular Component: mitochondrion (GO:0005739);; Biological Process: glutamine metabolic process (GO:0006541);; Molecular Function: transferase activity (GO:0016740);;	--	[F]	Nucleotide transport and metabolism	CASP-like protein 4A2 OS=Oryza sativa subsp. japonica (Rice) PE=2 SV=2	F	Nucleotide transport and metabolism	Os02g0179200 [Oryza sativa Japonica Group]
LOC_Os01g54990	up	--	--	Molecular Function: DNA binding (GO:0003677);; Molecular Function: protein binding (GO:0005515);; Cellular Component: nucleus (GO:0005634);; Biological Process: regulation of transcription, DNA-templated (GO:0006355);; Biological Process: auxin-activated signaling pathway (GO:0009734);; Biological Process: flower development (GO:0009908);; Biological Process: vegetative phase change (GO:0010050);…	--	--	--	Auxin response factor 3 OS=Oryza sativa subsp. japonica (Rice) PE=2 SV=1	K	Transcription	Os01g0753500 [Oryza sativa Japonica Group]
Rice_newGene_1538	up	[R]	General function prediction only	Biological Process: proteolysis (GO:0006508);; Molecular Function: cysteine-type peptidase activity (GO:0008234);; Cellular Component: plastid (GO:0009536);; Biological Process: oxidation-reduction process (GO:0055114);;	--	[O]	Posttranslational modification, protein turnover, chaperones	26S proteasome non-ATPase regulatory subunit 7 homolog B GN=F11B9.19 OS=Arabidopsis thaliana (Mouse-ear cress) PE=1 SV=1	--	--	Os07g0267400 [Oryza sativa Japonica Group]
LOC_Os01g65310	up	--	--	Cellular Component: plasma membrane (GO:0005886);; Cellular Component: chloroplast (GO:0009507);; Biological Process: response to insect (GO:0009625);; Biological Process: systemic acquired resistance, salicylic acid mediated signaling pathway (GO:0009862);; Molecular Function: magnesium ion transmembrane transporter activity (GO:0015095);; Biological Process: magnesium ion transport (GO:0015693)…	--	[S]	Function unknown	Probable magnesium transporter NIPA6 GN=At2g21120 OS=Arabidopsis thaliana (Mouse-ear cress) PE=2 SV=1	S	Function unknown	Os01g0873700 [Oryza sativa Japonica Group]
LOC_Os08g43060	up	--	--	Cellular Component: cytosol (GO:0005829);;	--	--	--	Protein CFAP45 homolog {ECO:0000305} OS=Chlamydomonas reinhardtii (Chlamydomonas smithii) PE=3 SV=1	S	Function unknown	Os08g0543600 [Oryza sativa Japonica Group]
LOC_Os01g33040	up	--	--	Biological Process: cell morphogenesis involved in differentiation (GO:0000904);; Biological Process: cytokinesis by cell plate formation (GO:0000911);; Biological Process: cell plate assembly (GO:0000919);; Molecular Function: microtubule motor activity (GO:0003777);; Molecular Function: ATP binding (GO:0005524);; Cellular Component: nucleus (GO:0005634);; Cellular Component: kinesin complex (GO…	K11498|0|osa:4323990|Os01g0513900; K11498 centromeric protein E (A)	[Z]	Cytoskeleton	Kinesin-like protein NACK1 GN=NACK1 OS=Nicotiana tabacum (Common tobacco) PE=1 SV=1	Z	Cytoskeleton	Os01g0513900 [Oryza sativa Japonica Group]
LOC_Os01g68324	up	--	--	Molecular Function: dolichyl-diphosphooligosaccharide-protein glycotransferase activity (GO:0004579);; Cellular Component: mitochondrion (GO:0005739);; Cellular Component: vacuolar membrane (GO:0005774);; Cellular Component: Golgi apparatus (GO:0005794);; Cellular Component: plasma membrane (GO:0005886);; Biological Process: rRNA processing (GO:0006364);; Cellular Component: oligosaccharyltransfe…	K12667|0|osa:4324876|Os01g0911200; K12667 oligosaccharyltransferase complex subunit delta (ribophorin II) (A)	[O]	Posttranslational modification, protein turnover, chaperones	Dolichyl-diphosphooligosaccharide--protein glycosyltransferase subunit 2 (Precursor) GN=P0470A12.10 OS=Oryza sativa subsp. japonica (Rice) PE=2 SV=1	O	Posttranslational modification, protein turnover, chaperones	Os01g0911200 [Oryza sativa Japonica Group]
Rice_newGene_9243	up	--	--	Cellular Component: nuclear envelope (GO:0005635);; Cellular Component: endoplasmic reticulum (GO:0005783);; Biological Process: embryo development ending in seed dormancy (GO:0009793);; Cellular Component: cytoplasmic membrane-bounded vesicle (GO:0016023);;	K14314|0|bdi:100821041|nuclear pore membrane glycoprotein 210; K14314 nuclear pore complex protein Nup210 (A)	[YU]	--	Nuclear pore complex protein GP210 {ECO:0000303|PubMed:21189294} (Precursor) OS=Arabidopsis thaliana (Mouse-ear cress) PE=1 SV=1	UY	--	hypothetical protein OsI_32422 [Oryza sativa Indica Group]
LOC_Os05g07764	up	--	--	Molecular Function: binding (GO:0005488);; Biological Process: cellular process (GO:0009987);; Cellular Component: membrane (GO:0016020);; Cellular Component: nuclear part (GO:0044428);;	--	--	--	Serine/arginine-rich splicing factor SR45 GN=F19K19.9 OS=Arabidopsis thaliana (Mouse-ear cress) PE=1 SV=1	R	General function prediction only	hypothetical protein OsJ_17280 [Oryza sativa Japonica Group]
LOC_Os05g44310	up	[O]	Posttranslational modification, protein turnover, chaperones	Cellular Component: proteasome complex (GO:0000502);; Molecular Function: calmodulin binding (GO:0005516);; Molecular Function: ATP binding (GO:0005524);; Cellular Component: vacuole (GO:0005773);; Cellular Component: Golgi apparatus (GO:0005794);; Cellular Component: cytosol (GO:0005829);; Biological Process: fatty acid beta-oxidation (GO:0006635);; Cellular Component: plasmodesma (GO:0009506);;…	K06027|0|osa:4339340|Os05g0519400; K06027 vesicle-fusing ATPase [EC:3.6.4.6] (A)	[O]	Posttranslational modification, protein turnover, chaperones	Vesicle-fusing ATPase GN=NSF OS=Arabidopsis thaliana (Mouse-ear cress) PE=2 SV=2	O	Posttranslational modification, protein turnover, chaperones	Os05g0519400 [Oryza sativa Japonica Group]
LOC_Os02g02910	up	--	--	--	--	--	--	--	S	Function unknown	hypothetical protein OsI_05637 [Oryza sativa Indica Group]
LOC_Os03g24860	up	[GEPR]	--	Molecular Function: sugar:proton symporter activity (GO:0005351);; Cellular Component: nucleus (GO:0005634);; Cellular Component: Golgi apparatus (GO:0005794);; Cellular Component: plasma membrane (GO:0005886);; Biological Process: carbohydrate transport (GO:0008643);; Biological Process: response to water deprivation (GO:0009414);; Cellular Component: plastid (GO:0009536);; Biological Process: r…	--	[R]	General function prediction only	Sugar transporter ERD6-like 16 GN=At5g18840 OS=Arabidopsis thaliana (Mouse-ear cress) PE=2 SV=2	R	General function prediction only	Os03g0363500 [Oryza sativa Japonica Group]
LOC_Os01g43520	up	--	--	Cellular Component: extracellular region (GO:0005576);; Cellular Component: endoplasmic reticulum (GO:0005783);; Cellular Component: Golgi apparatus (GO:0005794);; Cellular Component: plasma membrane (GO:0005886);; Cellular Component: plasmodesma (GO:0009506);; Molecular Function: ceramidase activity (GO:0017040);;	K12349|0|osa:4326680|Os01g0624000; K12349 neutral ceramidase [EC:3.5.1.23] (A)	[T]	Signal transduction mechanisms	Neutral ceramidase (Precursor) OS=Oryza sativa subsp. japonica (Rice) PE=1 SV=1	G	Carbohydrate transport and metabolism	Os01g0624000 [Oryza sativa Japonica Group]
LOC_Os12g41500	up	[P]	Inorganic ion transport and metabolism	Biological Process: RNA splicing, via endonucleolytic cleavage and ligation (GO:0000394);; Molecular Function: thiosulfate sulfurtransferase activity (GO:0004792);; Cellular Component: mitochondrion (GO:0005739);; Cellular Component: cytosol (GO:0005829);; Biological Process: aging (GO:0007568);; Biological Process: methionine biosynthetic process (GO:0009086);; Cellular Component: chloroplast (G…	K01011|0|osa:4352752|Os12g0608600; K01011 thiosulfate/3-mercaptopyruvate sulfurtransferase [EC:2.8.1.1 2.8.1.2] (A)	[V]	Defense mechanisms	Thiosulfate/3-mercaptopyruvate sulfurtransferase 1, mitochondrial (Precursor) GN=YUP8H12R.17 OS=Arabidopsis thaliana (Mouse-ear cress) PE=1 SV=1	V	Defense mechanisms	hypothetical protein OsI_39053 [Oryza sativa Indica Group]
