# Supplementary material for: Circular RNA profiling of the rice photo-thermosensitive genic male sterile line Wuxiang S reveals circRNA involved in the fertility transition
Source: BMC Plant Biol. 2019 Aug 5;19:340. doi: 10.1186/s12870-019-1944-2 (PMC6683460; doi:10.1186/s12870-019-1944-2)
Supplement: Supplementary file 5 — Table S4. The annotation of all parental genes of DECs between WXS (S) and WXS (F). [file 12870_2019_1944_MOESM5_ESM.xlsx]

## Sheet: SP2_VS_FP2.topGO.BP
Table S4-1. The biological process of topGO enrichment analysis in parental genes of DECs at the P2 stage.
GO.ID	Term	Annotated	Significant	Expected	KS	Gene_ID
GO:0022402	cell cycle process	502	9	6.64	0.0012	LOC_Os01g09580;LOC_Os01g33040;LOC_Os01g35050;LOC_Os03g05020;LOC_Os06g27890;LOC_Os08g06380;LOC_Os08g21590;LOC_Os12g24170;LOC_Os12g30540
GO:0010817	regulation of hormone levels	263	4	3.48	0.0013	LOC_Os02g19924;LOC_Os06g27890;LOC_Os08g30810;LOC_Os12g24170
GO:2000037	regulation of stomatal complex patternin...	9	1	0.12	0.0014	LOC_Os06g27890
GO:0051301	cell division	522	9	6.91	0.0015	LOC_Os01g09580;LOC_Os01g33040;LOC_Os01g35050;LOC_Os06g27890;LOC_Os08g06380;LOC_Os08g44050;LOC_Os12g18140;LOC_Os12g24170;LOC_Os12g30540
GO:0000904	cell morphogenesis involved in different...	309	4	4.09	0.0016	LOC_Os01g33040;LOC_Os03g05020;LOC_Os03g50390;LOC_Os08g21590
GO:0006099	tricarboxylic acid cycle	18	0	0.24	0.0017
GO:0007010	cytoskeleton organization	369	6	4.88	0.0019	LOC_Os01g09580;LOC_Os01g33040;LOC_Os03g05020;LOC_Os06g27890;LOC_Os08g06380;LOC_Os08g30810
GO:0048588	developmental cell growth	318	6	4.21	0.0031	LOC_Os01g52864;LOC_Os03g05020;LOC_Os03g50390;LOC_Os08g06380;LOC_Os08g21590;LOC_Os12g24170
GO:0044282	small molecule catabolic process	206	3	2.73	0.0038	LOC_Os02g19924;LOC_Os05g44310;LOC_Os08g44050
GO:0010016	shoot system morphogenesis	328	4	4.34	0.0038	LOC_Os03g05020;LOC_Os06g27890;LOC_Os08g06380;LOC_Os08g44050
GO:0044765	single-organism transport	1203	13	15.92	0.0041	LOC_Os01g09580;LOC_Os01g65310;LOC_Os03g24860;LOC_Os03g50390;LOC_Os04g53310;LOC_Os05g44310;LOC_Os06g27890;LOC_Os06g45860;LOC_Os08g23360;LOC_Os08g30810;LOC_Os08g44050;LOC_Os11g07470;LOC_Os12g18140
GO:0016043	cellular component organization	2055	28	27.2	0.0044	LOC_Os01g09580;LOC_Os01g33040;LOC_Os01g35050;LOC_Os01g40330;LOC_Os01g49180;LOC_Os01g67100;LOC_Os01g70060;LOC_Os02g19924;LOC_Os03g05020;LOC_Os03g50390;LOC_Os03g53880;LOC_Os04g36070;LOC_Os04g53690;LOC_Os05g28630;LOC_Os05g43690;LOC_Os05g44310;LOC_Os06g04610;LOC_Os06g27890;LOC_Os06g45860;LOC_Os08g06380;LOC_Os08g21590;LOC_Os08g23360;LOC_Os08g30810;LOC_Os08g44050;LOC_Os11g07470;LOC_Os12g18140;LOC_Os12g…
GO:0044085	cellular component biogenesis	745	12	9.86	0.0049	LOC_Os01g33040;LOC_Os01g35050;LOC_Os01g67100;LOC_Os01g68324;LOC_Os03g05020;LOC_Os05g28630;LOC_Os06g04610;LOC_Os06g27890;LOC_Os08g05880;LOC_Os08g06380;LOC_Os12g18140;LOC_Os12g24170
GO:0052543	callose deposition in cell wall	38	0	0.5	0.0051
GO:0030244	cellulose biosynthetic process	86	4	1.14	0.0052	LOC_Os01g68324;LOC_Os05g28630;LOC_Os08g06380;LOC_Os11g07470
GO:0032879	regulation of localization	169	3	2.24	0.0052	LOC_Os03g50390;LOC_Os08g30810;LOC_Os12g24170
GO:0010150	leaf senescence	88	0	1.16	0.0055
GO:0009827	plant-type cell wall modification	103	2	1.36	0.0055	LOC_Os03g50390;LOC_Os05g28630
GO:0010068	protoderm histogenesis	25	0	0.33	0.006
GO:0090351	seedling development	209	5	2.77	0.0063	LOC_Os01g49180;LOC_Os03g24860;LOC_Os04g36070;LOC_Os08g30810;LOC_Os08g44050
GO:0051510	regulation of unidimensional cell growth	89	1	1.18	0.0063	LOC_Os08g30810
GO:0032271	regulation of protein polymerization	102	1	1.35	0.0065	LOC_Os03g05020
GO:0010928	regulation of auxin mediated signaling p...	18	0	0.24	0.0066
GO:0009560	embryo sac egg cell differentiation	53	1	0.7	0.0067	LOC_Os12g18140
GO:0048827	phyllome development	621	8	8.22	0.0069	LOC_Os01g67100;LOC_Os03g05020;LOC_Os03g13614;LOC_Os04g58780;LOC_Os06g04610;LOC_Os08g06380;LOC_Os08g44050;LOC_Os12g18140
GO:0019748	secondary metabolic process	305	3	4.04	0.007	LOC_Os02g19924;LOC_Os12g24170;LOC_Os12g41500
GO:0016126	sterol biosynthetic process	81	1	1.07	0.0076	LOC_Os12g24170
GO:0016114	terpenoid biosynthetic process	150	1	1.99	0.0077	LOC_Os06g45860
GO:0048519	negative regulation of biological proces...	893	12	11.82	0.0079	LOC_Os01g09580;LOC_Os01g33040;LOC_Os01g65310;LOC_Os01g67100;LOC_Os02g43020;LOC_Os03g05020;LOC_Os03g50390;LOC_Os04g36070;LOC_Os06g27890;LOC_Os06g45860;LOC_Os08g44050;LOC_Os12g18140
GO:0051273	beta-glucan metabolic process	159	4	2.1	0.0084	LOC_Os01g68324;LOC_Os05g28630;LOC_Os08g06380;LOC_Os11g07470
GO:0009932	cell tip growth	252	3	3.34	0.0088	LOC_Os03g05020;LOC_Os03g50390;LOC_Os08g21590
GO:0009106	lipoate metabolic process	24	1	0.32	0.0093	LOC_Os02g19924
GO:0015931	nucleobase-containing compound transport	119	1	1.58	0.0094	LOC_Os12g18140
GO:0010054	trichoblast differentiation	294	5	3.89	0.0098	LOC_Os01g40330;LOC_Os01g52864;LOC_Os08g06380;LOC_Os08g21590;LOC_Os12g24170
GO:0045595	regulation of cell differentiation	160	3	2.12	0.0099	LOC_Os04g36070;LOC_Os08g44050;LOC_Os12g18140
GO:0048236	plant-type spore development	30	0	0.4	0.01
GO:0031407	oxylipin metabolic process	12	0	0.16	0.0102
GO:0031408	oxylipin biosynthetic process	12	0	0.16	0.0102
GO:0061640	cytoskeleton-dependent cytokinesis	254	6	3.36	0.0106	LOC_Os01g09580;LOC_Os01g33040;LOC_Os01g35050;LOC_Os06g27890;LOC_Os08g06380;LOC_Os12g24170
GO:0007015	actin filament organization	114	1	1.51	0.0106	LOC_Os03g05020
GO:0010315	auxin efflux	14	0	0.19	0.0106
GO:0044550	secondary metabolite biosynthetic proces...	170	2	2.25	0.011	LOC_Os02g19924;LOC_Os12g41500
GO:0051493	regulation of cytoskeleton organization	106	1	1.4	0.0116	LOC_Os03g05020
GO:0009808	lignin metabolic process	36	0	0.48	0.0118
GO:0042335	cuticle development	57	0	0.75	0.012
GO:0046395	carboxylic acid catabolic process	192	3	2.54	0.0121	LOC_Os02g19924;LOC_Os05g44310;LOC_Os08g44050
GO:0016054	organic acid catabolic process	192	3	2.54	0.0121	LOC_Os02g19924;LOC_Os05g44310;LOC_Os08g44050
GO:0008064	regulation of actin polymerization or de...	100	1	1.32	0.0122	LOC_Os03g05020
GO:0032956	regulation of actin cytoskeleton organiz...	100	1	1.32	0.0122	LOC_Os03g05020
GO:0032970	regulation of actin filament-based proce...	100	1	1.32	0.0122	LOC_Os03g05020
GO:0030832	regulation of actin filament length	100	1	1.32	0.0122	LOC_Os03g05020
GO:0030833	regulation of actin filament polymerizat...	100	1	1.32	0.0122	LOC_Os03g05020
GO:0006897	endocytosis	25	2	0.33	0.0127	LOC_Os08g21590;LOC_Os11g07470
GO:0051495	positive regulation of cytoskeleton orga...	94	1	1.24	0.0129	LOC_Os03g05020
GO:0010586	miRNA metabolic process	8	0	0.11	0.0131
GO:0048440	carpel development	146	1	1.93	0.0131	LOC_Os06g04610
GO:0009809	lignin biosynthetic process	31	0	0.41	0.0131
GO:0010224	response to UV-B	52	0	0.69	0.0132
GO:0009965	leaf morphogenesis	149	3	1.97	0.0133	LOC_Os03g05020;LOC_Os08g06380;LOC_Os08g44050
GO:0044728	DNA methylation or demethylation	105	1	1.39	0.0136	LOC_Os01g67100
GO:0006304	DNA modification	105	1	1.39	0.0136	LOC_Os01g67100
GO:0006305	DNA alkylation	105	1	1.39	0.0136	LOC_Os01g67100
GO:0006306	DNA methylation	105	1	1.39	0.0136	LOC_Os01g67100
GO:0009845	seed germination	191	5	2.53	0.0141	LOC_Os01g49180;LOC_Os03g24860;LOC_Os04g36070;LOC_Os08g30810;LOC_Os08g44050
GO:0010026	trichome differentiation	139	2	1.84	0.0146	LOC_Os01g67100;LOC_Os03g05020
GO:0000910	cytokinesis	277	6	3.67	0.0151	LOC_Os01g09580;LOC_Os01g33040;LOC_Os01g35050;LOC_Os06g27890;LOC_Os08g06380;LOC_Os12g24170
GO:0016192	vesicle-mediated transport	317	3	4.2	0.0158	LOC_Os08g21590;LOC_Os11g07470;LOC_Os11g16540
GO:0010090	trichome morphogenesis	134	1	1.77	0.016	LOC_Os03g05020
GO:0007030	Golgi organization	105	0	1.39	0.0165
GO:0022607	cellular component assembly	486	5	6.43	0.0168	LOC_Os01g33040;LOC_Os01g67100;LOC_Os03g05020;LOC_Os06g04610;LOC_Os06g27890
GO:0022613	ribonucleoprotein complex biogenesis	145	4	1.92	0.0174	LOC_Os01g68324;LOC_Os06g04610;LOC_Os08g05880;LOC_Os12g18140
GO:0010218	response to far red light	65	0	0.86	0.0175
GO:0043647	inositol phosphate metabolic process	30	1	0.4	0.0176	LOC_Os08g21590
GO:0048864	stem cell development	63	2	0.83	0.0178	LOC_Os04g36070;LOC_Os12g18140
GO:0019827	stem cell maintenance	63	2	0.83	0.0178	LOC_Os04g36070;LOC_Os12g18140
GO:1903047	mitotic cell cycle process	180	4	2.38	0.0182	LOC_Os01g09580;LOC_Os01g33040;LOC_Os06g27890;LOC_Os08g06380
GO:0009071	serine family amino acid catabolic proce...	32	1	0.42	0.0184	LOC_Os02g19924
GO:0000394	RNA splicing, via endonucleolytic cleava...	63	1	0.83	0.0189	LOC_Os12g41500
GO:0048767	root hair elongation	178	3	2.36	0.0191	LOC_Os01g52864;LOC_Os08g06380;LOC_Os12g24170
GO:0010498	proteasomal protein catabolic process	151	2	2	0.0192	LOC_Os05g44310;LOC_Os08g30810
GO:0008154	actin polymerization or depolymerization	110	1	1.46	0.0194	LOC_Os03g05020
GO:0016032	viral process	19	0	0.25	0.0202
GO:0030041	actin filament polymerization	106	1	1.4	0.0204	LOC_Os03g05020
GO:0034622	cellular macromolecular complex assembly	365	2	4.83	0.0207	LOC_Os01g67100;LOC_Os03g05020
GO:0042594	response to starvation	144	3	1.91	0.0215	LOC_Os01g65310;LOC_Os03g13614;LOC_Os08g44050
GO:0016116	carotenoid metabolic process	62	0	0.82	0.0216
GO:0016108	tetraterpenoid metabolic process	62	0	0.82	0.0216
GO:0030036	actin cytoskeleton organization	130	1	1.72	0.0222	LOC_Os03g05020
GO:0031669	cellular response to nutrient levels	148	3	1.96	0.0222	LOC_Os01g65310;LOC_Os03g13614;LOC_Os08g44050
GO:0044248	cellular catabolic process	778	9	10.3	0.0224	LOC_Os02g19924;LOC_Os05g44310;LOC_Os06g45860;LOC_Os08g30810;LOC_Os08g44050;LOC_Os11g16540;LOC_Os12g24170;LOC_Os12g30540;LOC_Os12g42600
GO:0043405	regulation of MAP kinase activity	12	1	0.16	0.0224	LOC_Os06g27890
GO:0043408	regulation of MAPK cascade	12	1	0.16	0.0224	LOC_Os06g27890
GO:0007143	female meiotic division	7	0	0.09	0.0225
GO:0048193	Golgi vesicle transport	227	1	3	0.0228	LOC_Os11g07470
GO:0031334	positive regulation of protein complex a...	92	1	1.22	0.0238	LOC_Os03g05020
GO:0030838	positive regulation of actin filament po...	92	1	1.22	0.0238	LOC_Os03g05020
GO:0032273	positive regulation of protein polymeriz...	92	1	1.22	0.0238	LOC_Os03g05020
GO:0045010	actin nucleation	92	1	1.22	0.0238	LOC_Os03g05020
GO:0048469	cell maturation	272	4	3.6	0.0239	LOC_Os01g52864;LOC_Os08g06380;LOC_Os08g21590;LOC_Os12g24170
GO:0048764	trichoblast maturation	272	4	3.6	0.0239	LOC_Os01g52864;LOC_Os08g06380;LOC_Os08g21590;LOC_Os12g24170
GO:0048765	root hair cell differentiation	272	4	3.6	0.0239	LOC_Os01g52864;LOC_Os08g06380;LOC_Os08g21590;LOC_Os12g24170
GO:0008380	RNA splicing	190	3	2.51	0.0242	LOC_Os03g61220;LOC_Os12g18140;LOC_Os12g41500
GO:0009860	pollen tube growth	165	2	2.18	0.0245	LOC_Os03g05020;LOC_Os03g50390
GO:0009987	cellular process	3900	51	51.62	0.0245	LOC_Os01g09580;LOC_Os01g33040;LOC_Os01g35050;LOC_Os01g40330;LOC_Os01g49180;LOC_Os01g52864;LOC_Os01g61814;LOC_Os01g65310;LOC_Os01g67100;LOC_Os01g67860;LOC_Os01g68324;LOC_Os01g70060;LOC_Os02g19924;LOC_Os02g43020;LOC_Os02g51420;LOC_Os03g05020;LOC_Os03g06240;LOC_Os03g13170;LOC_Os03g13614;LOC_Os03g24860;LOC_Os03g50390;LOC_Os03g53880;LOC_Os03g61220;LOC_Os04g36070;LOC_Os04g51940;LOC_Os04g53310;LOC_Os04g…
GO:0043161	proteasome-mediated ubiquitin-dependent ...	92	0	1.22	0.0247
GO:0009064	glutamine family amino acid metabolic pr...	21	0	0.28	0.0252
GO:0009267	cellular response to starvation	142	3	1.88	0.0257	LOC_Os01g65310;LOC_Os03g13614;LOC_Os08g44050
GO:0051603	proteolysis involved in cellular protein...	248	4	3.28	0.0264	LOC_Os05g44310;LOC_Os08g30810;LOC_Os12g30540;LOC_Os12g42600
GO:0080147	root hair cell development	185	3	2.45	0.0265	LOC_Os01g52864;LOC_Os08g06380;LOC_Os12g24170
GO:0051274	beta-glucan biosynthetic process	102	4	1.35	0.0268	LOC_Os01g68324;LOC_Os05g28630;LOC_Os08g06380;LOC_Os11g07470
GO:0048863	stem cell differentiation	64	2	0.85	0.0269	LOC_Os04g36070;LOC_Os12g18140
GO:0010584	pollen exine formation	47	0	0.62	0.0273
GO:0006074	(1->3)-beta-D-glucan metabolic process	16	0	0.21	0.0275
GO:0006075	(1->3)-beta-D-glucan biosynthetic proces...	16	0	0.21	0.0275
GO:0043933	macromolecular complex subunit organizat...	449	3	5.94	0.0279	LOC_Os01g67100;LOC_Os03g05020;LOC_Os06g27890
GO:0009066	aspartate family amino acid metabolic pr...	83	1	1.1	0.0279	LOC_Os12g41500
GO:0009880	embryonic pattern specification	41	0	0.54	0.0281
GO:0009658	chloroplast organization	106	1	1.4	0.0283	LOC_Os03g50390
GO:0045682	regulation of epidermis development	19	2	0.25	0.0283	LOC_Os06g27890;LOC_Os08g44050
GO:0042344	indole glucosinolate catabolic process	8	0	0.11	0.0284
GO:0006913	nucleocytoplasmic transport	119	1	1.58	0.0287	LOC_Os12g18140
GO:0051169	nuclear transport	119	1	1.58	0.0287	LOC_Os12g18140
GO:0031333	negative regulation of protein complex a...	13	0	0.17	0.0289
GO:0032272	negative regulation of protein polymeriz...	13	0	0.17	0.0289
GO:0065007	biological regulation	2486	30	32.9	0.0291	LOC_Os01g09580;LOC_Os01g33040;LOC_Os01g35050;LOC_Os01g49180;LOC_Os01g65310;LOC_Os01g67100;LOC_Os02g19924;LOC_Os02g43020;LOC_Os03g05020;LOC_Os03g13614;LOC_Os03g24860;LOC_Os03g50390;LOC_Os03g53880;LOC_Os04g36070;LOC_Os05g28630;LOC_Os06g04610;LOC_Os06g16980;LOC_Os06g27890;LOC_Os06g45860;LOC_Os08g06380;LOC_Os08g12680;LOC_Os08g21590;LOC_Os08g30810;LOC_Os08g44050;LOC_Os11g07470;LOC_Os11g16540;LOC_Os12g…
GO:0042254	ribosome biogenesis	132	4	1.75	0.0299	LOC_Os01g68324;LOC_Os06g04610;LOC_Os08g05880;LOC_Os12g18140
GO:0015858	nucleoside transport	11	0	0.15	0.0302
GO:0042445	hormone metabolic process	139	2	1.84	0.0306	LOC_Os02g19924;LOC_Os12g24170
GO:0006511	ubiquitin-dependent protein catabolic pr...	190	2	2.51	0.0306	LOC_Os12g30540;LOC_Os12g42600
GO:0009556	microsporogenesis	28	0	0.37	0.031
GO:0010074	maintenance of meristem identity	53	1	0.7	0.0311	LOC_Os12g18140
GO:0010120	camalexin biosynthetic process	9	0	0.12	0.0311
GO:0052317	camalexin metabolic process	9	0	0.12	0.0311
GO:0010541	acropetal auxin transport	12	0	0.16	0.0319
GO:0006546	glycine catabolic process	31	1	0.41	0.032	LOC_Os02g19924
GO:0009411	response to UV	161	0	2.13	0.032
GO:0009266	response to temperature stimulus	602	10	7.97	0.0321	LOC_Os01g09580;LOC_Os01g67100;LOC_Os01g68324;LOC_Os02g43020;LOC_Os03g50390;LOC_Os03g61220;LOC_Os05g28630;LOC_Os05g29030;LOC_Os06g45860;LOC_Os08g06380
GO:0006811	ion transport	527	5	6.98	0.0323	LOC_Os01g65310;LOC_Os03g50390;LOC_Os04g53310;LOC_Os08g30810;LOC_Os08g44050
GO:0016117	carotenoid biosynthetic process	54	0	0.71	0.0325
GO:0016109	tetraterpenoid biosynthetic process	54	0	0.71	0.0325
GO:0009864	induced systemic resistance, jasmonic ac...	15	1	0.2	0.0327	LOC_Os06g27890
GO:0006636	unsaturated fatty acid biosynthetic proc...	36	1	0.48	0.0331	LOC_Os02g19924
GO:0033559	unsaturated fatty acid metabolic process	36	1	0.48	0.0331	LOC_Os02g19924
GO:0048569	post-embryonic organ development	500	4	6.62	0.0333	LOC_Os03g13614;LOC_Os04g58780;LOC_Os06g04610;LOC_Os06g27890
GO:0019941	modification-dependent protein catabolic...	192	2	2.54	0.0333	LOC_Os12g30540;LOC_Os12g42600
GO:0043632	modification-dependent macromolecule cat...	192	2	2.54	0.0333	LOC_Os12g30540;LOC_Os12g42600
GO:2000038	regulation of stomatal complex developme...	11	1	0.15	0.0339	LOC_Os06g27890
GO:0030029	actin filament-based process	151	1	2	0.034	LOC_Os03g05020
GO:0044257	cellular protein catabolic process	264	4	3.49	0.0343	LOC_Os05g44310;LOC_Os08g30810;LOC_Os12g30540;LOC_Os12g42600
GO:0008654	phospholipid biosynthetic process	120	2	1.59	0.0348	LOC_Os02g19924;LOC_Os08g21590
GO:0007126	meiotic nuclear division	145	1	1.92	0.0352	LOC_Os12g30540
GO:0006090	pyruvate metabolic process	203	2	2.69	0.0354	LOC_Os01g67860;LOC_Os02g19924
GO:0048868	pollen tube development	202	2	2.67	0.0363	LOC_Os03g05020;LOC_Os03g50390
GO:0006644	phospholipid metabolic process	148	2	1.96	0.0363	LOC_Os02g19924;LOC_Os08g21590
GO:0016042	lipid catabolic process	151	2	2	0.0364	LOC_Os05g44310;LOC_Os08g44050
GO:0006536	glutamate metabolic process	7	0	0.09	0.0365
GO:0065003	macromolecular complex assembly	410	2	5.43	0.0367	LOC_Os01g67100;LOC_Os03g05020
GO:0051656	establishment of organelle localization	59	1	0.78	0.0368	LOC_Os03g50390
GO:0002237	response to molecule of bacterial origin	36	0	0.48	0.0369
GO:0009695	jasmonic acid biosynthetic process	54	1	0.71	0.0374	LOC_Os02g19924
GO:0051168	nuclear export	60	1	0.79	0.0377	LOC_Os12g18140
GO:0006721	terpenoid metabolic process	166	1	2.2	0.0377	LOC_Os06g45860
GO:0009063	cellular amino acid catabolic process	68	1	0.9	0.0377	LOC_Os02g19924
GO:0046685	response to arsenic-containing substance	19	0	0.25	0.0378
GO:0051236	establishment of RNA localization	58	1	0.77	0.0381	LOC_Os12g18140
GO:0050657	nucleic acid transport	58	1	0.77	0.0381	LOC_Os12g18140
GO:0050658	RNA transport	58	1	0.77	0.0381	LOC_Os12g18140
GO:0006403	RNA localization	58	1	0.77	0.0381	LOC_Os12g18140
GO:0010599	production of lsiRNA involved in RNA int...	6	0	0.08	0.0387
GO:1902182	shoot apical meristem development	6	0	0.08	0.0387
GO:1902183	regulation of shoot apical meristem deve...	6	0	0.08	0.0387
GO:0035019	somatic stem cell maintenance	6	0	0.08	0.0387
GO:0048467	gynoecium development	157	1	2.08	0.0387	LOC_Os06g04610
GO:0048437	floral organ development	380	4	5.03	0.0392	LOC_Os03g13614;LOC_Os04g58780;LOC_Os06g04610;LOC_Os06g27890
GO:0010232	vascular transport	10	0	0.13	0.0392
GO:0010233	phloem transport	10	0	0.13	0.0392
GO:0050789	regulation of biological process	2351	29	31.12	0.0399	LOC_Os01g09580;LOC_Os01g33040;LOC_Os01g35050;LOC_Os01g65310;LOC_Os01g67100;LOC_Os02g19924;LOC_Os02g43020;LOC_Os03g05020;LOC_Os03g13614;LOC_Os03g24860;LOC_Os03g50390;LOC_Os03g53880;LOC_Os04g36070;LOC_Os05g28630;LOC_Os06g04610;LOC_Os06g16980;LOC_Os06g27890;LOC_Os06g45860;LOC_Os08g06380;LOC_Os08g12680;LOC_Os08g21590;LOC_Os08g30810;LOC_Os08g44050;LOC_Os11g07470;LOC_Os11g16540;LOC_Os12g18140;LOC_Os12g…
GO:0042446	hormone biosynthetic process	122	2	1.61	0.0404	LOC_Os02g19924;LOC_Os12g24170
GO:0051262	protein tetramerization	7	0	0.09	0.0406
GO:0006733	oxidoreduction coenzyme metabolic proces...	102	2	1.35	0.0411	LOC_Os01g67860;LOC_Os02g19924
GO:0043648	dicarboxylic acid metabolic process	32	0	0.42	0.0411
GO:0033043	regulation of organelle organization	229	2	3.03	0.0422	LOC_Os03g05020;LOC_Os12g30540
GO:0046777	protein autophosphorylation	149	2	1.97	0.0422	LOC_Os03g50390;LOC_Os04g36070
GO:0051049	regulation of transport	123	2	1.63	0.0422	LOC_Os03g50390;LOC_Os08g30810
GO:0006833	water transport	84	0	1.11	0.0426
GO:0042044	fluid transport	84	0	1.11	0.0426
GO:0009825	multidimensional cell growth	108	0	1.43	0.0431
GO:0043244	regulation of protein complex disassembl...	31	0	0.41	0.0436
GO:0010208	pollen wall assembly	51	0	0.68	0.0436
GO:0032984	macromolecular complex disassembly	38	0	0.5	0.0437
GO:0043241	protein complex disassembly	38	0	0.5	0.0437
GO:0009914	hormone transport	97	2	1.28	0.0448	LOC_Os06g27890;LOC_Os08g30810
GO:0010014	meristem initiation	116	1	1.54	0.0452	LOC_Os05g28630
GO:0048523	negative regulation of cellular process	564	8	7.46	0.0459	LOC_Os01g09580;LOC_Os01g65310;LOC_Os02g43020;LOC_Os03g05020;LOC_Os04g36070;LOC_Os06g27890;LOC_Os06g45860;LOC_Os12g18140
GO:0051093	negative regulation of developmental pro...	181	2	2.4	0.0461	LOC_Os04g36070;LOC_Os12g18140
GO:0007017	microtubule-based process	208	5	2.75	0.0462	LOC_Os01g09580;LOC_Os01g33040;LOC_Os03g05020;LOC_Os06g27890;LOC_Os08g06380
GO:0009174	pyrimidine ribonucleoside monophosphate ...	9	0	0.12	0.0466
GO:0046049	UMP metabolic process	9	0	0.12	0.0466
GO:0006222	UMP biosynthetic process	9	0	0.12	0.0466
GO:0048598	embryonic morphogenesis	9	0	0.12	0.0467
GO:0006544	glycine metabolic process	32	1	0.42	0.0472	LOC_Os02g19924
GO:0042430	indole-containing compound metabolic pro...	76	2	1.01	0.0473	LOC_Os02g19924;LOC_Os06g27890
GO:0080090	regulation of primary metabolic process	1040	16	13.77	0.0474	LOC_Os01g09580;LOC_Os01g33040;LOC_Os01g35050;LOC_Os01g65310;LOC_Os01g67100;LOC_Os03g05020;LOC_Os03g13614;LOC_Os03g50390;LOC_Os03g53880;LOC_Os04g36070;LOC_Os05g28630;LOC_Os06g04610;LOC_Os06g27890;LOC_Os08g12680;LOC_Os08g44050;LOC_Os12g18140
GO:0010256	endomembrane system organization	122	0	1.61	0.0474
GO:0090066	regulation of anatomical structure size	146	1	1.93	0.0477	LOC_Os03g05020
GO:0032535	regulation of cellular component size	146	1	1.93	0.0477	LOC_Os03g05020
GO:0030163	protein catabolic process	274	4	3.63	0.0481	LOC_Os05g44310;LOC_Os08g30810;LOC_Os12g30540;LOC_Os12g42600
GO:0042221	response to chemical	1876	26	24.83	0.0488	LOC_Os01g09580;LOC_Os01g33040;LOC_Os01g35050;LOC_Os01g65310;LOC_Os01g67860;LOC_Os02g19924;LOC_Os02g43020;LOC_Os03g13614;LOC_Os03g24860;LOC_Os03g53880;LOC_Os03g61220;LOC_Os04g36070;LOC_Os04g53310;LOC_Os05g06890;LOC_Os05g28630;LOC_Os05g29030;LOC_Os05g44310;LOC_Os06g27890;LOC_Os06g45860;LOC_Os08g06380;LOC_Os08g30810;LOC_Os08g44050;LOC_Os11g07470;LOC_Os11g16540;LOC_Os12g18140;LOC_Os12g24170
GO:0048830	adventitious root development	9	1	0.12	0.0489	LOC_Os02g19924
GO:0016129	phytosteroid biosynthetic process	78	1	1.03	0.0491	LOC_Os12g24170
GO:0016132	brassinosteroid biosynthetic process	78	1	1.03	0.0491	LOC_Os12g24170
GO:0032506	cytokinetic process	152	4	2.01	0.0494	LOC_Os01g09580;LOC_Os01g33040;LOC_Os06g27890;LOC_Os08g06380
GO:0043248	proteasome assembly	99	0	1.31	0.0511
GO:0046794	transport of virus	8	0	0.11	0.0513
GO:0009700	indole phytoalexin biosynthetic process	10	0	0.13	0.0528
GO:0046217	indole phytoalexin metabolic process	10	0	0.13	0.0528
GO:0044265	cellular macromolecule catabolic process	328	6	4.34	0.053	LOC_Os05g44310;LOC_Os06g45860;LOC_Os08g30810;LOC_Os11g16540;LOC_Os12g30540;LOC_Os12g42600
GO:0019682	glyceraldehyde-3-phosphate metabolic pro...	77	1	1.02	0.0532	LOC_Os02g19924
GO:0019288	isopentenyl diphosphate biosynthetic pro...	77	1	1.02	0.0532	LOC_Os02g19924
GO:0044273	sulfur compound catabolic process	15	0	0.2	0.0535
GO:0036211	protein modification process	1151	16	15.23	0.0536	LOC_Os01g09580;LOC_Os01g33040;LOC_Os01g68324;LOC_Os02g43020;LOC_Os03g05020;LOC_Os03g13170;LOC_Os03g50390;LOC_Os03g53880;LOC_Os04g36070;LOC_Os05g29030;LOC_Os06g27890;LOC_Os06g45860;LOC_Os08g21590;LOC_Os08g44050;LOC_Os12g18140;LOC_Os12g42600
GO:0006464	cellular protein modification process	1151	16	15.23	0.0536	LOC_Os01g09580;LOC_Os01g33040;LOC_Os01g68324;LOC_Os02g43020;LOC_Os03g05020;LOC_Os03g13170;LOC_Os03g50390;LOC_Os03g53880;LOC_Os04g36070;LOC_Os05g29030;LOC_Os06g27890;LOC_Os06g45860;LOC_Os08g21590;LOC_Os08g44050;LOC_Os12g18140;LOC_Os12g42600
GO:0032880	regulation of protein localization	67	1	0.89	0.0538	LOC_Os12g24170
GO:0006338	chromatin remodeling	26	1	0.34	0.0538	LOC_Os01g67100
GO:0051016	barbed-end actin filament capping	7	0	0.09	0.0538
GO:0044267	cellular protein metabolic process	1569	20	20.77	0.0539	LOC_Os01g09580;LOC_Os01g33040;LOC_Os01g61814;LOC_Os01g68324;LOC_Os02g43020;LOC_Os03g05020;LOC_Os03g13170;LOC_Os03g50390;LOC_Os03g53880;LOC_Os04g36070;LOC_Os05g29030;LOC_Os05g44310;LOC_Os06g27890;LOC_Os06g45860;LOC_Os08g21590;LOC_Os08g30810;LOC_Os08g44050;LOC_Os12g18140;LOC_Os12g30540;LOC_Os12g42600
GO:0071822	protein complex subunit organization	432	3	5.72	0.054	LOC_Os01g67100;LOC_Os03g05020;LOC_Os06g27890
GO:0009913	epidermal cell differentiation	418	9	5.53	0.0542	LOC_Os01g33040;LOC_Os01g40330;LOC_Os01g52864;LOC_Os01g67100;LOC_Os03g05020;LOC_Os08g06380;LOC_Os08g21590;LOC_Os08g44050;LOC_Os12g24170
GO:0030855	epithelial cell differentiation	418	9	5.53	0.0542	LOC_Os01g33040;LOC_Os01g40330;LOC_Os01g52864;LOC_Os01g67100;LOC_Os03g05020;LOC_Os08g06380;LOC_Os08g21590;LOC_Os08g44050;LOC_Os12g24170
GO:0016145	S-glycoside catabolic process	9	0	0.12	0.0543
GO:0019762	glucosinolate catabolic process	9	0	0.12	0.0543
GO:0019759	glycosinolate catabolic process	9	0	0.12	0.0543
GO:0043269	regulation of ion transport	95	2	1.26	0.0543	LOC_Os03g50390;LOC_Os08g30810
GO:0044766	multi-organism transport	10	0	0.13	0.0549
GO:0009867	jasmonic acid mediated signaling pathway	159	4	2.1	0.055	LOC_Os02g19924;LOC_Os06g27890;LOC_Os06g45860;LOC_Os08g44050
GO:0071395	cellular response to jasmonic acid stimu...	159	4	2.1	0.055	LOC_Os02g19924;LOC_Os06g27890;LOC_Os06g45860;LOC_Os08g44050
GO:0000911	cytokinesis by cell plate formation	151	4	2	0.0557	LOC_Os01g09580;LOC_Os01g33040;LOC_Os06g27890;LOC_Os08g06380
GO:1902410	mitotic cytokinetic process	151	4	2	0.0557	LOC_Os01g09580;LOC_Os01g33040;LOC_Os06g27890;LOC_Os08g06380
GO:0000281	mitotic cytokinesis	151	4	2	0.0557	LOC_Os01g09580;LOC_Os01g33040;LOC_Os06g27890;LOC_Os08g06380
GO:0016570	histone modification	304	6	4.02	0.0559	LOC_Os01g09580;LOC_Os01g33040;LOC_Os03g05020;LOC_Os03g53880;LOC_Os06g27890;LOC_Os12g18140
GO:0060918	auxin transport	96	2	1.27	0.0561	LOC_Os06g27890;LOC_Os08g30810
GO:0051028	mRNA transport	54	1	0.71	0.0561	LOC_Os12g18140
GO:0010927	cellular component assembly involved in ...	57	0	0.75	0.0565
GO:0043624	cellular protein complex disassembly	23	0	0.3	0.0569
GO:0016143	S-glycoside metabolic process	94	2	1.24	0.057	LOC_Os02g19924;LOC_Os12g41500
GO:0019760	glucosinolate metabolic process	94	2	1.24	0.057	LOC_Os02g19924;LOC_Os12g41500
GO:0019757	glycosinolate metabolic process	94	2	1.24	0.057	LOC_Os02g19924;LOC_Os12g41500
GO:0021700	developmental maturation	284	4	3.76	0.0576	LOC_Os01g52864;LOC_Os08g06380;LOC_Os08g21590;LOC_Os12g24170
GO:0045229	external encapsulating structure organiz...	469	5	6.21	0.0578	LOC_Os01g35050;LOC_Os03g50390;LOC_Os05g28630;LOC_Os05g43690;LOC_Os12g24170
GO:0009605	response to external stimulus	1189	12	15.74	0.0588	LOC_Os01g09580;LOC_Os01g40330;LOC_Os01g65310;LOC_Os01g67100;LOC_Os02g19924;LOC_Os02g43020;LOC_Os03g13614;LOC_Os03g50390;LOC_Os06g27890;LOC_Os06g45860;LOC_Os08g44050;LOC_Os12g30540
GO:0010089	xylem development	43	1	0.57	0.0588	LOC_Os05g28630
GO:0071472	cellular response to salt stress	9	0	0.12	0.0589
GO:0031667	response to nutrient levels	162	3	2.14	0.0591	LOC_Os01g65310;LOC_Os03g13614;LOC_Os08g44050
GO:0009694	jasmonic acid metabolic process	67	2	0.89	0.0601	LOC_Os02g19924;LOC_Os03g24860
GO:0044242	cellular lipid catabolic process	144	2	1.91	0.0606	LOC_Os05g44310;LOC_Os08g44050
GO:0007164	establishment of tissue polarity	9	0	0.12	0.0606
GO:0009651	response to salt stress	527	12	6.98	0.0611	LOC_Os01g35050;LOC_Os01g67860;LOC_Os02g19924;LOC_Os03g13614;LOC_Os03g24860;LOC_Os03g50390;LOC_Os03g61220;LOC_Os05g28630;LOC_Os05g29030;LOC_Os06g45860;LOC_Os08g06380;LOC_Os08g21590
GO:0045596	negative regulation of cell differentiat...	82	2	1.09	0.0617	LOC_Os04g36070;LOC_Os12g18140
GO:0009873	ethylene-activated signaling pathway	81	2	1.07	0.0619	LOC_Os06g27890;LOC_Os06g45860
GO:0010161	red light signaling pathway	10	1	0.13	0.0619	LOC_Os04g36070
GO:0071491	cellular response to red light	10	1	0.13	0.0619	LOC_Os04g36070
GO:0006520	cellular amino acid metabolic process	386	5	5.11	0.0622	LOC_Os02g19924;LOC_Os03g13614;LOC_Os05g43690;LOC_Os12g24170;LOC_Os12g41500
GO:0007005	mitochondrion organization	50	0	0.66	0.0626
GO:0009826	unidimensional cell growth	361	4	4.78	0.0626	LOC_Os03g05020;LOC_Os03g50390;LOC_Os08g21590;LOC_Os08g30810
GO:0048522	positive regulation of cellular process	518	12	6.86	0.063	LOC_Os01g09580;LOC_Os01g67100;LOC_Os03g05020;LOC_Os03g13614;LOC_Os03g50390;LOC_Os05g28630;LOC_Os06g04610;LOC_Os06g27890;LOC_Os08g21590;LOC_Os08g44050;LOC_Os11g16540;LOC_Os12g18140
GO:0009887	organ morphogenesis	397	4	5.25	0.0632	LOC_Os01g33040;LOC_Os03g05020;LOC_Os08g06380;LOC_Os08g44050
GO:0048583	regulation of response to stimulus	541	6	7.16	0.0633	LOC_Os01g09580;LOC_Os01g65310;LOC_Os02g43020;LOC_Os06g27890;LOC_Os06g45860;LOC_Os08g44050
GO:0022411	cellular component disassembly	43	0	0.57	0.0634
GO:0010030	positive regulation of seed germination	17	1	0.23	0.0635	LOC_Os03g24860
GO:0033500	carbohydrate homeostasis	22	2	0.29	0.0637	LOC_Os03g13614;LOC_Os03g24860
GO:0071470	cellular response to osmotic stress	22	0	0.29	0.0637
GO:0070271	protein complex biogenesis	395	2	5.23	0.0638	LOC_Os01g67100;LOC_Os03g05020
GO:0032958	inositol phosphate biosynthetic process	21	0	0.28	0.0653
GO:0033517	myo-inositol hexakisphosphate metabolic ...	21	0	0.28	0.0653
GO:0010264	myo-inositol hexakisphosphate biosynthet...	21	0	0.28	0.0653
GO:0045489	pectin biosynthetic process	12	1	0.16	0.0656	LOC_Os05g28630
GO:0009846	pollen germination	48	1	0.64	0.067	LOC_Os08g06380
GO:0008652	cellular amino acid biosynthetic process	265	3	3.51	0.0673	LOC_Os02g19924;LOC_Os12g24170;LOC_Os12g41500
GO:0006468	protein phosphorylation	392	7	5.19	0.0679	LOC_Os01g09580;LOC_Os01g33040;LOC_Os03g05020;LOC_Os03g50390;LOC_Os03g53880;LOC_Os04g36070;LOC_Os06g27890
GO:0009084	glutamine family amino acid biosynthetic...	13	0	0.17	0.0681
GO:0016128	phytosteroid metabolic process	83	1	1.1	0.0689	LOC_Os12g24170
GO:0016131	brassinosteroid metabolic process	83	1	1.1	0.0689	LOC_Os12g24170
GO:0051704	multi-organism process	1195	16	15.82	0.0689	LOC_Os01g09580;LOC_Os01g40330;LOC_Os01g65310;LOC_Os01g67100;LOC_Os02g19924;LOC_Os02g43020;LOC_Os03g05020;LOC_Os03g13614;LOC_Os03g50390;LOC_Os03g53880;LOC_Os05g44310;LOC_Os06g27890;LOC_Os06g45860;LOC_Os08g06380;LOC_Os08g44050;LOC_Os12g18140
GO:0050794	regulation of cellular process	2009	26	26.59	0.07	LOC_Os01g09580;LOC_Os01g33040;LOC_Os01g35050;LOC_Os01g65310;LOC_Os01g67100;LOC_Os02g19924;LOC_Os02g43020;LOC_Os03g05020;LOC_Os03g13614;LOC_Os03g50390;LOC_Os03g53880;LOC_Os04g36070;LOC_Os05g28630;LOC_Os06g04610;LOC_Os06g27890;LOC_Os06g45860;LOC_Os08g06380;LOC_Os08g12680;LOC_Os08g21590;LOC_Os08g30810;LOC_Os08g44050;LOC_Os11g07470;LOC_Os11g16540;LOC_Os12g18140;LOC_Os12g30540;LOC_Os12g42600
GO:0051130	positive regulation of cellular componen...	153	1	2.03	0.0703	LOC_Os03g05020
GO:0010555	response to mannitol	11	0	0.15	0.0707
GO:0052544	defense response by callose deposition i...	25	0	0.33	0.0707
GO:0052482	defense response by cell wall thickening	25	0	0.33	0.0707
GO:0009240	isopentenyl diphosphate biosynthetic pro...	78	1	1.03	0.0707	LOC_Os02g19924
GO:0046490	isopentenyl diphosphate metabolic proces...	78	1	1.03	0.0707	LOC_Os02g19924
GO:0009173	pyrimidine ribonucleoside monophosphate ...	10	0	0.13	0.0708
GO:0080092	regulation of pollen tube growth	26	0	0.34	0.071
GO:0010769	regulation of cell morphogenesis involve...	26	0	0.34	0.071
GO:1901879	regulation of protein depolymerization	16	0	0.21	0.0711
GO:0051494	negative regulation of cytoskeleton orga...	16	0	0.21	0.0711
GO:0046486	glycerolipid metabolic process	86	1	1.14	0.0713	LOC_Os08g21590
GO:0015766	disaccharide transport	6	0	0.08	0.0714
GO:0018105	peptidyl-serine phosphorylation	12	1	0.16	0.0715	LOC_Os01g09580
GO:0018209	peptidyl-serine modification	12	1	0.16	0.0715	LOC_Os01g09580
GO:0006633	fatty acid biosynthetic process	74	1	0.98	0.0716	LOC_Os02g19924
GO:0009817	defense response to fungus, incompatible...	16	0	0.21	0.0718
GO:0043623	cellular protein complex assembly	323	1	4.28	0.0721	LOC_Os03g05020
GO:0006405	RNA export from nucleus	56	1	0.74	0.0729	LOC_Os12g18140
GO:0008643	carbohydrate transport	30	1	0.4	0.0729	LOC_Os03g24860
GO:0006862	nucleotide transport	58	0	0.77	0.0731
GO:0006996	organelle organization	1277	15	16.9	0.0737	LOC_Os01g09580;LOC_Os01g33040;LOC_Os01g67100;LOC_Os03g05020;LOC_Os03g50390;LOC_Os03g53880;LOC_Os04g53690;LOC_Os05g44310;LOC_Os06g04610;LOC_Os06g27890;LOC_Os08g06380;LOC_Os08g30810;LOC_Os08g44050;LOC_Os12g18140;LOC_Os12g30540
GO:0050832	defense response to fungus	237	2	3.14	0.0743	LOC_Os01g09580;LOC_Os06g45860
GO:0006461	protein complex assembly	392	2	5.19	0.075	LOC_Os01g67100;LOC_Os03g05020
GO:1901264	carbohydrate derivative transport	30	0	0.4	0.0751
GO:0006364	rRNA processing	100	4	1.32	0.0752	LOC_Os01g68324;LOC_Os06g04610;LOC_Os08g05880;LOC_Os12g18140
GO:0016072	rRNA metabolic process	100	4	1.32	0.0752	LOC_Os01g68324;LOC_Os06g04610;LOC_Os08g05880;LOC_Os12g18140
GO:0019751	polyol metabolic process	44	1	0.58	0.0752	LOC_Os08g21590
GO:0006970	response to osmotic stress	595	13	7.88	0.0753	LOC_Os01g09580;LOC_Os01g35050;LOC_Os01g67860;LOC_Os02g19924;LOC_Os03g13614;LOC_Os03g24860;LOC_Os03g50390;LOC_Os03g61220;LOC_Os05g28630;LOC_Os05g29030;LOC_Os06g45860;LOC_Os08g06380;LOC_Os08g21590
GO:0007140	male meiosis	14	0	0.19	0.0757
GO:0009735	response to cytokinin	86	1	1.14	0.0758	LOC_Os04g36070
GO:0010638	positive regulation of organelle organiz...	151	1	2	0.0759	LOC_Os03g05020
GO:0051649	establishment of localization in cell	790	7	10.46	0.0763	LOC_Os03g50390;LOC_Os05g44310;LOC_Os06g45860;LOC_Os08g23360;LOC_Os08g44050;LOC_Os11g07470;LOC_Os12g18140
GO:0051026	chiasma assembly	7	0	0.09	0.0766
GO:0048285	organelle fission	190	1	2.51	0.0777	LOC_Os12g30540
GO:0046471	phosphatidylglycerol metabolic process	24	0	0.32	0.0779
GO:0006655	phosphatidylglycerol biosynthetic proces...	24	0	0.32	0.0779
GO:0010639	negative regulation of organelle organiz...	26	0	0.34	0.078
GO:0051129	negative regulation of cellular componen...	26	0	0.34	0.078
GO:0009691	cytokinin biosynthetic process	8	0	0.11	0.0783
GO:0009862	systemic acquired resistance, salicylic ...	112	4	1.48	0.0784	LOC_Os01g65310;LOC_Os06g27890;LOC_Os06g45860;LOC_Os08g44050
GO:0044703	multi-organism reproductive process	318	4	4.21	0.0788	LOC_Os03g05020;LOC_Os03g50390;LOC_Os08g06380;LOC_Os12g18140
GO:1901701	cellular response to oxygen-containing c...	670	11	8.87	0.0791	LOC_Os01g65310;LOC_Os02g19924;LOC_Os02g43020;LOC_Os03g13614;LOC_Os04g36070;LOC_Os06g27890;LOC_Os06g45860;LOC_Os08g30810;LOC_Os08g44050;LOC_Os11g07470;LOC_Os12g24170
GO:0006406	mRNA export from nucleus	52	1	0.69	0.0794	LOC_Os12g18140
GO:0009607	response to biotic stimulus	927	10	12.27	0.0799	LOC_Os01g09580;LOC_Os01g40330;LOC_Os01g65310;LOC_Os01g67100;LOC_Os02g19924;LOC_Os02g43020;LOC_Os03g13614;LOC_Os06g27890;LOC_Os06g45860;LOC_Os08g44050
GO:0009404	toxin metabolic process	86	0	1.14	0.0807
GO:0051707	response to other organism	926	10	12.26	0.0808	LOC_Os01g09580;LOC_Os01g40330;LOC_Os01g65310;LOC_Os01g67100;LOC_Os02g19924;LOC_Os02g43020;LOC_Os03g13614;LOC_Os06g27890;LOC_Os06g45860;LOC_Os08g44050
GO:0043207	response to external biotic stimulus	926	10	12.26	0.0808	LOC_Os01g09580;LOC_Os01g40330;LOC_Os01g65310;LOC_Os01g67100;LOC_Os02g19924;LOC_Os02g43020;LOC_Os03g13614;LOC_Os06g27890;LOC_Os06g45860;LOC_Os08g44050
GO:0034968	histone lysine methylation	175	2	2.32	0.0809	LOC_Os01g09580;LOC_Os03g05020
GO:0052541	plant-type cell wall cellulose metabolic...	35	0	0.46	0.0809
GO:0045492	xylan biosynthetic process	68	1	0.9	0.0811	LOC_Os05g28630
GO:0010076	maintenance of floral meristem identity	6	0	0.08	0.0823
GO:0010200	response to chitin	196	1	2.59	0.0824	LOC_Os04g36070
GO:1901606	alpha-amino acid catabolic process	64	1	0.85	0.0831	LOC_Os02g19924
GO:0042545	cell wall modification	185	3	2.45	0.0836	LOC_Os03g50390;LOC_Os05g28630;LOC_Os05g43690
GO:0006777	Mo-molybdopterin cofactor biosynthetic p...	6	1	0.08	0.0837	LOC_Os06g45860
GO:0043545	molybdopterin cofactor metabolic process	6	1	0.08	0.0837	LOC_Os06g45860
GO:0019720	Mo-molybdopterin cofactor metabolic proc...	6	1	0.08	0.0837	LOC_Os06g45860
GO:0032324	molybdopterin cofactor biosynthetic proc...	6	1	0.08	0.0837	LOC_Os06g45860
GO:0051189	prosthetic group metabolic process	6	1	0.08	0.0837	LOC_Os06g45860
GO:1902589	single-organism organelle organization	697	10	9.23	0.084	LOC_Os01g09580;LOC_Os01g33040;LOC_Os03g05020;LOC_Os03g53880;LOC_Os05g44310;LOC_Os06g27890;LOC_Os08g06380;LOC_Os08g44050;LOC_Os12g18140;LOC_Os12g30540
GO:0048366	leaf development	382	5	5.06	0.0841	LOC_Os01g67100;LOC_Os03g05020;LOC_Os08g06380;LOC_Os08g44050;LOC_Os12g18140
GO:0009902	chloroplast relocation	54	1	0.71	0.0841	LOC_Os03g50390
GO:0051667	establishment of plastid localization	54	1	0.71	0.0841	LOC_Os03g50390
GO:0051644	plastid localization	54	1	0.71	0.0841	LOC_Os03g50390
GO:0031668	cellular response to extracellular stimu...	171	4	2.26	0.0842	LOC_Os01g65310;LOC_Os02g19924;LOC_Os03g13614;LOC_Os08g44050
GO:0071496	cellular response to external stimulus	171	4	2.26	0.0842	LOC_Os01g65310;LOC_Os02g19924;LOC_Os03g13614;LOC_Os08g44050
GO:0009793	embryo development ending in seed dorman...	351	7	4.65	0.0848	LOC_Os03g13170;LOC_Os03g61220;LOC_Os04g36070;LOC_Os06g04610;LOC_Os06g27890;LOC_Os12g18140;LOC_Os12g41500
GO:0007292	female gamete generation	63	1	0.83	0.0848	LOC_Os12g18140
GO:0030243	cellulose metabolic process	143	4	1.89	0.0849	LOC_Os01g68324;LOC_Os05g28630;LOC_Os08g06380;LOC_Os11g07470
GO:0019362	pyridine nucleotide metabolic process	81	2	1.07	0.085	LOC_Os01g67860;LOC_Os02g19924
GO:0046496	nicotinamide nucleotide metabolic proces...	81	2	1.07	0.085	LOC_Os01g67860;LOC_Os02g19924
GO:0006898	receptor-mediated endocytosis	7	0	0.09	0.085
GO:0045017	glycerolipid biosynthetic process	59	1	0.78	0.0852	LOC_Os08g21590
GO:1901700	response to oxygen-containing compound	1327	20	17.56	0.0854	LOC_Os01g09580;LOC_Os01g35050;LOC_Os01g65310;LOC_Os02g19924;LOC_Os02g43020;LOC_Os03g13614;LOC_Os03g24860;LOC_Os03g61220;LOC_Os04g36070;LOC_Os04g53310;LOC_Os05g06890;LOC_Os05g28630;LOC_Os05g29030;LOC_Os06g27890;LOC_Os06g45860;LOC_Os08g06380;LOC_Os08g30810;LOC_Os08g44050;LOC_Os11g07470;LOC_Os12g24170
GO:0051261	protein depolymerization	20	0	0.26	0.0865
GO:1901616	organic hydroxy compound catabolic proce...	20	0	0.26	0.0865
GO:0051321	meiotic cell cycle	179	2	2.37	0.0872	LOC_Os01g33040;LOC_Os12g30540
GO:0009856	pollination	239	3	3.16	0.0875	LOC_Os03g05020;LOC_Os03g50390;LOC_Os08g06380
GO:0044706	multi-multicellular organism process	239	3	3.16	0.0875	LOC_Os03g05020;LOC_Os03g50390;LOC_Os08g06380
GO:0009082	branched-chain amino acid biosynthetic p...	8	0	0.11	0.088
GO:0051567	histone H3-K9 methylation	122	2	1.61	0.0886	LOC_Os01g09580;LOC_Os03g05020
GO:0042546	cell wall biogenesis	178	4	2.36	0.0895	LOC_Os01g35050;LOC_Os05g28630;LOC_Os08g06380;LOC_Os12g24170
GO:0080136	priming of cellular response to stress	6	0	0.08	0.0903
GO:0019722	calcium-mediated signaling	43	1	0.57	0.0909	LOC_Os08g30810
GO:0042732	D-xylose metabolic process	16	0	0.21	0.091
GO:0009130	pyrimidine nucleoside monophosphate bios...	10	0	0.13	0.0911
GO:0080190	lateral growth	6	0	0.08	0.0912
GO:0080117	secondary growth	6	0	0.08	0.0912
GO:0007155	cell adhesion	77	0	1.02	0.0919
GO:0022610	biological adhesion	77	0	1.02	0.0919
GO:0097306	cellular response to alcohol	261	4	3.45	0.0925	LOC_Os02g19924;LOC_Os03g13614;LOC_Os06g45860;LOC_Os08g30810
GO:0000160	phosphorelay signal transduction system	99	3	1.31	0.0929	LOC_Os04g36070;LOC_Os06g27890;LOC_Os06g45860
GO:0000278	mitotic cell cycle	243	6	3.22	0.0932	LOC_Os01g09580;LOC_Os01g33040;LOC_Os01g67100;LOC_Os06g27890;LOC_Os08g06380;LOC_Os11g16540
GO:0046474	glycerophospholipid biosynthetic process	52	1	0.69	0.0936	LOC_Os08g21590
GO:0006820	anion transport	310	4	4.1	0.0939	LOC_Os03g50390;LOC_Os04g53310;LOC_Os08g30810;LOC_Os08g44050
GO:0009555	pollen development	238	4	3.15	0.0945	LOC_Os01g33040;LOC_Os01g67100;LOC_Os08g21590;LOC_Os11g07470
GO:0006740	NADPH regeneration	71	2	0.94	0.0947	LOC_Os01g67860;LOC_Os02g19924
GO:0006098	pentose-phosphate shunt	71	2	0.94	0.0947	LOC_Os01g67860;LOC_Os02g19924
GO:0030837	negative regulation of actin filament po...	11	0	0.15	0.095
GO:0051693	actin filament capping	11	0	0.15	0.095
GO:0009991	response to extracellular stimulus	182	4	2.41	0.0954	LOC_Os01g65310;LOC_Os02g19924;LOC_Os03g13614;LOC_Os08g44050
GO:0009657	plastid organization	207	2	2.74	0.0955	LOC_Os03g50390;LOC_Os06g04610
GO:0015700	arsenite transport	8	0	0.11	0.0959
GO:0010228	vegetative to reproductive phase transit...	281	4	3.72	0.0961	LOC_Os01g35050;LOC_Os06g04610;LOC_Os08g44050;LOC_Os11g16540
GO:0048518	positive regulation of biological proces...	700	13	9.26	0.0963	LOC_Os01g09580;LOC_Os01g67100;LOC_Os03g05020;LOC_Os03g13614;LOC_Os03g24860;LOC_Os03g50390;LOC_Os05g28630;LOC_Os06g04610;LOC_Os06g27890;LOC_Os08g21590;LOC_Os08g44050;LOC_Os11g16540;LOC_Os12g18140
GO:1900140	regulation of seedling development	69	3	0.91	0.0966	LOC_Os03g24860;LOC_Os04g36070;LOC_Os08g44050
GO:0090421	embryonic meristem initiation	50	0	0.66	0.0969
GO:0006635	fatty acid beta-oxidation	96	2	1.27	0.0989	LOC_Os05g44310;LOC_Os08g44050
GO:0010413	glucuronoxylan metabolic process	67	1	0.89	0.0995	LOC_Os05g28630
GO:0051726	regulation of cell cycle	157	2	2.08	0.0997	LOC_Os01g67100;LOC_Os06g27890
GO:0006559	L-phenylalanine catabolic process	6	1	0.08	0.1001	LOC_Os02g19924
GO:1902222	erythrose 4-phosphate/phosphoenolpyruvat...	6	1	0.08	0.1001	LOC_Os02g19924
GO:0001932	regulation of protein phosphorylation	50	1	0.66	0.1003	LOC_Os06g27890
GO:0048511	rhythmic process	114	2	1.51	0.1003	LOC_Os01g35050;LOC_Os04g36070
GO:0010448	vegetative meristem growth	6	1	0.08	0.1006	LOC_Os01g67100
GO:0080186	developmental vegetative growth	6	1	0.08	0.1006	LOC_Os01g67100
GO:0048646	anatomical structure formation involved ...	336	1	4.45	0.1008	LOC_Os01g33040
GO:0009926	auxin polar transport	91	2	1.2	0.1015	LOC_Os06g27890;LOC_Os08g30810
GO:0035556	intracellular signal transduction	336	6	4.45	0.1017	LOC_Os04g36070;LOC_Os06g27890;LOC_Os06g45860;LOC_Os08g21590;LOC_Os08g30810;LOC_Os08g44050
GO:0032312	regulation of ARF GTPase activity	6	0	0.08	0.1018
GO:0072337	modified amino acid transport	6	0	0.08	0.1021
GO:0019216	regulation of lipid metabolic process	27	0	0.36	0.1022
GO:0006096	glycolytic process	139	1	1.84	0.1024	LOC_Os01g67860
GO:0002684	positive regulation of immune system pro...	77	1	1.02	0.1026	LOC_Os06g27890
GO:0050778	positive regulation of immune response	77	1	1.02	0.1026	LOC_Os06g27890
GO:0019685	photosynthesis, dark reaction	12	0	0.16	0.1029
GO:0015977	carbon fixation	12	0	0.16	0.1029
GO:0006793	phosphorus metabolic process	1202	17	15.91	0.1035	LOC_Os01g09580;LOC_Os01g33040;LOC_Os01g67100;LOC_Os01g67860;LOC_Os02g19924;LOC_Os02g43020;LOC_Os03g05020;LOC_Os03g50390;LOC_Os03g53880;LOC_Os04g36070;LOC_Os05g06890;LOC_Os05g29030;LOC_Os06g27890;LOC_Os06g45860;LOC_Os08g21590;LOC_Os08g44050;LOC_Os12g24170
GO:0006766	vitamin metabolic process	47	1	0.62	0.1036	LOC_Os02g19924
GO:0000003	reproduction	412	6	5.45	0.1037	LOC_Os01g33040;LOC_Os03g13614;LOC_Os04g36070;LOC_Os08g44050;LOC_Os12g18140;LOC_Os12g30540
GO:0045491	xylan metabolic process	85	1	1.13	0.104	LOC_Os05g28630
GO:0000375	RNA splicing, via transesterification re...	90	2	1.19	0.1049	LOC_Os03g61220;LOC_Os12g18140
GO:0000377	RNA splicing, via transesterification re...	90	2	1.19	0.1049	LOC_Os03g61220;LOC_Os12g18140
GO:0016197	endosomal transport	27	0	0.36	0.1054
GO:0061024	membrane organization	266	4	3.52	0.1054	LOC_Os06g04610;LOC_Os06g45860;LOC_Os08g23360;LOC_Os08g44050
GO:0046503	glycerolipid catabolic process	6	0	0.08	0.1062
GO:1902582	single-organism intracellular transport	616	6	8.15	0.1066	LOC_Os05g44310;LOC_Os06g45860;LOC_Os08g23360;LOC_Os08g44050;LOC_Os11g07470;LOC_Os12g18140
GO:0006714	sesquiterpenoid metabolic process	19	1	0.25	0.1069	LOC_Os06g45860
GO:0043288	apocarotenoid metabolic process	19	1	0.25	0.1069	LOC_Os06g45860
GO:0009687	abscisic acid metabolic process	19	1	0.25	0.1069	LOC_Os06g45860
GO:0010155	regulation of proton transport	31	1	0.41	0.1081	LOC_Os03g50390
GO:0016579	protein deubiquitination	32	2	0.42	0.1084	LOC_Os01g09580;LOC_Os12g18140
GO:2000030	regulation of response to red or far red...	17	0	0.23	0.1089
GO:0048653	anther development	79	1	1.05	0.1093	LOC_Os03g13614
GO:0006084	acetyl-CoA metabolic process	57	1	0.75	0.1094	LOC_Os12g24170
GO:0010029	regulation of seed germination	66	3	0.87	0.1096	LOC_Os03g24860;LOC_Os04g36070;LOC_Os08g44050
GO:0071369	cellular response to ethylene stimulus	87	2	1.15	0.1098	LOC_Os06g27890;LOC_Os06g45860
GO:0035670	plant-type ovary development	100	1	1.32	0.1104	LOC_Os06g04610
GO:1901575	organic substance catabolic process	1004	11	13.29	0.1104	LOC_Os01g40330;LOC_Os01g67860;LOC_Os02g19924;LOC_Os05g44310;LOC_Os06g45860;LOC_Os08g30810;LOC_Os08g44050;LOC_Os11g16540;LOC_Os12g24170;LOC_Os12g30540;LOC_Os12g42600
GO:0035404	histone-serine phosphorylation	11	1	0.15	0.1106	LOC_Os01g09580
GO:0000398	mRNA splicing, via spliceosome	83	1	1.1	0.111	LOC_Os12g18140
GO:0019538	protein metabolic process	1689	21	22.35	0.1118	LOC_Os01g09580;LOC_Os01g33040;LOC_Os01g61814;LOC_Os01g68324;LOC_Os02g43020;LOC_Os03g05020;LOC_Os03g13170;LOC_Os03g50390;LOC_Os03g53880;LOC_Os04g36070;LOC_Os05g29030;LOC_Os05g44310;LOC_Os06g27890;LOC_Os06g45860;LOC_Os08g21590;LOC_Os08g30810;LOC_Os08g44050;LOC_Os12g18140;LOC_Os12g30540;LOC_Os12g42600;Rice_newGene_1538
GO:0016310	phosphorylation	594	10	7.86	0.1132	LOC_Os01g09580;LOC_Os01g33040;LOC_Os03g05020;LOC_Os03g50390;LOC_Os03g53880;LOC_Os04g36070;LOC_Os06g27890;LOC_Os06g45860;LOC_Os08g21590;LOC_Os08g44050
GO:0010647	positive regulation of cell communicatio...	53	1	0.7	0.1136	LOC_Os06g27890
GO:0023056	positive regulation of signaling	53	1	0.7	0.1136	LOC_Os06g27890
GO:0009967	positive regulation of signal transducti...	53	1	0.7	0.1136	LOC_Os06g27890
GO:0016569	covalent chromatin modification	341	6	4.51	0.1138	LOC_Os01g09580;LOC_Os01g33040;LOC_Os03g05020;LOC_Os03g53880;LOC_Os06g27890;LOC_Os12g18140
GO:0042752	regulation of circadian rhythm	43	1	0.57	0.1138	LOC_Os04g36070
GO:0009870	defense response signaling pathway, resi...	16	0	0.21	0.1139
GO:0051788	response to misfolded protein	93	0	1.23	0.1144
GO:0043412	macromolecule modification	1297	19	17.17	0.1152	LOC_Os01g09580;LOC_Os01g33040;LOC_Os01g67100;LOC_Os01g68324;LOC_Os02g43020;LOC_Os03g05020;LOC_Os03g13170;LOC_Os03g50390;LOC_Os03g53880;LOC_Os04g36070;LOC_Os05g29030;LOC_Os06g27890;LOC_Os06g45860;LOC_Os08g05880;LOC_Os08g21590;LOC_Os08g30810;LOC_Os08g44050;LOC_Os12g18140;LOC_Os12g42600
GO:0046164	alcohol catabolic process	16	0	0.21	0.1154
GO:0006558	L-phenylalanine metabolic process	8	1	0.11	0.1166	LOC_Os02g19924
GO:1902221	erythrose 4-phosphate/phosphoenolpyruvat...	8	1	0.11	0.1166	LOC_Os02g19924
GO:0000226	microtubule cytoskeleton organization	196	5	2.59	0.1169	LOC_Os01g09580;LOC_Os01g33040;LOC_Os03g05020;LOC_Os06g27890;LOC_Os08g06380
GO:0046686	response to cadmium ion	376	2	4.98	0.117	LOC_Os01g67860;LOC_Os02g43020
GO:0006739	NADP metabolic process	78	2	1.03	0.1178	LOC_Os01g67860;LOC_Os02g19924
GO:0042325	regulation of phosphorylation	51	1	0.68	0.1201	LOC_Os06g27890
GO:0071407	cellular response to organic cyclic comp...	359	5	4.75	0.1201	LOC_Os01g65310;LOC_Os06g27890;LOC_Os06g45860;LOC_Os08g44050;LOC_Os12g18140
GO:0007275	multicellular organismal development	2071	35	27.41	0.1201	LOC_Os01g09580;LOC_Os01g33040;LOC_Os01g35050;LOC_Os01g40330;LOC_Os01g49180;LOC_Os01g52864;LOC_Os01g67100;LOC_Os01g70060;LOC_Os02g19924;LOC_Os02g43020;LOC_Os03g05020;LOC_Os03g13170;LOC_Os03g13614;LOC_Os03g24860;LOC_Os03g50390;LOC_Os03g53880;LOC_Os03g61220;LOC_Os04g36070;LOC_Os04g58780;LOC_Os05g28630;LOC_Os05g44310;LOC_Os06g04610;LOC_Os06g27890;LOC_Os08g06380;LOC_Os08g12680;LOC_Os08g21590;LOC_Os08g…
GO:0043242	negative regulation of protein complex d...	14	0	0.19	0.1206
GO:1901880	negative regulation of protein depolymer...	14	0	0.19	0.1206
GO:0007031	peroxisome organization	80	3	1.06	0.1208	LOC_Os04g53690;LOC_Os05g44310;LOC_Os08g44050
GO:0006650	glycerophospholipid metabolic process	76	1	1.01	0.121	LOC_Os08g21590
GO:0043407	negative regulation of MAP kinase activi...	9	0	0.12	0.1218
GO:0043409	negative regulation of MAPK cascade	9	0	0.12	0.1218
GO:1902532	negative regulation of intracellular sig...	9	0	0.12	0.1218
GO:0048645	organ formation	225	0	2.98	0.122
GO:0046907	intracellular transport	717	6	9.49	0.1223	LOC_Os05g44310;LOC_Os06g45860;LOC_Os08g23360;LOC_Os08g44050;LOC_Os11g07470;LOC_Os12g18140
GO:0016925	protein sumoylation	8	0	0.11	0.1232
GO:0042181	ketone biosynthetic process	6	0	0.08	0.1242
GO:0006950	response to stress	2039	29	26.99	0.1243	LOC_Os01g09580;LOC_Os01g35050;LOC_Os01g40330;LOC_Os01g49180;LOC_Os01g65310;LOC_Os01g67100;LOC_Os01g67860;LOC_Os01g68324;LOC_Os02g19924;LOC_Os02g43020;LOC_Os03g13614;LOC_Os03g24860;LOC_Os03g50390;LOC_Os03g53880;LOC_Os03g61220;LOC_Os04g53310;LOC_Os05g06890;LOC_Os05g28630;LOC_Os05g29030;LOC_Os05g43690;LOC_Os06g27890;LOC_Os06g45860;LOC_Os08g06380;LOC_Os08g21590;LOC_Os08g44050;LOC_Os11g16540;LOC_Os12g…
GO:0051503	adenine nucleotide transport	7	0	0.09	0.1247
GO:0015868	purine ribonucleotide transport	7	0	0.09	0.1247
GO:0031122	cytoplasmic microtubule organization	34	0	0.45	0.1254
GO:0006796	phosphate-containing compound metabolic ...	1153	16	15.26	0.1254	LOC_Os01g09580;LOC_Os01g33040;LOC_Os01g67100;LOC_Os01g67860;LOC_Os02g19924;LOC_Os02g43020;LOC_Os03g05020;LOC_Os03g50390;LOC_Os03g53880;LOC_Os04g36070;LOC_Os05g06890;LOC_Os05g29030;LOC_Os06g27890;LOC_Os06g45860;LOC_Os08g21590;LOC_Os08g44050
GO:0071417	cellular response to organonitrogen comp...	9	0	0.12	0.1258
GO:0009832	plant-type cell wall biogenesis	111	2	1.47	0.1259	LOC_Os01g35050;LOC_Os12g24170
GO:0009108	coenzyme biosynthetic process	67	2	0.89	0.1259	LOC_Os02g19924;LOC_Os06g45860
GO:0016036	cellular response to phosphate starvatio...	66	1	0.87	0.1262	LOC_Os01g65310
GO:0070592	cell wall polysaccharide biosynthetic pr...	71	1	0.94	0.1263	LOC_Os05g28630
GO:0070589	cellular component macromolecule biosynt...	71	1	0.94	0.1263	LOC_Os05g28630
GO:0044038	cell wall macromolecule biosynthetic pro...	71	1	0.94	0.1263	LOC_Os05g28630
GO:0009963	positive regulation of flavonoid biosynt...	41	0	0.54	0.1272
GO:0051347	positive regulation of transferase activ...	8	1	0.11	0.1272	LOC_Os06g27890
GO:1901605	alpha-amino acid metabolic process	273	2	3.61	0.1276	LOC_Os02g19924;LOC_Os12g41500
GO:0015865	purine nucleotide transport	9	0	0.12	0.1279
GO:0060284	regulation of cell development	27	0	0.36	0.1279
GO:0055085	transmembrane transport	306	6	4.05	0.1285	LOC_Os03g24860;LOC_Os03g50390;LOC_Os05g44310;LOC_Os06g45860;LOC_Os08g30810;LOC_Os08g44050
GO:0010072	primary shoot apical meristem specificat...	44	0	0.58	0.1287
GO:0010410	hemicellulose metabolic process	94	1	1.24	0.129	LOC_Os05g28630
GO:0071396	cellular response to lipid	318	6	4.21	0.1291	LOC_Os02g19924;LOC_Os03g13614;LOC_Os04g36070;LOC_Os06g45860;LOC_Os08g30810;LOC_Os08g44050
GO:0008544	epidermis development	512	10	6.78	0.1293	LOC_Os01g33040;LOC_Os01g40330;LOC_Os01g52864;LOC_Os01g67100;LOC_Os03g05020;LOC_Os06g27890;LOC_Os08g06380;LOC_Os08g21590;LOC_Os08g44050;LOC_Os12g24170
GO:0060429	epithelium development	512	10	6.78	0.1293	LOC_Os01g33040;LOC_Os01g40330;LOC_Os01g52864;LOC_Os01g67100;LOC_Os03g05020;LOC_Os06g27890;LOC_Os08g06380;LOC_Os08g21590;LOC_Os08g44050;LOC_Os12g24170
GO:0043588	skin development	512	10	6.78	0.1293	LOC_Os01g33040;LOC_Os01g40330;LOC_Os01g52864;LOC_Os01g67100;LOC_Os03g05020;LOC_Os06g27890;LOC_Os08g06380;LOC_Os08g21590;LOC_Os08g44050;LOC_Os12g24170
GO:0009904	chloroplast accumulation movement	7	1	0.09	0.1294	LOC_Os03g50390
GO:0019752	carboxylic acid metabolic process	862	11	11.41	0.1296	LOC_Os01g67860;LOC_Os02g19924;LOC_Os03g13614;LOC_Os03g24860;LOC_Os05g43690;LOC_Os05g44310;LOC_Os06g27890;LOC_Os06g45860;LOC_Os08g44050;LOC_Os12g24170;LOC_Os12g41500
GO:0045089	positive regulation of innate immune res...	76	1	1.01	0.1299	LOC_Os06g27890
GO:0042180	cellular ketone metabolic process	31	1	0.41	0.1299	LOC_Os03g13614
GO:0010160	formation of organ boundary	27	0	0.36	0.1303
GO:0048859	formation of anatomical boundary	27	0	0.36	0.1303
GO:0080135	regulation of cellular response to stres...	198	2	2.62	0.1304	LOC_Os06g45860;LOC_Os08g44050
GO:0042593	glucose homeostasis	13	2	0.17	0.1308	LOC_Os03g13614;LOC_Os03g24860
GO:0007263	nitric oxide mediated signal transductio...	7	0	0.09	0.1329
GO:0042343	indole glucosinolate metabolic process	14	0	0.19	0.1336
GO:0071229	cellular response to acid chemical	433	8	5.73	0.134	LOC_Os01g65310;LOC_Os02g19924;LOC_Os03g13614;LOC_Os04g36070;LOC_Os06g27890;LOC_Os06g45860;LOC_Os08g30810;LOC_Os08g44050
GO:0010562	positive regulation of phosphorus metabo...	6	1	0.08	0.1345	LOC_Os06g27890
GO:0045937	positive regulation of phosphate metabol...	6	1	0.08	0.1345	LOC_Os06g27890
GO:0042327	positive regulation of phosphorylation	6	1	0.08	0.1345	LOC_Os06g27890
GO:0006508	proteolysis	381	5	5.04	0.1345	LOC_Os05g44310;LOC_Os08g30810;LOC_Os12g30540;LOC_Os12g42600;Rice_newGene_1538
GO:0009863	salicylic acid mediated signaling pathwa...	193	4	2.55	0.1347	LOC_Os01g65310;LOC_Os06g27890;LOC_Os06g45860;LOC_Os08g44050
GO:0048878	chemical homeostasis	156	3	2.06	0.1352	LOC_Os01g09580;LOC_Os03g13614;LOC_Os03g24860
GO:0033993	response to lipid	598	10	7.91	0.1355	LOC_Os01g35050;LOC_Os02g19924;LOC_Os03g13614;LOC_Os03g24860;LOC_Os04g36070;LOC_Os05g06890;LOC_Os05g29030;LOC_Os06g45860;LOC_Os08g30810;LOC_Os08g44050
GO:0090487	secondary metabolite catabolic process	70	0	0.93	0.1358
GO:0009407	toxin catabolic process	70	0	0.93	0.1358
GO:0019395	fatty acid oxidation	99	2	1.31	0.1368	LOC_Os05g44310;LOC_Os08g44050
GO:0043414	macromolecule methylation	335	7	4.43	0.1368	LOC_Os01g09580;LOC_Os01g67100;LOC_Os03g05020;LOC_Os03g13170;LOC_Os06g27890;LOC_Os08g05880;LOC_Os12g18140
GO:0044702	single organism reproductive process	1159	15	15.34	0.1371	LOC_Os01g33040;LOC_Os03g05020;LOC_Os03g13170;LOC_Os03g13614;LOC_Os03g50390;LOC_Os03g61220;LOC_Os04g36070;LOC_Os04g58780;LOC_Os06g04610;LOC_Os06g27890;LOC_Os08g21590;LOC_Os08g44050;LOC_Os12g18140;LOC_Os12g30540;LOC_Os12g41500
GO:0048508	embryonic meristem development	81	0	1.07	0.1374
GO:0040007	growth	729	12	9.65	0.1377	LOC_Os01g40330;LOC_Os01g52864;LOC_Os01g67100;LOC_Os01g70060;LOC_Os02g19924;LOC_Os03g05020;LOC_Os03g50390;LOC_Os08g06380;LOC_Os08g21590;LOC_Os08g30810;LOC_Os08g44050;LOC_Os12g24170
GO:0006541	glutamine metabolic process	9	0	0.12	0.1377
GO:0044848	biological phase	25	1	0.33	0.1385	LOC_Os12g18140
GO:0043900	regulation of multi-organism process	108	0	1.43	0.1386
GO:0006818	hydrogen transport	57	1	0.75	0.1387	LOC_Os03g50390
GO:0015992	proton transport	57	1	0.75	0.1387	LOC_Os03g50390
GO:0044707	single-multicellular organism process	2105	35	27.86	0.1389	LOC_Os01g09580;LOC_Os01g33040;LOC_Os01g35050;LOC_Os01g40330;LOC_Os01g49180;LOC_Os01g52864;LOC_Os01g67100;LOC_Os01g70060;LOC_Os02g19924;LOC_Os02g43020;LOC_Os03g05020;LOC_Os03g13170;LOC_Os03g13614;LOC_Os03g24860;LOC_Os03g50390;LOC_Os03g53880;LOC_Os03g61220;LOC_Os04g36070;LOC_Os04g58780;LOC_Os05g28630;LOC_Os05g44310;LOC_Os06g04610;LOC_Os06g27890;LOC_Os08g06380;LOC_Os08g12680;LOC_Os08g21590;LOC_Os08g…
GO:0015780	nucleotide-sugar transport	13	0	0.17	0.1393
GO:0010099	regulation of photomorphogenesis	16	0	0.21	0.1398
GO:0006139	nucleobase-containing compound metabolic...	1988	35	26.31	0.14	LOC_Os01g09580;LOC_Os01g33040;LOC_Os01g35050;LOC_Os01g49180;LOC_Os01g65310;LOC_Os01g67100;LOC_Os01g67860;LOC_Os01g68324;LOC_Os02g19924;LOC_Os02g43020;LOC_Os03g05020;LOC_Os03g06240;LOC_Os03g13170;LOC_Os03g13614;LOC_Os03g50390;LOC_Os03g53880;LOC_Os03g61220;LOC_Os04g36070;LOC_Os04g51940;LOC_Os05g06890;LOC_Os05g28630;LOC_Os06g04610;LOC_Os06g16980;LOC_Os06g27890;LOC_Os06g45860;LOC_Os08g05880;LOC_Os08g…
GO:0048466	androecium development	132	1	1.75	0.14	LOC_Os03g13614
GO:0048443	stamen development	132	1	1.75	0.14	LOC_Os03g13614
GO:0045927	positive regulation of growth	10	0	0.13	0.1401
GO:1902644	tertiary alcohol metabolic process	20	1	0.26	0.1403	LOC_Os06g45860
GO:0006259	DNA metabolic process	491	8	6.5	0.1404	LOC_Os01g33040;LOC_Os01g49180;LOC_Os01g67100;LOC_Os06g16980;LOC_Os06g27890;LOC_Os08g06380;LOC_Os12g18140;LOC_Os12g30540
GO:0009908	flower development	670	6	8.87	0.1404	LOC_Os01g33040;LOC_Os03g13614;LOC_Os04g58780;LOC_Os06g04610;LOC_Os06g27890;LOC_Os12g18140
GO:0015748	organophosphate ester transport	67	0	0.89	0.1413
GO:0015772	oligosaccharide transport	7	0	0.09	0.1416
GO:0048229	gametophyte development	368	6	4.87	0.1439	LOC_Os01g33040;LOC_Os01g67100;LOC_Os05g44310;LOC_Os08g21590;LOC_Os11g07470;LOC_Os12g18140
GO:0016144	S-glycoside biosynthetic process	79	2	1.05	0.1442	LOC_Os02g19924;LOC_Os12g41500
GO:0019761	glucosinolate biosynthetic process	79	2	1.05	0.1442	LOC_Os02g19924;LOC_Os12g41500
GO:0019758	glycosinolate biosynthetic process	79	2	1.05	0.1442	LOC_Os02g19924;LOC_Os12g41500
GO:0048731	system development	1745	28	23.1	0.1444	LOC_Os01g33040;LOC_Os01g35050;LOC_Os01g40330;LOC_Os01g52864;LOC_Os01g67100;LOC_Os01g70060;LOC_Os02g19924;LOC_Os03g05020;LOC_Os03g13170;LOC_Os03g13614;LOC_Os03g50390;LOC_Os03g61220;LOC_Os04g36070;LOC_Os04g58780;LOC_Os05g28630;LOC_Os06g04610;LOC_Os06g27890;LOC_Os08g06380;LOC_Os08g12680;LOC_Os08g21590;LOC_Os08g30810;LOC_Os08g44050;LOC_Os11g16540;LOC_Os12g18140;LOC_Os12g24170;LOC_Os12g30540;LOC_Os12g…
GO:0043436	oxoacid metabolic process	864	11	11.44	0.1448	LOC_Os01g67860;LOC_Os02g19924;LOC_Os03g13614;LOC_Os03g24860;LOC_Os05g43690;LOC_Os05g44310;LOC_Os06g27890;LOC_Os06g45860;LOC_Os08g44050;LOC_Os12g24170;LOC_Os12g41500
GO:0010243	response to organonitrogen compound	217	1	2.87	0.1454	LOC_Os04g36070
GO:0051641	cellular localization	836	7	11.06	0.146	LOC_Os03g50390;LOC_Os05g44310;LOC_Os06g45860;LOC_Os08g23360;LOC_Os08g44050;LOC_Os11g07470;LOC_Os12g18140
GO:0007623	circadian rhythm	111	2	1.47	0.147	LOC_Os01g35050;LOC_Os04g36070
GO:0006555	methionine metabolic process	62	1	0.82	0.1471	LOC_Os12g41500
GO:0034754	cellular hormone metabolic process	40	1	0.53	0.1473	LOC_Os02g19924
GO:1901659	glycosyl compound biosynthetic process	125	2	1.65	0.1478	LOC_Os02g19924;LOC_Os12g41500
GO:0031163	metallo-sulfur cluster assembly	31	1	0.41	0.1478	LOC_Os06g04610
GO:0016226	iron-sulfur cluster assembly	31	1	0.41	0.1478	LOC_Os06g04610
GO:0055088	lipid homeostasis	6	0	0.08	0.1482
GO:0010268	brassinosteroid homeostasis	6	0	0.08	0.1482
GO:0044802	single-organism membrane organization	260	4	3.44	0.1491	LOC_Os06g04610;LOC_Os06g45860;LOC_Os08g23360;LOC_Os08g44050
GO:0048585	negative regulation of response to stimu...	192	3	2.54	0.1491	LOC_Os01g65310;LOC_Os06g45860;LOC_Os08g44050
GO:0051606	detection of stimulus	91	0	1.2	0.1494
GO:0080167	response to karrikin	74	1	0.98	0.15	LOC_Os01g67860
GO:0071446	cellular response to salicylic acid stim...	194	4	2.57	0.1501	LOC_Os01g65310;LOC_Os06g27890;LOC_Os06g45860;LOC_Os08g44050
GO:0006066	alcohol metabolic process	201	3	2.66	0.1501	LOC_Os06g45860;LOC_Os08g21590;LOC_Os12g24170
GO:0071366	cellular response to indolebutyric acid ...	6	0	0.08	0.1502
GO:0030865	cortical cytoskeleton organization	33	0	0.44	0.1506
GO:0009620	response to fungus	302	3	4	0.1509	LOC_Os01g09580;LOC_Os02g19924;LOC_Os06g45860
GO:0060919	auxin influx	14	0	0.19	0.1512
GO:0034440	lipid oxidation	100	2	1.32	0.1512	LOC_Os05g44310;LOC_Os08g44050
GO:0060560	developmental growth involved in morphog...	461	9	6.1	0.1515	LOC_Os01g40330;LOC_Os01g52864;LOC_Os01g70060;LOC_Os03g05020;LOC_Os03g50390;LOC_Os08g06380;LOC_Os08g21590;LOC_Os08g30810;LOC_Os12g24170
GO:0071103	DNA conformation change	71	2	0.94	0.1519	LOC_Os01g67100;LOC_Os06g16980
GO:0007127	meiosis I	76	1	1.01	0.1519	LOC_Os12g30540
GO:0000373	Group II intron splicing	7	1	0.09	0.1522	LOC_Os03g61220
GO:0000280	nuclear division	179	1	2.37	0.1524	LOC_Os12g30540
GO:0006082	organic acid metabolic process	865	11	11.45	0.1528	LOC_Os01g67860;LOC_Os02g19924;LOC_Os03g13614;LOC_Os03g24860;LOC_Os05g43690;LOC_Os05g44310;LOC_Os06g27890;LOC_Os06g45860;LOC_Os08g44050;LOC_Os12g24170;LOC_Os12g41500
GO:0048768	root hair cell tip growth	11	0	0.15	0.1533
GO:0048438	floral whorl development	337	3	4.46	0.1534	LOC_Os03g13614;LOC_Os04g58780;LOC_Os06g04610
GO:0048584	positive regulation of response to stimu...	129	1	1.71	0.1534	LOC_Os06g27890
GO:0006783	heme biosynthetic process	12	0	0.16	0.1538
GO:0009129	pyrimidine nucleoside monophosphate meta...	11	0	0.15	0.1542
GO:0006400	tRNA modification	18	0	0.24	0.1544
GO:0052315	phytoalexin biosynthetic process	13	0	0.17	0.1544
GO:0048513	organ development	1328	20	17.58	0.1549	LOC_Os01g33040;LOC_Os01g40330;LOC_Os01g52864;LOC_Os01g67100;LOC_Os01g70060;LOC_Os02g19924;LOC_Os03g05020;LOC_Os03g13614;LOC_Os03g50390;LOC_Os04g58780;LOC_Os05g28630;LOC_Os06g04610;LOC_Os06g27890;LOC_Os08g06380;LOC_Os08g21590;LOC_Os08g30810;LOC_Os08g44050;LOC_Os12g18140;LOC_Os12g24170;LOC_Os12g42600
GO:0034470	ncRNA processing	130	4	1.72	0.155	LOC_Os01g68324;LOC_Os06g04610;LOC_Os08g05880;LOC_Os12g18140
GO:0051234	establishment of localization	1404	16	18.58	0.1551	LOC_Os01g09580;LOC_Os01g65310;LOC_Os02g43020;LOC_Os03g24860;LOC_Os03g50390;LOC_Os04g53310;LOC_Os05g44310;LOC_Os06g27890;LOC_Os06g45860;LOC_Os08g21590;LOC_Os08g23360;LOC_Os08g30810;LOC_Os08g44050;LOC_Os11g07470;LOC_Os11g16540;LOC_Os12g18140
GO:0009699	phenylpropanoid biosynthetic process	84	0	1.11	0.1552
GO:0070585	protein localization to mitochondrion	29	0	0.38	0.1553
GO:0006626	protein targeting to mitochondrion	29	0	0.38	0.1553
GO:0072655	establishment of protein localization to...	29	0	0.38	0.1553
GO:0043480	pigment accumulation in tissues	85	0	1.13	0.1553
GO:0043481	anthocyanin accumulation in tissues in r...	85	0	1.13	0.1553
GO:0043473	pigmentation	85	0	1.13	0.1553
GO:0043476	pigment accumulation	85	0	1.13	0.1553
GO:0043478	pigment accumulation in response to UV l...	85	0	1.13	0.1553
GO:0043479	pigment accumulation in tissues in respo...	85	0	1.13	0.1553
GO:0072524	pyridine-containing compound metabolic p...	84	2	1.11	0.156	LOC_Os01g67860;LOC_Os02g19924
GO:0006081	cellular aldehyde metabolic process	117	1	1.55	0.1561	LOC_Os02g19924
GO:0016482	cytoplasmic transport	403	5	5.33	0.1561	LOC_Os05g44310;LOC_Os06g45860;LOC_Os08g23360;LOC_Os08g44050;LOC_Os12g18140
GO:0009889	regulation of biosynthetic process	906	15	11.99	0.1566	LOC_Os01g09580;LOC_Os01g33040;LOC_Os01g35050;LOC_Os01g65310;LOC_Os01g67100;LOC_Os03g05020;LOC_Os03g13614;LOC_Os03g50390;LOC_Os04g36070;LOC_Os05g28630;LOC_Os06g04610;LOC_Os06g27890;LOC_Os08g12680;LOC_Os08g44050;LOC_Os12g18140
GO:0001101	response to acid chemical	838	15	11.09	0.1573	LOC_Os01g35050;LOC_Os01g65310;LOC_Os02g19924;LOC_Os03g13614;LOC_Os03g24860;LOC_Os03g61220;LOC_Os04g36070;LOC_Os05g06890;LOC_Os05g28630;LOC_Os05g29030;LOC_Os06g27890;LOC_Os06g45860;LOC_Os08g06380;LOC_Os08g30810;LOC_Os08g44050
GO:0060255	regulation of macromolecule metabolic pr...	1099	16	14.55	0.1575	LOC_Os01g09580;LOC_Os01g33040;LOC_Os01g35050;LOC_Os01g65310;LOC_Os01g67100;LOC_Os03g05020;LOC_Os03g13614;LOC_Os03g50390;LOC_Os03g53880;LOC_Os04g36070;LOC_Os05g28630;LOC_Os06g04610;LOC_Os06g27890;LOC_Os08g12680;LOC_Os08g44050;LOC_Os12g18140
GO:0071215	cellular response to abscisic acid stimu...	209	4	2.77	0.1587	LOC_Os02g19924;LOC_Os03g13614;LOC_Os06g45860;LOC_Os08g30810
GO:0010501	RNA secondary structure unwinding	15	0	0.2	0.159
GO:0050896	response to stimulus	2719	35	35.99	0.1593	LOC_Os01g09580;LOC_Os01g33040;LOC_Os01g35050;LOC_Os01g40330;LOC_Os01g49180;LOC_Os01g65310;LOC_Os01g67100;LOC_Os01g67860;LOC_Os01g68324;LOC_Os02g19924;LOC_Os02g43020;LOC_Os03g13614;LOC_Os03g24860;LOC_Os03g50390;LOC_Os03g53880;LOC_Os03g61220;LOC_Os04g36070;LOC_Os04g53310;LOC_Os05g06890;LOC_Os05g28630;LOC_Os05g29030;LOC_Os05g43690;LOC_Os05g44310;LOC_Os06g27890;LOC_Os06g45860;LOC_Os08g06380;LOC_Os08g…
GO:0009067	aspartate family amino acid biosynthetic...	72	1	0.95	0.1599	LOC_Os12g41500
GO:0071554	cell wall organization or biogenesis	587	6	7.77	0.1603	LOC_Os01g35050;LOC_Os03g50390;LOC_Os05g28630;LOC_Os05g43690;LOC_Os08g06380;LOC_Os12g24170
GO:0007165	signal transduction	997	14	13.2	0.1605	LOC_Os01g09580;LOC_Os01g65310;LOC_Os02g19924;LOC_Os02g43020;LOC_Os03g13614;LOC_Os03g50390;LOC_Os03g53880;LOC_Os04g36070;LOC_Os06g27890;LOC_Os06g45860;LOC_Os08g21590;LOC_Os08g30810;LOC_Os08g44050;LOC_Os11g07470
GO:1900457	regulation of brassinosteroid mediated s...	18	0	0.24	0.1606
GO:1900459	positive regulation of brassinosteroid m...	18	0	0.24	0.1606
GO:0006479	protein methylation	201	3	2.66	0.1611	LOC_Os01g09580;LOC_Os03g05020;LOC_Os12g18140
GO:0016571	histone methylation	201	3	2.66	0.1611	LOC_Os01g09580;LOC_Os03g05020;LOC_Os12g18140
GO:0008213	protein alkylation	201	3	2.66	0.1611	LOC_Os01g09580;LOC_Os03g05020;LOC_Os12g18140
GO:0009690	cytokinin metabolic process	12	0	0.16	0.1623
GO:0010383	cell wall polysaccharide metabolic proce...	129	1	1.71	0.1631	LOC_Os05g28630
GO:0030834	regulation of actin filament depolymeriz...	12	0	0.16	0.1633
GO:0030835	negative regulation of actin filament de...	12	0	0.16	0.1633
GO:0006779	porphyrin-containing compound biosynthet...	65	0	0.86	0.1634
GO:0044272	sulfur compound biosynthetic process	266	3	3.52	0.1661	LOC_Os02g19924;LOC_Os06g27890;LOC_Os12g41500
GO:0002376	immune system process	581	6	7.69	0.1661	LOC_Os01g65310;LOC_Os02g19924;LOC_Os02g43020;LOC_Os06g27890;LOC_Os06g45860;LOC_Os08g44050
GO:0002253	activation of immune response	40	1	0.53	0.1663	LOC_Os06g27890
GO:0002218	activation of innate immune response	40	1	0.53	0.1663	LOC_Os06g27890
GO:0090567	reproductive shoot system development	688	6	9.11	0.1668	LOC_Os01g33040;LOC_Os03g13614;LOC_Os04g58780;LOC_Os06g04610;LOC_Os06g27890;LOC_Os12g18140
GO:0009893	positive regulation of metabolic process	345	8	4.57	0.1673	LOC_Os01g09580;LOC_Os03g13614;LOC_Os03g50390;LOC_Os05g28630;LOC_Os06g04610;LOC_Os06g27890;LOC_Os08g44050;LOC_Os12g18140
GO:1902580	single-organism cellular localization	245	4	3.24	0.1674	LOC_Os05g44310;LOC_Os06g45860;LOC_Os08g23360;LOC_Os08g44050
GO:1902578	single-organism localization	245	4	3.24	0.1674	LOC_Os05g44310;LOC_Os06g45860;LOC_Os08g23360;LOC_Os08g44050
GO:0051188	cofactor biosynthetic process	116	2	1.54	0.1683	LOC_Os02g19924;LOC_Os06g45860
GO:0006901	vesicle coating	6	0	0.08	0.1691
GO:0009888	tissue development	898	12	11.89	0.1692	LOC_Os01g33040;LOC_Os01g40330;LOC_Os01g52864;LOC_Os01g67100;LOC_Os03g05020;LOC_Os05g28630;LOC_Os06g27890;LOC_Os08g06380;LOC_Os08g21590;LOC_Os08g44050;LOC_Os12g18140;LOC_Os12g24170
GO:0071555	cell wall organization	427	5	5.65	0.1692	LOC_Os01g35050;LOC_Os03g50390;LOC_Os05g28630;LOC_Os05g43690;LOC_Os12g24170
GO:0065009	regulation of molecular function	197	4	2.61	0.1693	LOC_Os01g35050;LOC_Os03g50390;LOC_Os06g27890;LOC_Os08g30810
GO:0009891	positive regulation of biosynthetic proc...	279	8	3.69	0.1695	LOC_Os01g09580;LOC_Os03g13614;LOC_Os03g50390;LOC_Os05g28630;LOC_Os06g04610;LOC_Os06g27890;LOC_Os08g44050;LOC_Os12g18140
GO:0007059	chromosome segregation	96	1	1.27	0.1701	LOC_Os12g30540
GO:0010604	positive regulation of macromolecule met...	284	8	3.76	0.1726	LOC_Os01g09580;LOC_Os03g13614;LOC_Os03g50390;LOC_Os05g28630;LOC_Os06g04610;LOC_Os06g27890;LOC_Os08g44050;LOC_Os12g18140
GO:0045935	positive regulation of nucleobase-contai...	218	6	2.89	0.1745	LOC_Os01g09580;LOC_Os03g13614;LOC_Os05g28630;LOC_Os06g04610;LOC_Os08g44050;LOC_Os12g18140
GO:0022403	cell cycle phase	24	1	0.32	0.1753	LOC_Os12g18140
GO:0048481	ovule development	98	1	1.3	0.1756	LOC_Os06g04610
GO:0014070	response to organic cyclic compound	485	8	6.42	0.1759	LOC_Os01g33040;LOC_Os01g35050;LOC_Os01g65310;LOC_Os06g27890;LOC_Os06g45860;LOC_Os08g06380;LOC_Os08g44050;LOC_Os12g18140
GO:0072329	monocarboxylic acid catabolic process	131	2	1.73	0.1768	LOC_Os05g44310;LOC_Os08g44050
GO:1990267	response to transition metal nanoparticl...	57	0	0.75	0.177
GO:0090304	nucleic acid metabolic process	1674	31	22.16	0.1771	LOC_Os01g09580;LOC_Os01g33040;LOC_Os01g35050;LOC_Os01g49180;LOC_Os01g65310;LOC_Os01g67100;LOC_Os01g68324;LOC_Os03g05020;LOC_Os03g06240;LOC_Os03g13170;LOC_Os03g13614;LOC_Os03g50390;LOC_Os03g53880;LOC_Os03g61220;LOC_Os04g36070;LOC_Os04g51940;LOC_Os05g28630;LOC_Os06g04610;LOC_Os06g16980;LOC_Os06g27890;LOC_Os06g45860;LOC_Os08g05880;LOC_Os08g06380;LOC_Os08g12680;LOC_Os08g21590;LOC_Os08g44050;LOC_Os11g…
GO:0040011	locomotion	14	0	0.19	0.1772
GO:0034641	cellular nitrogen compound metabolic pro...	2138	36	28.3	0.1772	LOC_Os01g09580;LOC_Os01g33040;LOC_Os01g35050;LOC_Os01g49180;LOC_Os01g65310;LOC_Os01g67100;LOC_Os01g67860;LOC_Os01g68324;LOC_Os02g19924;LOC_Os02g43020;LOC_Os03g05020;LOC_Os03g06240;LOC_Os03g13170;LOC_Os03g13614;LOC_Os03g50390;LOC_Os03g53880;LOC_Os03g61220;LOC_Os04g36070;LOC_Os04g51940;LOC_Os05g06890;LOC_Os05g28630;LOC_Os06g04610;LOC_Os06g16980;LOC_Os06g27890;LOC_Os06g45860;LOC_Os08g05880;LOC_Os08g…
GO:0010363	regulation of plant-type hypersensitive ...	187	2	2.48	0.1775	LOC_Os06g45860;LOC_Os08g44050
GO:0018298	protein-chromophore linkage	6	0	0.08	0.1782
GO:0016049	cell growth	564	10	7.46	0.1784	LOC_Os01g40330;LOC_Os01g52864;LOC_Os01g70060;LOC_Os02g19924;LOC_Os03g05020;LOC_Os03g50390;LOC_Os08g06380;LOC_Os08g21590;LOC_Os08g30810;LOC_Os12g24170
GO:0009395	phospholipid catabolic process	8	0	0.11	0.179
GO:0071705	nitrogen compound transport	332	3	4.39	0.18	LOC_Os04g53310;LOC_Os08g44050;LOC_Os12g18140
GO:0043622	cortical microtubule organization	32	0	0.42	0.1802
GO:0043401	steroid hormone mediated signaling pathw...	55	0	0.73	0.1808
GO:0009742	brassinosteroid mediated signaling pathw...	55	0	0.73	0.1808
GO:0071367	cellular response to brassinosteroid sti...	55	0	0.73	0.1808
GO:0048545	response to steroid hormone	55	0	0.73	0.1808
GO:0071383	cellular response to steroid hormone sti...	55	0	0.73	0.1808
GO:0006979	response to oxidative stress	320	4	4.24	0.1809	LOC_Os01g67860;LOC_Os02g43020;LOC_Os06g45860;LOC_Os12g24170
GO:0009738	abscisic acid-activated signaling pathwa...	195	3	2.58	0.1809	LOC_Os02g19924;LOC_Os06g45860;LOC_Os08g30810
GO:0031323	regulation of cellular metabolic process	1064	17	14.08	0.1813	LOC_Os01g09580;LOC_Os01g33040;LOC_Os01g35050;LOC_Os01g65310;LOC_Os01g67100;LOC_Os02g43020;LOC_Os03g05020;LOC_Os03g13614;LOC_Os03g50390;LOC_Os03g53880;LOC_Os04g36070;LOC_Os05g28630;LOC_Os06g04610;LOC_Os06g27890;LOC_Os08g12680;LOC_Os08g44050;LOC_Os12g18140
GO:0006972	hyperosmotic response	185	3	2.45	0.182	LOC_Os02g19924;LOC_Os05g29030;LOC_Os06g45860
GO:0018130	heterocycle biosynthetic process	1125	17	14.89	0.1834	LOC_Os01g09580;LOC_Os01g35050;LOC_Os01g65310;LOC_Os01g67100;LOC_Os02g19924;LOC_Os02g43020;LOC_Os03g05020;LOC_Os03g13614;LOC_Os03g50390;LOC_Os04g36070;LOC_Os05g28630;LOC_Os06g04610;LOC_Os06g27890;LOC_Os06g45860;LOC_Os08g12680;LOC_Os08g44050;LOC_Os12g18140
GO:0009611	response to wounding	178	1	2.36	0.1854	LOC_Os02g19924
GO:0044093	positive regulation of molecular functio...	84	3	1.11	0.1854	LOC_Os01g35050;LOC_Os03g50390;LOC_Os06g27890
GO:0006665	sphingolipid metabolic process	19	0	0.25	0.1855
GO:0009719	response to endogenous stimulus	1075	13	14.23	0.1855	LOC_Os01g09580;LOC_Os01g35050;LOC_Os02g19924;LOC_Os02g43020;LOC_Os03g13614;LOC_Os03g24860;LOC_Os04g36070;LOC_Os05g06890;LOC_Os05g29030;LOC_Os06g27890;LOC_Os06g45860;LOC_Os08g30810;LOC_Os08g44050
GO:0009553	embryo sac development	143	3	1.89	0.1867	LOC_Os01g33040;LOC_Os05g44310;LOC_Os12g18140
GO:0016051	carbohydrate biosynthetic process	472	8	6.25	0.1868	LOC_Os01g35050;LOC_Os01g68324;LOC_Os02g19924;LOC_Os04g53310;LOC_Os05g28630;LOC_Os08g06380;LOC_Os08g30810;LOC_Os11g07470
GO:0016568	chromatin modification	367	7	4.86	0.1873	LOC_Os01g09580;LOC_Os01g33040;LOC_Os01g67100;LOC_Os03g05020;LOC_Os03g53880;LOC_Os06g27890;LOC_Os12g18140
GO:0006525	arginine metabolic process	8	0	0.11	0.1875
GO:0050826	response to freezing	46	1	0.61	0.1879	LOC_Os05g28630
GO:0010305	leaf vascular tissue pattern formation	47	0	0.62	0.1897
GO:0030154	cell differentiation	790	14	10.46	0.19	LOC_Os01g33040;LOC_Os01g40330;LOC_Os01g52864;LOC_Os01g67100;LOC_Os01g70060;LOC_Os03g05020;LOC_Os03g50390;LOC_Os04g36070;LOC_Os08g06380;LOC_Os08g12680;LOC_Os08g21590;LOC_Os08g44050;LOC_Os12g18140;LOC_Os12g24170
GO:0031497	chromatin assembly	32	1	0.42	0.1905	LOC_Os01g67100
GO:0006355	regulation of transcription, DNA-templat...	749	14	9.91	0.1911	LOC_Os01g09580;LOC_Os01g35050;LOC_Os01g65310;LOC_Os01g67100;LOC_Os03g05020;LOC_Os03g13614;LOC_Os03g50390;LOC_Os04g36070;LOC_Os05g28630;LOC_Os06g04610;LOC_Os06g27890;LOC_Os08g12680;LOC_Os08g44050;LOC_Os12g18140
GO:2001141	regulation of RNA biosynthetic process	749	14	9.91	0.1911	LOC_Os01g09580;LOC_Os01g35050;LOC_Os01g65310;LOC_Os01g67100;LOC_Os03g05020;LOC_Os03g13614;LOC_Os03g50390;LOC_Os04g36070;LOC_Os05g28630;LOC_Os06g04610;LOC_Os06g27890;LOC_Os08g12680;LOC_Os08g44050;LOC_Os12g18140
GO:0048364	root development	626	11	8.29	0.1912	LOC_Os01g40330;LOC_Os01g52864;LOC_Os01g67100;LOC_Os01g70060;LOC_Os02g19924;LOC_Os03g50390;LOC_Os08g06380;LOC_Os08g21590;LOC_Os08g30810;LOC_Os08g44050;LOC_Os12g24170
GO:0022622	root system development	626	11	8.29	0.1912	LOC_Os01g40330;LOC_Os01g52864;LOC_Os01g67100;LOC_Os01g70060;LOC_Os02g19924;LOC_Os03g50390;LOC_Os08g06380;LOC_Os08g21590;LOC_Os08g30810;LOC_Os08g44050;LOC_Os12g24170
GO:0046394	carboxylic acid biosynthetic process	508	5	6.72	0.1914	LOC_Os02g19924;LOC_Os06g27890;LOC_Os06g45860;LOC_Os12g24170;LOC_Os12g41500
GO:0016053	organic acid biosynthetic process	508	5	6.72	0.1914	LOC_Os02g19924;LOC_Os06g27890;LOC_Os06g45860;LOC_Os12g24170;LOC_Os12g41500
GO:0048462	carpel formation	8	0	0.11	0.1917
GO:0010114	response to red light	47	1	0.62	0.1918	LOC_Os04g36070
GO:0032501	multicellular organismal process	2183	35	28.89	0.1919	LOC_Os01g09580;LOC_Os01g33040;LOC_Os01g35050;LOC_Os01g40330;LOC_Os01g49180;LOC_Os01g52864;LOC_Os01g67100;LOC_Os01g70060;LOC_Os02g19924;LOC_Os02g43020;LOC_Os03g05020;LOC_Os03g13170;LOC_Os03g13614;LOC_Os03g24860;LOC_Os03g50390;LOC_Os03g53880;LOC_Os03g61220;LOC_Os04g36070;LOC_Os04g58780;LOC_Os05g28630;LOC_Os05g44310;LOC_Os06g04610;LOC_Os06g27890;LOC_Os08g06380;LOC_Os08g12680;LOC_Os08g21590;LOC_Os08g…
GO:0050790	regulation of catalytic activity	158	3	2.09	0.1927	LOC_Os01g35050;LOC_Os03g50390;LOC_Os06g27890
GO:0044767	single-organism developmental process	2204	35	29.17	0.1927	LOC_Os01g09580;LOC_Os01g33040;LOC_Os01g35050;LOC_Os01g40330;LOC_Os01g49180;LOC_Os01g52864;LOC_Os01g67100;LOC_Os01g70060;LOC_Os02g19924;LOC_Os02g43020;LOC_Os03g05020;LOC_Os03g13170;LOC_Os03g13614;LOC_Os03g24860;LOC_Os03g50390;LOC_Os03g53880;LOC_Os03g61220;LOC_Os04g36070;LOC_Os04g58780;LOC_Os05g28630;LOC_Os05g44310;LOC_Os06g04610;LOC_Os06g27890;LOC_Os08g06380;LOC_Os08g12680;LOC_Os08g21590;LOC_Os08g…
GO:0043085	positive regulation of catalytic activit...	83	3	1.1	0.1929	LOC_Os01g35050;LOC_Os03g50390;LOC_Os06g27890
GO:0044764	multi-organism cellular process	57	0	0.75	0.1951
GO:0007167	enzyme linked receptor protein signaling...	24	0	0.32	0.1951
GO:0023052	signaling	1043	14	13.8	0.1954	LOC_Os01g09580;LOC_Os01g65310;LOC_Os02g19924;LOC_Os02g43020;LOC_Os03g13614;LOC_Os03g50390;LOC_Os03g53880;LOC_Os04g36070;LOC_Os06g27890;LOC_Os06g45860;LOC_Os08g21590;LOC_Os08g30810;LOC_Os08g44050;LOC_Os11g07470
GO:0006888	ER to Golgi vesicle-mediated transport	84	0	1.11	0.196
GO:0043450	alkene biosynthetic process	36	0	0.48	0.1962
GO:0043449	cellular alkene metabolic process	36	0	0.48	0.1962
GO:1900673	olefin metabolic process	36	0	0.48	0.1962
GO:1900674	olefin biosynthetic process	36	0	0.48	0.1962
GO:0009692	ethylene metabolic process	36	0	0.48	0.1962
GO:0009693	ethylene biosynthetic process	36	0	0.48	0.1962
GO:0006265	DNA topological change	6	1	0.08	0.1962	LOC_Os06g16980
GO:0016572	histone phosphorylation	49	5	0.65	0.1967	LOC_Os01g09580;LOC_Os01g33040;LOC_Os03g05020;LOC_Os03g53880;LOC_Os06g27890
GO:0044419	interspecies interaction between organis...	143	0	1.89	0.197
GO:0006325	chromatin organization	410	7	5.43	0.1971	LOC_Os01g09580;LOC_Os01g33040;LOC_Os01g67100;LOC_Os03g05020;LOC_Os03g53880;LOC_Os06g27890;LOC_Os12g18140
GO:0051814	movement in other organism involved in s...	6	0	0.08	0.1977
GO:0044000	movement in host	6	0	0.08	0.1977
GO:0046740	transport of virus in host, cell to cell	6	0	0.08	0.1977
GO:0046739	transport of virus in multicellular host	6	0	0.08	0.1977
GO:1902586	multi-organism intercellular transport	6	0	0.08	0.1977
GO:0052192	movement in environment of other organis...	6	0	0.08	0.1977
GO:0052126	movement in host environment	6	0	0.08	0.1977
GO:0006816	calcium ion transport	64	0	0.85	0.198
GO:0071322	cellular response to carbohydrate stimul...	73	2	0.97	0.1988	LOC_Os03g13614;LOC_Os06g45860
GO:0006570	tyrosine metabolic process	6	1	0.08	0.1997	LOC_Os02g19924
GO:0046434	organophosphate catabolic process	184	0	2.44	0.2008
GO:0009751	response to salicylic acid	253	5	3.35	0.2009	LOC_Os01g35050;LOC_Os01g65310;LOC_Os06g27890;LOC_Os06g45860;LOC_Os08g44050
GO:0051338	regulation of transferase activity	47	1	0.62	0.2015	LOC_Os06g27890
GO:0033169	histone H3-K9 demethylation	9	0	0.12	0.2015
GO:0044700	single organism signaling	1042	14	13.79	0.2018	LOC_Os01g09580;LOC_Os01g65310;LOC_Os02g19924;LOC_Os02g43020;LOC_Os03g13614;LOC_Os03g50390;LOC_Os03g53880;LOC_Os04g36070;LOC_Os06g27890;LOC_Os06g45860;LOC_Os08g21590;LOC_Os08g30810;LOC_Os08g44050;LOC_Os11g07470
GO:0031349	positive regulation of defense response	80	1	1.06	0.2019	LOC_Os06g27890
GO:0006323	DNA packaging	35	1	0.46	0.202	LOC_Os01g67100
GO:0034050	host programmed cell death induced by sy...	210	2	2.78	0.2029	LOC_Os06g45860;LOC_Os08g44050
GO:0009626	plant-type hypersensitive response	210	2	2.78	0.2029	LOC_Os06g45860;LOC_Os08g44050
GO:0010033	response to organic substance	1476	18	19.54	0.2031	LOC_Os01g09580;LOC_Os01g33040;LOC_Os01g35050;LOC_Os01g65310;LOC_Os02g19924;LOC_Os02g43020;LOC_Os03g13614;LOC_Os03g24860;LOC_Os04g36070;LOC_Os05g06890;LOC_Os05g29030;LOC_Os06g27890;LOC_Os06g45860;LOC_Os08g06380;LOC_Os08g30810;LOC_Os08g44050;LOC_Os11g07470;LOC_Os12g18140
GO:0051276	chromosome organization	528	8	6.99	0.2035	LOC_Os01g09580;LOC_Os01g33040;LOC_Os01g67100;LOC_Os03g05020;LOC_Os03g53880;LOC_Os06g27890;LOC_Os12g18140;LOC_Os12g30540
GO:0010077	maintenance of inflorescence meristem id...	7	0	0.09	0.2037
GO:0032011	ARF protein signal transduction	10	0	0.13	0.2042
GO:0032012	regulation of ARF protein signal transdu...	10	0	0.13	0.2042
GO:0010557	positive regulation of macromolecule bio...	228	8	3.02	0.2045	LOC_Os01g09580;LOC_Os03g13614;LOC_Os03g50390;LOC_Os05g28630;LOC_Os06g04610;LOC_Os06g27890;LOC_Os08g44050;LOC_Os12g18140
GO:0006414	translational elongation	28	0	0.37	0.2046
GO:0046174	polyol catabolic process	10	0	0.13	0.2059
GO:0006094	gluconeogenesis	109	1	1.44	0.2059	LOC_Os08g30810
GO:0030042	actin filament depolymerization	16	0	0.21	0.206
GO:0009637	response to blue light	98	1	1.3	0.2061	LOC_Os03g50390
GO:0009638	phototropism	33	1	0.44	0.2073	LOC_Os03g50390
GO:0034728	nucleosome organization	24	1	0.32	0.2076	LOC_Os01g67100
GO:0006334	nucleosome assembly	24	1	0.32	0.2076	LOC_Os01g67100
GO:0006353	DNA-templated transcription, termination	17	0	0.23	0.208
GO:0009741	response to brassinosteroid	87	0	1.15	0.2086
GO:0010199	organ boundary specification between lat...	13	0	0.17	0.2096
GO:0006351	transcription, DNA-templated	822	14	10.88	0.2098	LOC_Os01g09580;LOC_Os01g35050;LOC_Os01g65310;LOC_Os01g67100;LOC_Os03g05020;LOC_Os03g13614;LOC_Os03g50390;LOC_Os04g36070;LOC_Os05g28630;LOC_Os06g04610;LOC_Os06g27890;LOC_Os08g12680;LOC_Os08g44050;LOC_Os12g18140
GO:0010646	regulation of cell communication	184	2	2.44	0.2106	LOC_Os06g27890;LOC_Os08g44050
GO:0023051	regulation of signaling	184	2	2.44	0.2106	LOC_Os06g27890;LOC_Os08g44050
GO:0009966	regulation of signal transduction	184	2	2.44	0.2106	LOC_Os06g27890;LOC_Os08g44050
GO:1901615	organic hydroxy compound metabolic proce...	353	4	4.67	0.2107	LOC_Os02g19924;LOC_Os06g45860;LOC_Os08g21590;LOC_Os12g24170
GO:0006638	neutral lipid metabolic process	10	0	0.13	0.2115
GO:0006639	acylglycerol metabolic process	10	0	0.13	0.2115
GO:0019637	organophosphate metabolic process	587	7	7.77	0.212	LOC_Os01g67100;LOC_Os01g67860;LOC_Os02g19924;LOC_Os02g43020;LOC_Os05g06890;LOC_Os06g45860;LOC_Os08g21590
GO:0048856	anatomical structure development	2100	30	27.79	0.2126	LOC_Os01g33040;LOC_Os01g35050;LOC_Os01g40330;LOC_Os01g52864;LOC_Os01g67100;LOC_Os01g70060;LOC_Os02g19924;LOC_Os03g05020;LOC_Os03g13170;LOC_Os03g13614;LOC_Os03g50390;LOC_Os03g61220;LOC_Os04g36070;LOC_Os04g58780;LOC_Os05g28630;LOC_Os05g44310;LOC_Os06g04610;LOC_Os06g27890;LOC_Os08g06380;LOC_Os08g12680;LOC_Os08g21590;LOC_Os08g30810;LOC_Os08g44050;LOC_Os11g07470;LOC_Os11g16540;LOC_Os12g18140;LOC_Os12g…
GO:0010154	fruit development	559	10	7.4	0.2132	LOC_Os03g13170;LOC_Os03g61220;LOC_Os04g36070;LOC_Os06g04610;LOC_Os06g27890;LOC_Os08g21590;LOC_Os08g44050;LOC_Os12g18140;LOC_Os12g30540;LOC_Os12g41500
GO:0006807	nitrogen compound metabolic process	2318	38	30.68	0.2134	LOC_Os01g09580;LOC_Os01g33040;LOC_Os01g35050;LOC_Os01g40330;LOC_Os01g49180;LOC_Os01g65310;LOC_Os01g67100;LOC_Os01g67860;LOC_Os01g68324;LOC_Os02g19924;LOC_Os02g43020;LOC_Os03g05020;LOC_Os03g06240;LOC_Os03g13170;LOC_Os03g13614;LOC_Os03g50390;LOC_Os03g53880;LOC_Os03g61220;LOC_Os04g36070;LOC_Os04g51940;LOC_Os05g06890;LOC_Os05g28630;LOC_Os05g43690;LOC_Os06g04610;LOC_Os06g16980;LOC_Os06g27890;LOC_Os06g…
GO:0009615	response to virus	114	1	1.51	0.2138	LOC_Os01g67100
GO:0031537	regulation of anthocyanin metabolic proc...	24	1	0.32	0.2146	LOC_Os04g36070
GO:0032259	methylation	372	8	4.92	0.2146	LOC_Os01g09580;LOC_Os01g67100;LOC_Os02g38060;LOC_Os03g05020;LOC_Os03g13170;LOC_Os06g27890;LOC_Os08g05880;LOC_Os12g18140
GO:0070972	protein localization to endoplasmic reti...	8	1	0.11	0.2155	LOC_Os08g23360
GO:0090407	organophosphate biosynthetic process	318	5	4.21	0.2158	LOC_Os01g67100;LOC_Os02g19924;LOC_Os02g43020;LOC_Os06g45860;LOC_Os08g21590
GO:0002682	regulation of immune system process	264	3	3.49	0.2165	LOC_Os06g27890;LOC_Os06g45860;LOC_Os08g44050
GO:0006722	triterpenoid metabolic process	20	0	0.26	0.2166
GO:0016104	triterpenoid biosynthetic process	20	0	0.26	0.2166
GO:0019742	pentacyclic triterpenoid metabolic proce...	20	0	0.26	0.2166
GO:0019745	pentacyclic triterpenoid biosynthetic pr...	20	0	0.26	0.2166
GO:0051241	negative regulation of multicellular org...	107	0	1.42	0.2169
GO:0009639	response to red or far red light	242	5	3.2	0.2173	LOC_Os01g09580;LOC_Os02g43020;LOC_Os03g50390;LOC_Os04g36070;LOC_Os12g18140
GO:0046483	heterocycle metabolic process	2134	35	28.24	0.2173	LOC_Os01g09580;LOC_Os01g33040;LOC_Os01g35050;LOC_Os01g49180;LOC_Os01g65310;LOC_Os01g67100;LOC_Os01g67860;LOC_Os01g68324;LOC_Os02g19924;LOC_Os02g43020;LOC_Os03g05020;LOC_Os03g06240;LOC_Os03g13170;LOC_Os03g13614;LOC_Os03g50390;LOC_Os03g53880;LOC_Os03g61220;LOC_Os04g36070;LOC_Os04g51940;LOC_Os05g06890;LOC_Os05g28630;LOC_Os06g04610;LOC_Os06g16980;LOC_Os06g27890;LOC_Os06g45860;LOC_Os08g05880;LOC_Os08g…
GO:0043289	apocarotenoid biosynthetic process	15	1	0.2	0.2176	LOC_Os06g45860
GO:0016106	sesquiterpenoid biosynthetic process	15	1	0.2	0.2176	LOC_Os06g45860
GO:0009688	abscisic acid biosynthetic process	15	1	0.2	0.2176	LOC_Os06g45860
GO:0009757	hexose mediated signaling	6	0	0.08	0.2177
GO:0010255	glucose mediated signaling pathway	6	0	0.08	0.2177
GO:0006887	exocytosis	15	0	0.2	0.218
GO:0051173	positive regulation of nitrogen compound...	223	6	2.95	0.2183	LOC_Os01g09580;LOC_Os03g13614;LOC_Os05g28630;LOC_Os06g04610;LOC_Os08g44050;LOC_Os12g18140
GO:0009650	UV protection	7	0	0.09	0.219
GO:0006396	RNA processing	582	10	7.7	0.2202	LOC_Os01g68324;LOC_Os03g06240;LOC_Os03g61220;LOC_Os04g51940;LOC_Os06g04610;LOC_Os08g05880;LOC_Os11g07470;LOC_Os11g16540;LOC_Os12g18140;LOC_Os12g41500
GO:0010492	maintenance of shoot apical meristem ide...	12	0	0.16	0.2206
GO:0010540	basipetal auxin transport	30	0	0.4	0.2211
GO:0009311	oligosaccharide metabolic process	99	1	1.31	0.2214	LOC_Os01g35050
GO:0032774	RNA biosynthetic process	824	14	10.91	0.2214	LOC_Os01g09580;LOC_Os01g35050;LOC_Os01g65310;LOC_Os01g67100;LOC_Os03g05020;LOC_Os03g13614;LOC_Os03g50390;LOC_Os04g36070;LOC_Os05g28630;LOC_Os06g04610;LOC_Os06g27890;LOC_Os08g12680;LOC_Os08g44050;LOC_Os12g18140
GO:0051254	positive regulation of RNA metabolic pro...	213	6	2.82	0.2218	LOC_Os01g09580;LOC_Os03g13614;LOC_Os05g28630;LOC_Os06g04610;LOC_Os08g44050;LOC_Os12g18140
GO:0010628	positive regulation of gene expression	213	6	2.82	0.2218	LOC_Os01g09580;LOC_Os03g13614;LOC_Os05g28630;LOC_Os06g04610;LOC_Os08g44050;LOC_Os12g18140
GO:0045893	positive regulation of transcription, DN...	213	6	2.82	0.2218	LOC_Os01g09580;LOC_Os03g13614;LOC_Os05g28630;LOC_Os06g04610;LOC_Os08g44050;LOC_Os12g18140
GO:1902680	positive regulation of RNA biosynthetic ...	213	6	2.82	0.2218	LOC_Os01g09580;LOC_Os03g13614;LOC_Os05g28630;LOC_Os06g04610;LOC_Os08g44050;LOC_Os12g18140
GO:0007169	transmembrane receptor protein tyrosine ...	23	0	0.3	0.2221
GO:0032270	positive regulation of cellular protein ...	42	2	0.56	0.2222	LOC_Os03g50390;LOC_Os06g27890
GO:0000741	karyogamy	27	1	0.36	0.2226	LOC_Os12g18140
GO:0015995	chlorophyll biosynthetic process	56	0	0.74	0.2233
GO:0048367	shoot system development	1039	13	13.75	0.2234	LOC_Os01g33040;LOC_Os01g67100;LOC_Os03g05020;LOC_Os03g13614;LOC_Os03g50390;LOC_Os04g36070;LOC_Os04g58780;LOC_Os06g04610;LOC_Os06g27890;LOC_Os08g06380;LOC_Os08g44050;LOC_Os12g18140;LOC_Os12g42600
GO:0000096	sulfur amino acid metabolic process	172	2	2.28	0.2239	LOC_Os02g19924;LOC_Os12g41500
GO:0051239	regulation of multicellular organismal p...	596	7	7.89	0.224	LOC_Os01g67100;LOC_Os03g24860;LOC_Os04g36070;LOC_Os06g27890;LOC_Os08g44050;LOC_Os12g18140;LOC_Os12g24170
GO:0006720	isoprenoid metabolic process	231	2	3.06	0.2241	LOC_Os02g19924;LOC_Os06g45860
GO:0051716	cellular response to stimulus	1553	19	20.55	0.2248	LOC_Os01g09580;LOC_Os01g49180;LOC_Os01g65310;LOC_Os01g67100;LOC_Os02g19924;LOC_Os02g43020;LOC_Os03g13614;LOC_Os03g50390;LOC_Os03g53880;LOC_Os04g36070;LOC_Os06g27890;LOC_Os06g45860;LOC_Os08g06380;LOC_Os08g21590;LOC_Os08g30810;LOC_Os08g44050;LOC_Os11g07470;LOC_Os12g18140;LOC_Os12g24170
GO:0051783	regulation of nuclear division	28	0	0.37	0.225
GO:0045730	respiratory burst	59	0	0.78	0.2251
GO:1901421	positive regulation of response to alcoh...	45	0	0.6	0.2263
GO:0009785	blue light signaling pathway	25	1	0.33	0.2265	LOC_Os03g50390
GO:0030522	intracellular receptor signaling pathway	25	1	0.33	0.2265	LOC_Os03g50390
GO:0007276	gamete generation	76	1	1.01	0.2266	LOC_Os12g18140
GO:0010358	leaf shaping	6	0	0.08	0.2267
GO:0006839	mitochondrial transport	40	0	0.53	0.2271
GO:0051128	regulation of cellular component organiz...	343	5	4.54	0.2272	LOC_Os02g19924;LOC_Os03g05020;LOC_Os08g21590;LOC_Os08g30810;LOC_Os12g30540
GO:0031048	chromatin silencing by small RNA	57	0	0.75	0.2274
GO:0033014	tetrapyrrole biosynthetic process	67	0	0.89	0.2275
GO:0031324	negative regulation of cellular metaboli...	307	3	4.06	0.2276	LOC_Os01g09580;LOC_Os01g65310;LOC_Os03g05020
GO:0010564	regulation of cell cycle process	99	0	1.31	0.2276
GO:0015781	pyrimidine nucleotide-sugar transport	8	0	0.11	0.2279
GO:0006900	membrane budding	8	0	0.11	0.2279
GO:0051445	regulation of meiotic cell cycle	29	0	0.38	0.2294
GO:0009753	response to jasmonic acid	265	6	3.51	0.2294	LOC_Os01g35050;LOC_Os02g19924;LOC_Os03g24860;LOC_Os06g27890;LOC_Os06g45860;LOC_Os08g44050
GO:0032870	cellular response to hormone stimulus	581	8	7.69	0.2296	LOC_Os02g19924;LOC_Os02g43020;LOC_Os03g13614;LOC_Os04g36070;LOC_Os06g27890;LOC_Os06g45860;LOC_Os08g30810;LOC_Os08g44050
GO:0009086	methionine biosynthetic process	57	1	0.75	0.2307	LOC_Os12g41500
GO:2000242	negative regulation of reproductive proc...	67	0	0.89	0.2333
GO:0046132	pyrimidine ribonucleoside biosynthetic p...	12	0	0.16	0.2339
GO:0046134	pyrimidine nucleoside biosynthetic proce...	12	0	0.16	0.2339
GO:0034762	regulation of transmembrane transport	36	2	0.48	0.234	LOC_Os03g50390;LOC_Os08g30810
GO:0034765	regulation of ion transmembrane transpor...	36	2	0.48	0.234	LOC_Os03g50390;LOC_Os08g30810
GO:0048608	reproductive structure development	1160	16	15.35	0.2349	LOC_Os01g33040;LOC_Os01g35050;LOC_Os03g13170;LOC_Os03g13614;LOC_Os03g61220;LOC_Os04g36070;LOC_Os04g58780;LOC_Os06g04610;LOC_Os06g27890;LOC_Os08g21590;LOC_Os08g44050;LOC_Os11g16540;LOC_Os12g18140;LOC_Os12g30540;LOC_Os12g41500;LOC_Os12g42600
GO:0061458	reproductive system development	1160	16	15.35	0.2349	LOC_Os01g33040;LOC_Os01g35050;LOC_Os03g13170;LOC_Os03g13614;LOC_Os03g61220;LOC_Os04g36070;LOC_Os04g58780;LOC_Os06g04610;LOC_Os06g27890;LOC_Os08g21590;LOC_Os08g44050;LOC_Os11g16540;LOC_Os12g18140;LOC_Os12g30540;LOC_Os12g41500;LOC_Os12g42600
GO:0045597	positive regulation of cell differentiat...	14	0	0.19	0.2356
GO:0045787	positive regulation of cell cycle	12	1	0.16	0.2359	LOC_Os01g67100
GO:0043549	regulation of kinase activity	44	1	0.58	0.2361	LOC_Os06g27890
GO:0045859	regulation of protein kinase activity	44	1	0.58	0.2361	LOC_Os06g27890
GO:0006631	fatty acid metabolic process	219	3	2.9	0.2373	LOC_Os02g19924;LOC_Os05g44310;LOC_Os08g44050
GO:0070076	histone lysine demethylation	10	0	0.13	0.2382
GO:0006482	protein demethylation	10	0	0.13	0.2382
GO:0070988	demethylation	10	0	0.13	0.2382
GO:0016577	histone demethylation	10	0	0.13	0.2382
GO:0008214	protein dealkylation	10	0	0.13	0.2382
GO:0051247	positive regulation of protein metabolic...	52	2	0.69	0.2386	LOC_Os03g50390;LOC_Os06g27890
GO:0023014	signal transduction by phosphorylation	118	3	1.56	0.2387	LOC_Os06g27890;LOC_Os06g45860;LOC_Os08g44050
GO:0000578	embryonic axis specification	6	0	0.08	0.2391
GO:0042793	transcription from plastid promoter	26	0	0.34	0.2392
GO:0000724	double-strand break repair via homologou...	35	3	0.46	0.2392	LOC_Os01g67100;LOC_Os08g06380;LOC_Os12g18140
GO:0000725	recombinational repair	35	3	0.46	0.2392	LOC_Os01g67100;LOC_Os08g06380;LOC_Os12g18140
GO:0010449	root meristem growth	21	1	0.28	0.2393	LOC_Os01g67100
GO:0019219	regulation of nucleobase-containing comp...	843	15	11.16	0.2394	LOC_Os01g09580;LOC_Os01g33040;LOC_Os01g35050;LOC_Os01g65310;LOC_Os01g67100;LOC_Os03g05020;LOC_Os03g13614;LOC_Os03g50390;LOC_Os04g36070;LOC_Os05g28630;LOC_Os06g04610;LOC_Os06g27890;LOC_Os08g12680;LOC_Os08g44050;LOC_Os12g18140
GO:0052542	defense response by callose deposition	47	0	0.62	0.2395
GO:0080050	regulation of seed development	28	0	0.37	0.2397
GO:0009057	macromolecule catabolic process	448	7	5.93	0.2403	LOC_Os01g40330;LOC_Os05g44310;LOC_Os06g45860;LOC_Os08g30810;LOC_Os11g16540;LOC_Os12g30540;LOC_Os12g42600
GO:0015696	ammonium transport	28	0	0.37	0.2413
GO:0071495	cellular response to endogenous stimulus	583	8	7.72	0.2414	LOC_Os02g19924;LOC_Os02g43020;LOC_Os03g13614;LOC_Os04g36070;LOC_Os06g27890;LOC_Os06g45860;LOC_Os08g30810;LOC_Os08g44050
GO:1901565	organonitrogen compound catabolic proces...	345	3	4.57	0.2421	LOC_Os01g40330;LOC_Os02g19924;LOC_Os12g24170
GO:0030258	lipid modification	126	3	1.67	0.2422	LOC_Os05g44310;LOC_Os08g21590;LOC_Os08g44050
GO:0080022	primary root development	16	0	0.21	0.2428
GO:0016115	terpenoid catabolic process	6	0	0.08	0.2434
GO:0008300	isoprenoid catabolic process	6	0	0.08	0.2434
GO:0032881	regulation of polysaccharide metabolic p...	18	1	0.24	0.2434	LOC_Os08g44050
GO:0033554	cellular response to stress	755	11	9.99	0.2444	LOC_Os01g49180;LOC_Os01g65310;LOC_Os01g67100;LOC_Os02g43020;LOC_Os03g13614;LOC_Os06g27890;LOC_Os06g45860;LOC_Os08g06380;LOC_Os08g44050;LOC_Os12g18140;LOC_Os12g24170
GO:0006553	lysine metabolic process	10	0	0.13	0.245
GO:0031399	regulation of protein modification proce...	138	3	1.83	0.2459	LOC_Os03g50390;LOC_Os06g27890;LOC_Os08g44050
GO:0009682	induced systemic resistance	34	1	0.45	0.2461	LOC_Os06g27890
GO:0042754	negative regulation of circadian rhythm	14	0	0.19	0.2463
GO:0009662	etioplast organization	14	0	0.19	0.2463
GO:0006623	protein targeting to vacuole	66	0	0.87	0.2467
GO:0072665	protein localization to vacuole	66	0	0.87	0.2467
GO:0072666	establishment of protein localization to...	66	0	0.87	0.2467
GO:0050776	regulation of immune response	259	3	3.43	0.247	LOC_Os06g27890;LOC_Os06g45860;LOC_Os08g44050
GO:0045088	regulation of innate immune response	257	3	3.4	0.2492	LOC_Os06g27890;LOC_Os06g45860;LOC_Os08g44050
GO:0010605	negative regulation of macromolecule met...	437	6	5.78	0.2494	LOC_Os01g09580;LOC_Os01g65310;LOC_Os01g67100;LOC_Os03g05020;LOC_Os04g36070;LOC_Os12g18140
GO:0010207	photosystem II assembly	35	0	0.46	0.2497
GO:0071826	ribonucleoprotein complex subunit organi...	16	0	0.21	0.2503
GO:0022618	ribonucleoprotein complex assembly	16	0	0.21	0.2503
GO:0016125	sterol metabolic process	86	1	1.14	0.2506	LOC_Os12g24170
GO:0044744	protein targeting to nucleus	77	1	1.02	0.2514	LOC_Os12g18140
GO:0006606	protein import into nucleus	77	1	1.02	0.2514	LOC_Os12g18140
GO:1902593	single-organism nuclear import	77	1	1.02	0.2514	LOC_Os12g18140
GO:0009409	response to cold	396	8	5.24	0.2516	LOC_Os01g09580;LOC_Os01g68324;LOC_Os03g50390;LOC_Os03g61220;LOC_Os05g28630;LOC_Os05g29030;LOC_Os06g45860;LOC_Os08g06380
GO:0044036	cell wall macromolecule metabolic proces...	165	1	2.18	0.2517	LOC_Os05g28630
GO:0000271	polysaccharide biosynthetic process	317	7	4.2	0.2518	LOC_Os01g35050;LOC_Os01g68324;LOC_Os02g19924;LOC_Os04g53310;LOC_Os05g28630;LOC_Os08g06380;LOC_Os11g07470
GO:0002679	respiratory burst involved in defense re...	56	0	0.74	0.2521
GO:0001510	RNA methylation	79	2	1.05	0.2538	LOC_Os03g13170;LOC_Os08g05880
GO:0044786	cell cycle DNA replication	75	0	0.99	0.254
GO:0042023	DNA endoreduplication	75	0	0.99	0.254
GO:0010104	regulation of ethylene-activated signali...	20	0	0.26	0.2543
GO:0070297	regulation of phosphorelay signal transd...	20	0	0.26	0.2543
GO:0048527	lateral root development	115	0	1.52	0.2553
GO:0009773	photosynthetic electron transport in pho...	11	0	0.15	0.2555
GO:0010035	response to inorganic substance	895	11	11.85	0.2563	LOC_Os01g67860;LOC_Os02g19924;LOC_Os02g43020;LOC_Os03g24860;LOC_Os03g61220;LOC_Os05g28630;LOC_Os05g29030;LOC_Os06g45860;LOC_Os08g06380;LOC_Os08g44050;LOC_Os12g24170
GO:0010393	galacturonan metabolic process	70	1	0.93	0.2567	LOC_Os05g28630
GO:0045488	pectin metabolic process	70	1	0.93	0.2567	LOC_Os05g28630
GO:0051258	protein polymerization	165	1	2.18	0.2568	LOC_Os03g05020
GO:1901698	response to nitrogen compound	405	3	5.36	0.257	LOC_Os04g36070;LOC_Os08g44050;LOC_Os12g18140
GO:2000022	regulation of jasmonic acid mediated sig...	8	0	0.11	0.2572
GO:0009910	negative regulation of flower developmen...	64	0	0.85	0.2572
GO:0048507	meristem development	445	5	5.89	0.2576	LOC_Os01g67100;LOC_Os05g28630;LOC_Os08g44050;LOC_Os12g18140;LOC_Os12g24170
GO:0010103	stomatal complex morphogenesis	73	1	0.97	0.2583	LOC_Os06g27890
GO:0031328	positive regulation of cellular biosynth...	236	8	3.12	0.2583	LOC_Os01g09580;LOC_Os03g13614;LOC_Os03g50390;LOC_Os05g28630;LOC_Os06g04610;LOC_Os06g27890;LOC_Os08g44050;LOC_Os12g18140
GO:0048528	post-embryonic root development	150	0	1.99	0.2586
GO:0042168	heme metabolic process	14	0	0.19	0.2588
GO:0046173	polyol biosynthetic process	30	0	0.4	0.2592
GO:0043650	dicarboxylic acid biosynthetic process	10	0	0.13	0.2592
GO:0005975	carbohydrate metabolic process	958	15	12.68	0.2596	LOC_Os01g35050;LOC_Os01g67860;LOC_Os01g68324;LOC_Os02g19924;LOC_Os04g53310;LOC_Os05g28630;LOC_Os05g29030;LOC_Os05g32530;LOC_Os05g44310;LOC_Os08g06380;LOC_Os08g21590;LOC_Os08g30810;LOC_Os08g44050;LOC_Os11g07470;LOC_Os12g24170
GO:0009062	fatty acid catabolic process	127	2	1.68	0.261	LOC_Os05g44310;LOC_Os08g44050
GO:0009725	response to hormone	1001	13	13.25	0.2615	LOC_Os01g09580;LOC_Os01g35050;LOC_Os02g19924;LOC_Os02g43020;LOC_Os03g13614;LOC_Os03g24860;LOC_Os04g36070;LOC_Os05g06890;LOC_Os05g29030;LOC_Os06g27890;LOC_Os06g45860;LOC_Os08g30810;LOC_Os08g44050
GO:0033692	cellular polysaccharide biosynthetic pro...	252	7	3.34	0.2616	LOC_Os01g35050;LOC_Os01g68324;LOC_Os02g19924;LOC_Os04g53310;LOC_Os05g28630;LOC_Os08g06380;LOC_Os11g07470
GO:1902645	tertiary alcohol biosynthetic process	16	1	0.21	0.2618	LOC_Os06g45860
GO:0006812	cation transport	327	3	4.33	0.2618	LOC_Os01g65310;LOC_Os03g50390;LOC_Os08g44050
GO:0051170	nuclear import	80	1	1.06	0.2623	LOC_Os12g18140
GO:0044271	cellular nitrogen compound biosynthetic ...	1109	16	14.68	0.2627	LOC_Os01g09580;LOC_Os01g35050;LOC_Os01g65310;LOC_Os01g67100;LOC_Os02g19924;LOC_Os02g43020;LOC_Os03g05020;LOC_Os03g13614;LOC_Os03g50390;LOC_Os04g36070;LOC_Os05g28630;LOC_Os06g04610;LOC_Os06g27890;LOC_Os08g12680;LOC_Os08g44050;LOC_Os12g18140
GO:0009683	indoleacetic acid metabolic process	28	1	0.37	0.2627	LOC_Os02g19924
GO:0009684	indoleacetic acid biosynthetic process	28	1	0.37	0.2627	LOC_Os02g19924
GO:0048455	stamen formation	8	0	0.11	0.2636
GO:0048448	stamen morphogenesis	8	0	0.11	0.2636
GO:0019319	hexose biosynthetic process	111	1	1.47	0.264	LOC_Os08g30810
GO:0010332	response to gamma radiation	32	0	0.42	0.2652
GO:0003006	developmental process involved in reprod...	1392	18	18.42	0.2658	LOC_Os01g33040;LOC_Os01g35050;LOC_Os03g05020;LOC_Os03g13170;LOC_Os03g13614;LOC_Os03g50390;LOC_Os03g61220;LOC_Os04g36070;LOC_Os04g58780;LOC_Os06g04610;LOC_Os06g27890;LOC_Os08g21590;LOC_Os08g44050;LOC_Os11g16540;LOC_Os12g18140;LOC_Os12g30540;LOC_Os12g41500;LOC_Os12g42600
GO:0072330	monocarboxylic acid biosynthetic process	259	3	3.43	0.266	LOC_Os02g19924;LOC_Os06g27890;LOC_Os06g45860
GO:0009250	glucan biosynthetic process	185	7	2.45	0.2662	LOC_Os01g35050;LOC_Os01g68324;LOC_Os02g19924;LOC_Os04g53310;LOC_Os05g28630;LOC_Os08g06380;LOC_Os11g07470
GO:0006612	protein targeting to membrane	178	3	2.36	0.2666	LOC_Os06g45860;LOC_Os08g23360;LOC_Os08g44050
GO:0060968	regulation of gene silencing	12	0	0.16	0.267
GO:0006915	apoptotic process	9	0	0.12	0.2676
GO:0048586	regulation of long-day photoperiodism, f...	11	0	0.15	0.2677
GO:0009640	photomorphogenesis	129	3	1.71	0.268	LOC_Os01g09580;LOC_Os02g43020;LOC_Os12g18140
GO:0000302	response to reactive oxygen species	224	3	2.96	0.2682	LOC_Os02g43020;LOC_Os06g45860;LOC_Os12g24170
GO:0001678	cellular glucose homeostasis	10	1	0.13	0.2683	LOC_Os03g13614
GO:0071326	cellular response to monosaccharide stim...	10	1	0.13	0.2683	LOC_Os03g13614
GO:0071331	cellular response to hexose stimulus	10	1	0.13	0.2683	LOC_Os03g13614
GO:0071333	cellular response to glucose stimulus	10	1	0.13	0.2683	LOC_Os03g13614
GO:0032950	regulation of beta-glucan metabolic proc...	10	0	0.13	0.2686
GO:0032951	regulation of beta-glucan biosynthetic p...	10	0	0.13	0.2686
GO:0010962	regulation of glucan biosynthetic proces...	10	0	0.13	0.2686
GO:0010565	regulation of cellular ketone metabolic ...	25	1	0.33	0.2697	LOC_Os03g13614
GO:0051302	regulation of cell division	98	1	1.3	0.2698	LOC_Os08g44050
GO:0097305	response to alcohol	523	8	6.92	0.2699	LOC_Os01g35050;LOC_Os02g19924;LOC_Os03g13614;LOC_Os03g24860;LOC_Os05g06890;LOC_Os05g29030;LOC_Os06g45860;LOC_Os08g30810
GO:0007034	vacuolar transport	77	0	1.02	0.2702
GO:0051181	cofactor transport	9	0	0.12	0.271
GO:0009901	anther dehiscence	11	1	0.15	0.2714	LOC_Os03g13614
GO:0051259	protein oligomerization	19	0	0.25	0.2719
GO:0010080	regulation of floral meristem growth	7	0	0.09	0.2721
GO:0010451	floral meristem growth	7	0	0.09	0.2721
GO:0010583	response to cyclopentenone	38	2	0.5	0.2725	LOC_Os01g33040;LOC_Os08g06380
GO:0051640	organelle localization	81	1	1.07	0.2726	LOC_Os03g50390
GO:0000038	very long-chain fatty acid metabolic pro...	21	0	0.28	0.273
GO:0048658	anther wall tapetum development	8	0	0.11	0.273
GO:0003002	regionalization	269	1	3.56	0.2731	LOC_Os06g27890
GO:0009737	response to abscisic acid	459	8	6.08	0.2735	LOC_Os01g35050;LOC_Os02g19924;LOC_Os03g13614;LOC_Os03g24860;LOC_Os05g06890;LOC_Os05g29030;LOC_Os06g45860;LOC_Os08g30810
GO:0006097	glyoxylate cycle	8	0	0.11	0.2742
GO:0046487	glyoxylate metabolic process	8	0	0.11	0.2742
GO:0019222	regulation of metabolic process	1315	17	17.4	0.2742	LOC_Os01g09580;LOC_Os01g33040;LOC_Os01g35050;LOC_Os01g65310;LOC_Os01g67100;LOC_Os02g43020;LOC_Os03g05020;LOC_Os03g13614;LOC_Os03g50390;LOC_Os03g53880;LOC_Os04g36070;LOC_Os05g28630;LOC_Os06g04610;LOC_Os06g27890;LOC_Os08g12680;LOC_Os08g44050;LOC_Os12g18140
GO:0000085	mitotic G2 phase	22	1	0.29	0.2744	LOC_Os12g18140
GO:0051325	interphase	22	1	0.29	0.2744	LOC_Os12g18140
GO:0051329	mitotic interphase	22	1	0.29	0.2744	LOC_Os12g18140
GO:0051319	G2 phase	22	1	0.29	0.2744	LOC_Os12g18140
GO:0043090	amino acid import	70	0	0.93	0.2758
GO:0071669	plant-type cell wall organization or bio...	357	5	4.73	0.2758	LOC_Os01g35050;LOC_Os03g50390;LOC_Os05g28630;LOC_Os08g06380;LOC_Os12g24170
GO:0052314	phytoalexin metabolic process	16	0	0.21	0.276
GO:0035825	reciprocal DNA recombination	57	1	0.75	0.2761	LOC_Os12g30540
GO:1901564	organonitrogen compound metabolic proces...	928	10	12.28	0.2797	LOC_Os01g40330;LOC_Os01g67860;LOC_Os02g19924;LOC_Os03g13614;LOC_Os05g06890;LOC_Os05g43690;LOC_Os06g27890;LOC_Os06g45860;LOC_Os12g24170;LOC_Os12g41500
GO:0006865	amino acid transport	156	1	2.06	0.2797	LOC_Os04g53310
GO:0048439	flower morphogenesis	49	0	0.65	0.2803
GO:0031348	negative regulation of defense response	112	3	1.48	0.2805	LOC_Os01g65310;LOC_Os06g45860;LOC_Os08g44050
GO:0015672	monovalent inorganic cation transport	137	1	1.81	0.2808	LOC_Os03g50390
GO:0051193	regulation of cofactor metabolic process	23	0	0.3	0.2814
GO:0009755	hormone-mediated signaling pathway	557	7	7.37	0.2828	LOC_Os02g19924;LOC_Os02g43020;LOC_Os04g36070;LOC_Os06g27890;LOC_Os06g45860;LOC_Os08g30810;LOC_Os08g44050
GO:1901362	organic cyclic compound biosynthetic pro...	1331	18	17.62	0.2829	LOC_Os01g09580;LOC_Os01g35050;LOC_Os01g65310;LOC_Os01g67100;LOC_Os02g19924;LOC_Os02g43020;LOC_Os03g05020;LOC_Os03g13614;LOC_Os03g50390;LOC_Os04g36070;LOC_Os05g28630;LOC_Os06g04610;LOC_Os06g27890;LOC_Os06g45860;LOC_Os08g12680;LOC_Os08g44050;LOC_Os12g18140;LOC_Os12g24170
GO:0009051	pentose-phosphate shunt, oxidative branc...	7	0	0.09	0.2832
GO:0090068	positive regulation of cell cycle proces...	10	0	0.13	0.2836
GO:0019344	cysteine biosynthetic process	89	1	1.18	0.2836	LOC_Os02g19924
GO:0009892	negative regulation of metabolic process	454	6	6.01	0.2844	LOC_Os01g09580;LOC_Os01g65310;LOC_Os01g67100;LOC_Os03g05020;LOC_Os04g36070;LOC_Os12g18140
GO:0002252	immune effector process	163	1	2.16	0.2858	LOC_Os06g27890
GO:0015991	ATP hydrolysis coupled proton transport	11	0	0.15	0.2863
GO:0015988	energy coupled proton transmembrane tran...	11	0	0.15	0.2863
GO:0048468	cell development	545	11	7.21	0.2867	LOC_Os01g33040;LOC_Os01g40330;LOC_Os01g52864;LOC_Os01g70060;LOC_Os03g05020;LOC_Os03g50390;LOC_Os04g36070;LOC_Os08g06380;LOC_Os08g21590;LOC_Os12g18140;LOC_Os12g24170
GO:0071824	protein-DNA complex subunit organization	25	1	0.33	0.2868	LOC_Os01g67100
GO:0065004	protein-DNA complex assembly	25	1	0.33	0.2868	LOC_Os01g67100
GO:0043572	plastid fission	6	0	0.08	0.2879
GO:0071702	organic substance transport	772	7	10.22	0.2883	LOC_Os03g24860;LOC_Os04g53310;LOC_Os05g44310;LOC_Os06g45860;LOC_Os08g23360;LOC_Os08g44050;LOC_Os12g18140
GO:0042436	indole-containing compound catabolic pro...	26	1	0.34	0.2888	LOC_Os02g19924
GO:0045934	negative regulation of nucleobase-contai...	245	3	3.24	0.2888	LOC_Os01g09580;LOC_Os01g65310;LOC_Os03g05020
GO:0051051	negative regulation of transport	10	1	0.13	0.289	LOC_Os03g50390
GO:0051651	maintenance of location in cell	10	0	0.13	0.289
GO:0010101	post-embryonic root morphogenesis	55	0	0.73	0.2896
GO:0010102	lateral root morphogenesis	55	0	0.73	0.2896
GO:0016444	somatic cell DNA recombination	9	1	0.12	0.2897	LOC_Os01g67100
GO:0018193	peptidyl-amino acid modification	71	2	0.94	0.2898	LOC_Os01g09580;LOC_Os01g68324
GO:0033036	macromolecule localization	731	6	9.68	0.29	LOC_Os05g44310;LOC_Os06g45860;LOC_Os08g23360;LOC_Os08g44050;LOC_Os12g18140;LOC_Os12g24170
GO:0006997	nucleus organization	50	1	0.66	0.2906	LOC_Os12g18140
GO:0010395	rhamnogalacturonan I metabolic process	7	0	0.09	0.2906
GO:0002239	response to oomycetes	13	1	0.17	0.2907	LOC_Os06g27890
GO:0006790	sulfur compound metabolic process	342	4	4.53	0.2909	LOC_Os02g19924;LOC_Os06g27890;LOC_Os12g24170;LOC_Os12g41500
GO:0000165	MAPK cascade	109	3	1.44	0.2911	LOC_Os06g27890;LOC_Os06g45860;LOC_Os08g44050
GO:0051252	regulation of RNA metabolic process	771	14	10.2	0.2922	LOC_Os01g09580;LOC_Os01g35050;LOC_Os01g65310;LOC_Os01g67100;LOC_Os03g05020;LOC_Os03g13614;LOC_Os03g50390;LOC_Os04g36070;LOC_Os05g28630;LOC_Os06g04610;LOC_Os06g27890;LOC_Os08g12680;LOC_Os08g44050;LOC_Os12g18140
GO:0098542	defense response to other organism	649	7	8.59	0.2924	LOC_Os01g09580;LOC_Os01g40330;LOC_Os01g65310;LOC_Os02g19924;LOC_Os06g27890;LOC_Os06g45860;LOC_Os08g44050
GO:0048829	root cap development	33	0	0.44	0.2935
GO:0048581	negative regulation of post-embryonic de...	101	0	1.34	0.2936
GO:0007602	phototransduction	15	0	0.2	0.2936
GO:0009583	detection of light stimulus	15	0	0.2	0.2936
GO:0009585	red, far-red light phototransduction	15	0	0.2	0.2936
GO:0009743	response to carbohydrate	236	2	3.12	0.2947	LOC_Os03g13614;LOC_Os06g45860
GO:0015994	chlorophyll metabolic process	88	0	1.16	0.296
GO:0044070	regulation of anion transport	34	2	0.45	0.2961	LOC_Os03g50390;LOC_Os08g30810
GO:0007231	osmosensory signaling pathway	9	0	0.12	0.2964
GO:0015711	organic anion transport	202	1	2.67	0.2966	LOC_Os04g53310
GO:0010252	auxin homeostasis	10	1	0.13	0.2969	LOC_Os01g09580
GO:0006835	dicarboxylic acid transport	9	0	0.12	0.2979
GO:0051235	maintenance of location	50	0	0.66	0.2984
GO:0042435	indole-containing compound biosynthetic ...	54	2	0.71	0.3005	LOC_Os02g19924;LOC_Os06g27890
GO:0051052	regulation of DNA metabolic process	105	1	1.39	0.3007	LOC_Os01g67100
GO:0030856	regulation of epithelial cell differenti...	8	1	0.11	0.3022	LOC_Os08g44050
GO:0045604	regulation of epidermal cell differentia...	8	1	0.11	0.3022	LOC_Os08g44050
GO:0009790	embryo development	436	8	5.77	0.3028	LOC_Os03g13170;LOC_Os03g61220;LOC_Os04g36070;LOC_Os06g04610;LOC_Os06g27890;LOC_Os08g21590;LOC_Os12g18140;LOC_Os12g41500
GO:0009791	post-embryonic development	1410	22	18.66	0.3028	LOC_Os01g09580;LOC_Os01g33040;LOC_Os01g35050;LOC_Os01g49180;LOC_Os02g43020;LOC_Os03g13170;LOC_Os03g13614;LOC_Os03g24860;LOC_Os03g50390;LOC_Os03g61220;LOC_Os04g36070;LOC_Os04g58780;LOC_Os06g04610;LOC_Os06g27890;LOC_Os08g21590;LOC_Os08g30810;LOC_Os08g44050;LOC_Os11g16540;LOC_Os12g18140;LOC_Os12g30540;LOC_Os12g41500;LOC_Os12g42600
GO:0009968	negative regulation of signal transducti...	68	0	0.9	0.3029
GO:0010648	negative regulation of cell communicatio...	68	0	0.9	0.3029
GO:0023057	negative regulation of signaling	68	0	0.9	0.3029
GO:0019220	regulation of phosphate metabolic proces...	132	3	1.75	0.3041	LOC_Os03g50390;LOC_Os06g27890;LOC_Os08g44050
GO:0009698	phenylpropanoid metabolic process	107	1	1.42	0.3043	LOC_Os12g24170
GO:0009816	defense response to bacterium, incompati...	44	0	0.58	0.3046
GO:0080026	response to indolebutyric acid	8	0	0.11	0.3049
GO:0015691	cadmium ion transport	8	0	0.11	0.3049
GO:0015692	lead ion transport	8	0	0.11	0.3049
GO:0010588	cotyledon vascular tissue pattern format...	29	0	0.38	0.306
GO:0007131	reciprocal meiotic recombination	56	1	0.74	0.3064	LOC_Os12g30540
GO:0071365	cellular response to auxin stimulus	85	1	1.13	0.3072	LOC_Os06g45860
GO:0009117	nucleotide metabolic process	433	5	5.73	0.3077	LOC_Os01g67100;LOC_Os01g67860;LOC_Os02g19924;LOC_Os02g43020;LOC_Os05g06890
GO:0006753	nucleoside phosphate metabolic process	433	5	5.73	0.3077	LOC_Os01g67100;LOC_Os01g67860;LOC_Os02g19924;LOC_Os02g43020;LOC_Os05g06890
GO:0022414	reproductive process	1437	20	19.02	0.308	LOC_Os01g33040;LOC_Os01g35050;LOC_Os03g05020;LOC_Os03g13170;LOC_Os03g13614;LOC_Os03g50390;LOC_Os03g61220;LOC_Os04g36070;LOC_Os04g58780;LOC_Os05g44310;LOC_Os06g04610;LOC_Os06g27890;LOC_Os08g06380;LOC_Os08g21590;LOC_Os08g44050;LOC_Os11g16540;LOC_Os12g18140;LOC_Os12g30540;LOC_Os12g41500;LOC_Os12g42600
GO:0010188	response to microbial phytotoxin	7	1	0.09	0.3081	LOC_Os02g19924
GO:0070646	protein modification by small protein re...	119	3	1.58	0.3085	LOC_Os01g09580;LOC_Os02g43020;LOC_Os12g18140
GO:0010212	response to ionizing radiation	45	1	0.6	0.3091	LOC_Os12g18140
GO:0006891	intra-Golgi vesicle-mediated transport	28	0	0.37	0.3091
GO:0006302	double-strand break repair	53	3	0.7	0.3091	LOC_Os01g67100;LOC_Os08g06380;LOC_Os12g18140
GO:0006778	porphyrin-containing compound metabolic ...	99	0	1.31	0.3102
GO:0033013	tetrapyrrole metabolic process	99	0	1.31	0.3102
GO:0055086	nucleobase-containing small molecule met...	452	5	5.98	0.3103	LOC_Os01g67100;LOC_Os01g67860;LOC_Os02g19924;LOC_Os02g43020;LOC_Os05g06890
GO:0071483	cellular response to blue light	27	1	0.36	0.3107	LOC_Os03g50390
GO:0044403	symbiosis, encompassing mutualism throug...	130	0	1.72	0.3121
GO:0006955	immune response	542	6	7.17	0.3124	LOC_Os01g65310;LOC_Os02g19924;LOC_Os02g43020;LOC_Os06g27890;LOC_Os06g45860;LOC_Os08g44050
GO:0048316	seed development	536	10	7.09	0.3125	LOC_Os03g13170;LOC_Os03g61220;LOC_Os04g36070;LOC_Os06g04610;LOC_Os06g27890;LOC_Os08g21590;LOC_Os08g44050;LOC_Os12g18140;LOC_Os12g30540;LOC_Os12g41500
GO:0009617	response to bacterium	409	5	5.41	0.3133	LOC_Os02g19924;LOC_Os03g13614;LOC_Os06g27890;LOC_Os06g45860;LOC_Os08g44050
GO:0044262	cellular carbohydrate metabolic process	427	8	5.65	0.3136	LOC_Os01g35050;LOC_Os01g68324;LOC_Os02g19924;LOC_Os04g53310;LOC_Os05g28630;LOC_Os08g06380;LOC_Os08g44050;LOC_Os11g07470
GO:0010556	regulation of macromolecule biosynthetic...	844	15	11.17	0.3137	LOC_Os01g09580;LOC_Os01g33040;LOC_Os01g35050;LOC_Os01g65310;LOC_Os01g67100;LOC_Os03g05020;LOC_Os03g13614;LOC_Os03g50390;LOC_Os04g36070;LOC_Os05g28630;LOC_Os06g04610;LOC_Os06g27890;LOC_Os08g12680;LOC_Os08g44050;LOC_Os12g18140
GO:2000112	regulation of cellular macromolecule bio...	844	15	11.17	0.3137	LOC_Os01g09580;LOC_Os01g33040;LOC_Os01g35050;LOC_Os01g65310;LOC_Os01g67100;LOC_Os03g05020;LOC_Os03g13614;LOC_Os03g50390;LOC_Os04g36070;LOC_Os05g28630;LOC_Os06g04610;LOC_Os06g27890;LOC_Os08g12680;LOC_Os08g44050;LOC_Os12g18140
GO:0044724	single-organism carbohydrate catabolic p...	268	2	3.55	0.3139	LOC_Os01g67860;LOC_Os02g19924
GO:0016052	carbohydrate catabolic process	319	2	4.22	0.3144	LOC_Os01g67860;LOC_Os02g19924
GO:0015718	monocarboxylic acid transport	23	0	0.3	0.3149
GO:0010038	response to metal ion	459	2	6.08	0.3156	LOC_Os01g67860;LOC_Os02g43020
GO:0010265	SCF complex assembly	6	0	0.08	0.3167
GO:0046364	monosaccharide biosynthetic process	118	1	1.56	0.3169	LOC_Os08g30810
GO:0010106	cellular response to iron ion starvation	35	1	0.46	0.3174	LOC_Os08g44050
GO:0009056	catabolic process	1094	11	14.48	0.3174	LOC_Os01g40330;LOC_Os01g67860;LOC_Os02g19924;LOC_Os05g44310;LOC_Os06g45860;LOC_Os08g30810;LOC_Os08g44050;LOC_Os11g16540;LOC_Os12g24170;LOC_Os12g30540;LOC_Os12g42600
GO:0045926	negative regulation of growth	9	0	0.12	0.3178
GO:0010036	response to boron-containing substance	6	0	0.08	0.318
GO:0080029	cellular response to boron-containing su...	6	0	0.08	0.318
GO:0051246	regulation of protein metabolic process	230	3	3.04	0.3203	LOC_Os03g50390;LOC_Os06g27890;LOC_Os08g44050
GO:0006333	chromatin assembly or disassembly	46	1	0.61	0.3203	LOC_Os01g67100
GO:0051174	regulation of phosphorus metabolic proce...	133	3	1.76	0.321	LOC_Os03g50390;LOC_Os06g27890;LOC_Os08g44050
GO:0009644	response to high light intensity	108	1	1.43	0.3212	LOC_Os02g43020
GO:0007062	sister chromatid cohesion	70	1	0.93	0.3214	LOC_Os12g30540
GO:0040020	regulation of meiosis	25	0	0.33	0.3216
GO:0016070	RNA metabolic process	1435	25	18.99	0.3217	LOC_Os01g09580;LOC_Os01g35050;LOC_Os01g65310;LOC_Os01g67100;LOC_Os01g68324;LOC_Os03g05020;LOC_Os03g06240;LOC_Os03g13170;LOC_Os03g13614;LOC_Os03g50390;LOC_Os03g53880;LOC_Os03g61220;LOC_Os04g36070;LOC_Os04g51940;LOC_Os05g28630;LOC_Os06g04610;LOC_Os06g27890;LOC_Os06g45860;LOC_Os08g05880;LOC_Os08g12680;LOC_Os08g44050;LOC_Os11g07470;LOC_Os11g16540;LOC_Os12g18140;LOC_Os12g41500
GO:0090501	RNA phosphodiester bond hydrolysis	8	1	0.11	0.3217	LOC_Os08g05880
GO:0035383	thioester metabolic process	64	1	0.85	0.3218	LOC_Os12g24170
GO:0006637	acyl-CoA metabolic process	64	1	0.85	0.3218	LOC_Os12g24170
GO:0048445	carpel morphogenesis	12	0	0.16	0.323
GO:0048869	cellular developmental process	974	15	12.89	0.3232	LOC_Os01g33040;LOC_Os01g40330;LOC_Os01g52864;LOC_Os01g67100;LOC_Os01g70060;LOC_Os03g05020;LOC_Os03g50390;LOC_Os04g36070;LOC_Os08g06380;LOC_Os08g12680;LOC_Os08g21590;LOC_Os08g30810;LOC_Os08g44050;LOC_Os12g18140;LOC_Os12g24170
GO:0010087	phloem or xylem histogenesis	81	1	1.07	0.3238	LOC_Os05g28630
GO:0006260	DNA replication	217	4	2.87	0.3243	LOC_Os01g33040;LOC_Os01g49180;LOC_Os01g67100;LOC_Os06g27890
GO:0007389	pattern specification process	372	1	4.92	0.3247	LOC_Os06g27890
GO:1903308	regulation of chromatin modification	37	0	0.49	0.3249
GO:1902275	regulation of chromatin organization	37	0	0.49	0.3249
GO:0031056	regulation of histone modification	37	0	0.49	0.3249
GO:1902600	hydrogen ion transmembrane transport	16	0	0.21	0.3252
GO:1903311	regulation of mRNA metabolic process	13	0	0.17	0.3253
GO:0042542	response to hydrogen peroxide	160	2	2.12	0.3254	LOC_Os02g43020;LOC_Os12g24170
GO:0046148	pigment biosynthetic process	135	0	1.79	0.3273
GO:0000303	response to superoxide	22	1	0.29	0.328	LOC_Os06g45860
GO:0000305	response to oxygen radical	22	1	0.29	0.328	LOC_Os06g45860
GO:0009749	response to glucose	60	1	0.79	0.3289	LOC_Os03g13614
GO:0019953	sexual reproduction	94	1	1.24	0.3293	LOC_Os12g18140
GO:0009799	specification of symmetry	69	0	0.91	0.3295
GO:0046365	monosaccharide catabolic process	141	2	1.87	0.3298	LOC_Os01g67860;LOC_Os02g19924
GO:0006007	glucose catabolic process	141	2	1.87	0.3298	LOC_Os01g67860;LOC_Os02g19924
GO:0019320	hexose catabolic process	141	2	1.87	0.3298	LOC_Os01g67860;LOC_Os02g19924
GO:0019438	aromatic compound biosynthetic process	1229	16	16.27	0.3301	LOC_Os01g09580;LOC_Os01g35050;LOC_Os01g65310;LOC_Os01g67100;LOC_Os02g19924;LOC_Os02g43020;LOC_Os03g05020;LOC_Os03g13614;LOC_Os03g50390;LOC_Os04g36070;LOC_Os05g28630;LOC_Os06g04610;LOC_Os06g27890;LOC_Os08g12680;LOC_Os08g44050;LOC_Os12g18140
GO:0051172	negative regulation of nitrogen compound...	249	3	3.3	0.3301	LOC_Os01g09580;LOC_Os01g65310;LOC_Os03g05020
GO:0007154	cell communication	1164	14	15.41	0.3304	LOC_Os01g09580;LOC_Os01g65310;LOC_Os02g19924;LOC_Os02g43020;LOC_Os03g13614;LOC_Os03g50390;LOC_Os03g53880;LOC_Os04g36070;LOC_Os06g27890;LOC_Os06g45860;LOC_Os08g21590;LOC_Os08g30810;LOC_Os08g44050;LOC_Os11g07470
GO:0006625	protein targeting to peroxisome	67	2	0.89	0.3308	LOC_Os05g44310;LOC_Os08g44050
GO:0072662	protein localization to peroxisome	67	2	0.89	0.3308	LOC_Os05g44310;LOC_Os08g44050
GO:0072663	establishment of protein localization to...	67	2	0.89	0.3308	LOC_Os05g44310;LOC_Os08g44050
GO:0043574	peroxisomal transport	67	2	0.89	0.3308	LOC_Os05g44310;LOC_Os08g44050
GO:0016558	protein import into peroxisome matrix	67	2	0.89	0.3308	LOC_Os05g44310;LOC_Os08g44050
GO:0048015	phosphatidylinositol-mediated signaling	6	1	0.08	0.3313	LOC_Os08g21590
GO:0048017	inositol lipid-mediated signaling	6	1	0.08	0.3313	LOC_Os08g21590
GO:0031109	microtubule polymerization or depolymeri...	60	1	0.79	0.3314	LOC_Os03g05020
GO:0032412	regulation of ion transmembrane transpor...	33	2	0.44	0.3317	LOC_Os03g50390;LOC_Os08g30810
GO:0032409	regulation of transporter activity	33	2	0.44	0.3317	LOC_Os03g50390;LOC_Os08g30810
GO:0022898	regulation of transmembrane transporter ...	33	2	0.44	0.3317	LOC_Os03g50390;LOC_Os08g30810
GO:0010359	regulation of anion channel activity	33	2	0.44	0.3317	LOC_Os03g50390;LOC_Os08g30810
GO:0010346	shoot axis formation	33	0	0.44	0.3322
GO:0010223	secondary shoot formation	33	0	0.44	0.3322
GO:0001763	morphogenesis of a branching structure	33	0	0.44	0.3322
GO:0090150	establishment of protein localization to...	181	3	2.4	0.333	LOC_Os06g45860;LOC_Os08g23360;LOC_Os08g44050
GO:0072657	protein localization to membrane	181	3	2.4	0.333	LOC_Os06g45860;LOC_Os08g23360;LOC_Os08g44050
GO:0070192	chromosome organization involved in meio...	43	1	0.57	0.3332	LOC_Os12g30540
GO:1901657	glycosyl compound metabolic process	319	3	4.22	0.3343	LOC_Os02g19924;LOC_Os05g06890;LOC_Os12g41500
GO:0006826	iron ion transport	47	1	0.62	0.3357	LOC_Os08g44050
GO:0007568	aging	126	2	1.67	0.3358	LOC_Os08g44050;LOC_Os12g41500
GO:0006342	chromatin silencing	178	2	2.36	0.3368	LOC_Os01g09580;LOC_Os03g05020
GO:0010388	cullin deneddylation	45	3	0.6	0.3369	LOC_Os01g09580;LOC_Os02g43020;LOC_Os12g18140
GO:0000338	protein deneddylation	45	3	0.6	0.3369	LOC_Os01g09580;LOC_Os02g43020;LOC_Os12g18140
GO:0042743	hydrogen peroxide metabolic process	177	2	2.34	0.3376	LOC_Os08g44050;LOC_Os12g24170
GO:0055062	phosphate ion homeostasis	8	0	0.11	0.3393
GO:0072506	trivalent inorganic anion homeostasis	8	0	0.11	0.3393
GO:0030497	fatty acid elongation	9	0	0.12	0.3393
GO:0009414	response to water deprivation	323	7	4.28	0.3395	LOC_Os02g19924;LOC_Os03g24860;LOC_Os03g61220;LOC_Os05g28630;LOC_Os05g29030;LOC_Os06g45860;LOC_Os08g06380
GO:0045087	innate immune response	533	6	7.05	0.3406	LOC_Os01g65310;LOC_Os02g19924;LOC_Os02g43020;LOC_Os06g27890;LOC_Os06g45860;LOC_Os08g44050
GO:0009169	purine ribonucleoside monophosphate cata...	82	0	1.09	0.3418
GO:0009158	ribonucleoside monophosphate catabolic p...	82	0	1.09	0.3418
GO:0009125	nucleoside monophosphate catabolic proce...	82	0	1.09	0.3418
GO:0009128	purine nucleoside monophosphate cataboli...	82	0	1.09	0.3418
GO:0006200	ATP catabolic process	82	0	1.09	0.3418
GO:0090056	regulation of chlorophyll metabolic proc...	21	0	0.28	0.3423
GO:0052386	cell wall thickening	44	0	0.58	0.3425
GO:0010558	negative regulation of macromolecule bio...	255	3	3.38	0.3433	LOC_Os01g09580;LOC_Os01g65310;LOC_Os03g05020
GO:2000113	negative regulation of cellular macromol...	255	3	3.38	0.3433	LOC_Os01g09580;LOC_Os01g65310;LOC_Os03g05020
GO:0046785	microtubule polymerization	58	1	0.77	0.344	LOC_Os03g05020
GO:0031326	regulation of cellular biosynthetic proc...	866	15	11.46	0.3458	LOC_Os01g09580;LOC_Os01g33040;LOC_Os01g35050;LOC_Os01g65310;LOC_Os01g67100;LOC_Os03g05020;LOC_Os03g13614;LOC_Os03g50390;LOC_Os04g36070;LOC_Os05g28630;LOC_Os06g04610;LOC_Os06g27890;LOC_Os08g12680;LOC_Os08g44050;LOC_Os12g18140
GO:0018205	peptidyl-lysine modification	31	0	0.41	0.346
GO:0046131	pyrimidine ribonucleoside metabolic proc...	19	0	0.25	0.346
GO:0006213	pyrimidine nucleoside metabolic process	19	0	0.25	0.346
GO:0048284	organelle fusion	28	1	0.37	0.3462	LOC_Os12g18140
GO:0009833	primary cell wall biogenesis	6	0	0.08	0.3468
GO:0010400	rhamnogalacturonan I side chain metaboli...	6	0	0.08	0.3468
GO:0008033	tRNA processing	26	0	0.34	0.3474
GO:0009070	serine family amino acid biosynthetic pr...	92	1	1.22	0.3477	LOC_Os02g19924
GO:0040029	regulation of gene expression, epigeneti...	363	5	4.8	0.3484	LOC_Os01g09580;LOC_Os01g33040;LOC_Os01g67100;LOC_Os03g05020;LOC_Os12g18140
GO:0032952	regulation of (1->3)-beta-D-glucan metab...	8	0	0.11	0.3495
GO:0032953	regulation of (1->3)-beta-D-glucan biosy...	8	0	0.11	0.3495
GO:0006346	methylation-dependent chromatin silencin...	67	0	0.89	0.3496
GO:0042176	regulation of protein catabolic process	14	0	0.19	0.35
GO:0032957	inositol trisphosphate metabolic process	8	0	0.11	0.3504
GO:0071545	inositol phosphate catabolic process	8	0	0.11	0.3504
GO:0046855	inositol phosphate dephosphorylation	8	0	0.11	0.3504
GO:0046838	phosphorylated carbohydrate dephosphoryl...	8	0	0.11	0.3504
GO:0032875	regulation of DNA endoreduplication	12	0	0.16	0.3526
GO:0015985	energy coupled proton transport, down el...	12	0	0.16	0.3536
GO:0015986	ATP synthesis coupled proton transport	12	0	0.16	0.3536
GO:0009595	detection of biotic stimulus	56	0	0.74	0.3544
GO:0044283	small molecule biosynthetic process	641	6	8.48	0.3546	LOC_Os02g19924;LOC_Os05g43690;LOC_Os06g27890;LOC_Os06g45860;LOC_Os12g24170;LOC_Os12g41500
GO:0009746	response to hexose	119	1	1.58	0.3549	LOC_Os03g13614
GO:0007020	microtubule nucleation	56	1	0.74	0.3571	LOC_Os03g05020
GO:0071900	regulation of protein serine/threonine k...	39	1	0.52	0.3594	LOC_Os06g27890
GO:0010187	negative regulation of seed germination	19	0	0.25	0.3598
GO:0070828	heterochromatin organization	9	1	0.12	0.3599	LOC_Os01g67100
GO:0031507	heterochromatin assembly	9	1	0.12	0.3599	LOC_Os01g67100
GO:0006534	cysteine metabolic process	91	1	1.2	0.3612	LOC_Os02g19924
GO:0034660	ncRNA metabolic process	188	4	2.49	0.3613	LOC_Os01g68324;LOC_Os06g04610;LOC_Os08g05880;LOC_Os12g18140
GO:0032502	developmental process	2268	35	30.02	0.3615	LOC_Os01g09580;LOC_Os01g33040;LOC_Os01g35050;LOC_Os01g40330;LOC_Os01g49180;LOC_Os01g52864;LOC_Os01g67100;LOC_Os01g70060;LOC_Os02g19924;LOC_Os02g43020;LOC_Os03g05020;LOC_Os03g13170;LOC_Os03g13614;LOC_Os03g24860;LOC_Os03g50390;LOC_Os03g53880;LOC_Os03g61220;LOC_Os04g36070;LOC_Os04g58780;LOC_Os05g28630;LOC_Os05g44310;LOC_Os06g04610;LOC_Os06g27890;LOC_Os08g06380;LOC_Os08g12680;LOC_Os08g21590;LOC_Os08g…
GO:0051253	negative regulation of RNA metabolic pro...	242	3	3.2	0.3619	LOC_Os01g09580;LOC_Os01g65310;LOC_Os03g05020
GO:0045892	negative regulation of transcription, DN...	242	3	3.2	0.3619	LOC_Os01g09580;LOC_Os01g65310;LOC_Os03g05020
GO:1902679	negative regulation of RNA biosynthetic ...	242	3	3.2	0.3619	LOC_Os01g09580;LOC_Os01g65310;LOC_Os03g05020
GO:0009756	carbohydrate mediated signaling	65	2	0.86	0.3624	LOC_Os03g13614;LOC_Os06g45860
GO:0010182	sugar mediated signaling pathway	65	2	0.86	0.3624	LOC_Os03g13614;LOC_Os06g45860
GO:0060548	negative regulation of cell death	113	1	1.5	0.3633	LOC_Os06g45860
GO:0009704	de-etiolation	9	0	0.12	0.3639
GO:0031564	transcription antitermination	15	0	0.2	0.3644
GO:0031554	regulation of DNA-templated transcriptio...	15	0	0.2	0.3644
GO:0031555	transcriptional attenuation	15	0	0.2	0.3644
GO:0007067	mitotic nuclear division	44	0	0.58	0.3645
GO:0044087	regulation of cellular component biogene...	106	1	1.4	0.3649	LOC_Os03g05020
GO:0080134	regulation of response to stress	365	5	4.83	0.365	LOC_Os01g65310;LOC_Os02g43020;LOC_Os06g27890;LOC_Os06g45860;LOC_Os08g44050
GO:0032989	cellular component morphogenesis	570	7	7.54	0.3655	LOC_Os01g33040;LOC_Os01g40330;LOC_Os01g70060;LOC_Os03g05020;LOC_Os03g50390;LOC_Os08g21590;LOC_Os08g30810
GO:0010017	red or far-red light signaling pathway	41	1	0.54	0.3678	LOC_Os04g36070
GO:0071489	cellular response to red or far red ligh...	41	1	0.54	0.3678	LOC_Os04g36070
GO:0008104	protein localization	596	6	7.89	0.3679	LOC_Os05g44310;LOC_Os06g45860;LOC_Os08g23360;LOC_Os08g44050;LOC_Os12g18140;LOC_Os12g24170
GO:0007163	establishment or maintenance of cell pol...	6	0	0.08	0.3682
GO:0002831	regulation of response to biotic stimulu...	28	0	0.37	0.3689
GO:0016101	diterpenoid metabolic process	46	0	0.61	0.3697
GO:0009410	response to xenobiotic stimulus	27	1	0.36	0.371	LOC_Os11g16540
GO:0007129	synapsis	42	1	0.56	0.3715	LOC_Os12g30540
GO:0006281	DNA repair	145	4	1.92	0.3716	LOC_Os01g49180;LOC_Os01g67100;LOC_Os08g06380;LOC_Os12g18140
GO:0048825	cotyledon development	55	1	0.73	0.372	LOC_Os12g18140
GO:0006725	cellular aromatic compound metabolic pro...	2218	36	29.36	0.3728	LOC_Os01g09580;LOC_Os01g33040;LOC_Os01g35050;LOC_Os01g49180;LOC_Os01g65310;LOC_Os01g67100;LOC_Os01g67860;LOC_Os01g68324;LOC_Os02g19924;LOC_Os02g43020;LOC_Os03g05020;LOC_Os03g06240;LOC_Os03g13170;LOC_Os03g13614;LOC_Os03g50390;LOC_Os03g53880;LOC_Os03g61220;LOC_Os04g36070;LOC_Os04g51940;LOC_Os05g06890;LOC_Os05g28630;LOC_Os06g04610;LOC_Os06g16980;LOC_Os06g27890;LOC_Os06g45860;LOC_Os08g05880;LOC_Os08g…
GO:0009789	positive regulation of abscisic acid-act...	27	0	0.36	0.374
GO:0031325	positive regulation of cellular metaboli...	289	8	3.83	0.3746	LOC_Os01g09580;LOC_Os03g13614;LOC_Os03g50390;LOC_Os05g28630;LOC_Os06g04610;LOC_Os06g27890;LOC_Os08g44050;LOC_Os12g18140
GO:0070925	organelle assembly	51	1	0.68	0.3748	LOC_Os03g05020
GO:1901607	alpha-amino acid biosynthetic process	201	2	2.66	0.3749	LOC_Os02g19924;LOC_Os12g41500
GO:0032885	regulation of polysaccharide biosyntheti...	11	0	0.15	0.3758
GO:0009685	gibberellin metabolic process	43	0	0.57	0.377
GO:0006952	defense response	1014	9	13.42	0.3778	LOC_Os01g09580;LOC_Os01g40330;LOC_Os01g65310;LOC_Os02g19924;LOC_Os02g43020;LOC_Os06g27890;LOC_Os06g45860;LOC_Os08g44050;LOC_Os11g16540
GO:0048654	anther morphogenesis	6	0	0.08	0.3779
GO:0048655	anther wall tapetum morphogenesis	6	0	0.08	0.3779
GO:0048656	anther wall tapetum formation	6	0	0.08	0.3779
GO:0009628	response to abiotic stimulus	1634	25	21.63	0.378	LOC_Os01g09580;LOC_Os01g35050;LOC_Os01g67100;LOC_Os01g67860;LOC_Os01g68324;LOC_Os02g19924;LOC_Os02g43020;LOC_Os03g13614;LOC_Os03g24860;LOC_Os03g50390;LOC_Os03g53880;LOC_Os03g61220;LOC_Os04g36070;LOC_Os05g06890;LOC_Os05g28630;LOC_Os05g29030;LOC_Os06g27890;LOC_Os06g45860;LOC_Os08g06380;LOC_Os08g21590;LOC_Os08g44050;LOC_Os11g16540;LOC_Os12g18140;LOC_Os12g30540;LOC_Os12g42600
GO:0044743	intracellular protein transmembrane impo...	81	3	1.07	0.3785	LOC_Os05g44310;LOC_Os06g45860;LOC_Os08g44050
GO:0000380	alternative mRNA splicing, via spliceoso...	19	0	0.25	0.379
GO:0009739	response to gibberellin	113	3	1.5	0.3793	LOC_Os01g35050;LOC_Os04g36070;LOC_Os08g44050
GO:0009962	regulation of flavonoid biosynthetic pro...	54	0	0.71	0.3793
GO:0046451	diaminopimelate metabolic process	9	0	0.12	0.3802
GO:0009085	lysine biosynthetic process	9	0	0.12	0.3802
GO:0009089	lysine biosynthetic process via diaminop...	9	0	0.12	0.3802
GO:1902531	regulation of intracellular signal trans...	38	1	0.5	0.3802	LOC_Os06g27890
GO:0044260	cellular macromolecule metabolic process	2690	39	35.6	0.3806	LOC_Os01g09580;LOC_Os01g33040;LOC_Os01g35050;LOC_Os01g49180;LOC_Os01g61814;LOC_Os01g65310;LOC_Os01g67100;LOC_Os01g68324;LOC_Os02g19924;LOC_Os02g43020;LOC_Os03g05020;LOC_Os03g06240;LOC_Os03g13170;LOC_Os03g13614;LOC_Os03g50390;LOC_Os03g53880;LOC_Os03g61220;LOC_Os04g36070;LOC_Os04g51940;LOC_Os04g53310;LOC_Os05g28630;LOC_Os05g29030;LOC_Os05g44310;LOC_Os06g04610;LOC_Os06g16980;LOC_Os06g27890;LOC_Os06g…
GO:0005984	disaccharide metabolic process	87	1	1.15	0.3807	LOC_Os01g35050
GO:0070838	divalent metal ion transport	100	1	1.32	0.3823	LOC_Os01g65310
GO:0072511	divalent inorganic cation transport	100	1	1.32	0.3823	LOC_Os01g65310
GO:0009855	determination of bilateral symmetry	68	0	0.9	0.3841
GO:0034284	response to monosaccharide	120	1	1.59	0.3841	LOC_Os03g13614
GO:0043068	positive regulation of programmed cell d...	12	0	0.16	0.3843
GO:0009960	endosperm development	27	0	0.36	0.3843
GO:0031425	chloroplast RNA processing	11	0	0.15	0.386
GO:0010193	response to ozone	26	0	0.34	0.3865
GO:0007166	cell surface receptor signaling pathway	43	0	0.57	0.3871
GO:0044712	single-organism catabolic process	705	5	9.33	0.3872	LOC_Os01g67860;LOC_Os02g19924;LOC_Os05g44310;LOC_Os08g44050;LOC_Os12g24170
GO:0009642	response to light intensity	143	1	1.89	0.388	LOC_Os02g43020
GO:0007018	microtubule-based movement	30	1	0.4	0.3906	LOC_Os01g33040
GO:0032507	maintenance of protein location in cell	9	0	0.12	0.3906
GO:0010941	regulation of cell death	250	3	3.31	0.3917	LOC_Os06g27890;LOC_Os06g45860;LOC_Os08g44050
GO:0009958	positive gravitropism	47	0	0.62	0.3927
GO:0009653	anatomical structure morphogenesis	1191	15	15.76	0.3932	LOC_Os01g33040;LOC_Os01g40330;LOC_Os01g52864;LOC_Os01g67100;LOC_Os01g70060;LOC_Os03g05020;LOC_Os03g50390;LOC_Os05g28630;LOC_Os06g27890;LOC_Os08g06380;LOC_Os08g12680;LOC_Os08g21590;LOC_Os08g30810;LOC_Os08g44050;LOC_Os12g24170
GO:0051171	regulation of nitrogen compound metaboli...	866	15	11.46	0.3944	LOC_Os01g09580;LOC_Os01g33040;LOC_Os01g35050;LOC_Os01g65310;LOC_Os01g67100;LOC_Os03g05020;LOC_Os03g13614;LOC_Os03g50390;LOC_Os04g36070;LOC_Os05g28630;LOC_Os06g04610;LOC_Os06g27890;LOC_Os08g12680;LOC_Os08g44050;LOC_Os12g18140
GO:0009415	response to water	332	7	4.39	0.3949	LOC_Os02g19924;LOC_Os03g24860;LOC_Os03g61220;LOC_Os05g28630;LOC_Os05g29030;LOC_Os06g45860;LOC_Os08g06380
GO:0009800	cinnamic acid biosynthetic process	12	0	0.16	0.3955
GO:0009803	cinnamic acid metabolic process	12	0	0.16	0.3955
GO:0006109	regulation of carbohydrate metabolic pro...	40	1	0.53	0.3956	LOC_Os08g44050
GO:0071806	protein transmembrane transport	82	3	1.09	0.3958	LOC_Os05g44310;LOC_Os06g45860;LOC_Os08g44050
GO:0065002	intracellular protein transmembrane tran...	82	3	1.09	0.3958	LOC_Os05g44310;LOC_Os06g45860;LOC_Os08g44050
GO:0080129	proteasome core complex assembly	57	0	0.75	0.3962
GO:0009697	salicylic acid biosynthetic process	109	1	1.44	0.3965	LOC_Os02g19924
GO:0009734	auxin-activated signaling pathway	70	1	0.93	0.3967	LOC_Os06g45860
GO:0032886	regulation of microtubule-based process	14	0	0.19	0.3968
GO:0032508	DNA duplex unwinding	32	0	0.42	0.3969
GO:0032392	DNA geometric change	32	0	0.42	0.3969
GO:1901135	carbohydrate derivative metabolic proces...	684	8	9.05	0.397	LOC_Os01g40330;LOC_Os01g65310;LOC_Os01g68324;LOC_Os02g19924;LOC_Os04g53310;LOC_Os05g06890;LOC_Os11g16540;LOC_Os12g41500
GO:0006413	translational initiation	46	0	0.61	0.3976
GO:0010229	inflorescence development	53	1	0.7	0.3979	LOC_Os06g27890
GO:1901136	carbohydrate derivative catabolic proces...	220	1	2.91	0.3994	LOC_Os01g40330
GO:0052255	modulation by organism of defense respon...	32	0	0.42	0.4006
GO:0052200	response to host defenses	32	0	0.42	0.4006
GO:0052031	modulation by symbiont of host defense r...	32	0	0.42	0.4006
GO:0052564	response to immune response of other org...	32	0	0.42	0.4006
GO:0075136	response to host	32	0	0.42	0.4006
GO:0052552	modulation by organism of immune respons...	32	0	0.42	0.4006
GO:0052553	modulation by symbiont of host immune re...	32	0	0.42	0.4006
GO:0052555	positive regulation by organism of immun...	32	0	0.42	0.4006
GO:0052556	positive regulation by symbiont of host ...	32	0	0.42	0.4006
GO:0052572	response to host immune response	32	0	0.42	0.4006
GO:0052173	response to defenses of other organism i...	32	0	0.42	0.4006
GO:1901658	glycosyl compound catabolic process	174	0	2.3	0.4012
GO:0010496	intercellular transport	10	0	0.13	0.4021
GO:0009306	protein secretion	11	0	0.15	0.4025
GO:0009308	amine metabolic process	96	3	1.27	0.4028	LOC_Os02g19924;LOC_Os03g13614;LOC_Os12g24170
GO:0010311	lateral root formation	37	0	0.49	0.4028
GO:0019318	hexose metabolic process	259	3	3.43	0.4034	LOC_Os01g67860;LOC_Os02g19924;LOC_Os08g30810
GO:0006475	internal protein amino acid acetylation	28	0	0.37	0.4034
GO:0016573	histone acetylation	28	0	0.37	0.4034
GO:0018393	internal peptidyl-lysine acetylation	28	0	0.37	0.4034
GO:0018394	peptidyl-lysine acetylation	28	0	0.37	0.4034
GO:0031347	regulation of defense response	350	5	4.63	0.4037	LOC_Os01g65310;LOC_Os02g43020;LOC_Os06g27890;LOC_Os06g45860;LOC_Os08g44050
GO:0009933	meristem structural organization	201	2	2.66	0.404	LOC_Os01g67100;LOC_Os05g28630
GO:0010082	regulation of root meristem growth	17	0	0.23	0.4044
GO:0031146	SCF-dependent proteasomal ubiquitin-depe...	6	0	0.08	0.4047
GO:0010338	leaf formation	7	0	0.09	0.405
GO:0043543	protein acylation	107	0	1.42	0.4053
GO:0019400	alditol metabolic process	11	0	0.15	0.4054
GO:0006006	glucose metabolic process	248	3	3.28	0.4056	LOC_Os01g67860;LOC_Os02g19924;LOC_Os08g30810
GO:0006974	cellular response to DNA damage stimulus	169	4	2.24	0.4063	LOC_Os01g49180;LOC_Os01g67100;LOC_Os08g06380;LOC_Os12g18140
GO:2000026	regulation of multicellular organismal d...	572	7	7.57	0.4064	LOC_Os01g67100;LOC_Os03g24860;LOC_Os04g36070;LOC_Os06g27890;LOC_Os08g44050;LOC_Os12g18140;LOC_Os12g24170
GO:0009765	photosynthesis, light harvesting	13	0	0.17	0.4065
GO:0035601	protein deacylation	6	0	0.08	0.4078
GO:0006476	protein deacetylation	6	0	0.08	0.4078
GO:0016575	histone deacetylation	6	0	0.08	0.4078
GO:0098732	macromolecule deacylation	6	0	0.08	0.4078
GO:0008361	regulation of cell size	53	0	0.7	0.4078
GO:0019932	second-messenger-mediated signaling	60	1	0.79	0.4085	LOC_Os08g30810
GO:0009582	detection of abiotic stimulus	18	0	0.24	0.4088
GO:0006188	IMP biosynthetic process	6	0	0.08	0.4091
GO:0046040	IMP metabolic process	6	0	0.08	0.4091
GO:0009814	defense response, incompatible interacti...	286	5	3.79	0.4107	LOC_Os01g65310;LOC_Os02g19924;LOC_Os06g27890;LOC_Os06g45860;LOC_Os08g44050
GO:0010453	regulation of cell fate commitment	11	0	0.15	0.4107
GO:0010071	root meristem specification	7	0	0.09	0.4108
GO:0006091	generation of precursor metabolites and ...	297	1	3.93	0.4121	LOC_Os01g67860
GO:0042538	hyperosmotic salinity response	124	3	1.64	0.4127	LOC_Os02g19924;LOC_Os05g29030;LOC_Os06g45860
GO:0045490	pectin catabolic process	9	0	0.12	0.4128
GO:0006487	protein N-linked glycosylation	36	1	0.48	0.413	LOC_Os01g68324
GO:0048509	regulation of meristem development	192	3	2.54	0.415	LOC_Os01g67100;LOC_Os08g44050;LOC_Os12g24170
GO:0065001	specification of axis polarity	52	0	0.69	0.4153
GO:0019915	lipid storage	37	0	0.49	0.417
GO:0034637	cellular carbohydrate biosynthetic proce...	276	7	3.65	0.4183	LOC_Os01g35050;LOC_Os01g68324;LOC_Os02g19924;LOC_Os04g53310;LOC_Os05g28630;LOC_Os08g06380;LOC_Os11g07470
GO:0052546	cell wall pectin metabolic process	53	0	0.7	0.4188
GO:0034654	nucleobase-containing compound biosynthe...	989	15	13.09	0.419	LOC_Os01g09580;LOC_Os01g35050;LOC_Os01g65310;LOC_Os01g67100;LOC_Os02g43020;LOC_Os03g05020;LOC_Os03g13614;LOC_Os03g50390;LOC_Os04g36070;LOC_Os05g28630;LOC_Os06g04610;LOC_Os06g27890;LOC_Os08g12680;LOC_Os08g44050;LOC_Os12g18140
GO:0034605	cellular response to heat	30	0	0.4	0.4203
GO:0010152	pollen maturation	14	0	0.19	0.4205
GO:0009166	nucleotide catabolic process	168	0	2.22	0.4207
GO:1901292	nucleoside phosphate catabolic process	168	0	2.22	0.4207
GO:1901401	regulation of tetrapyrrole metabolic pro...	22	0	0.29	0.4208
GO:0045732	positive regulation of protein catabolic...	10	0	0.13	0.4215
GO:0000288	nuclear-transcribed mRNA catabolic proce...	10	0	0.13	0.4218
GO:0061013	regulation of mRNA catabolic process	10	0	0.13	0.4218
GO:1900151	regulation of nuclear-transcribed mRNA c...	10	0	0.13	0.4218
GO:0010629	negative regulation of gene expression	400	6	5.29	0.4219	LOC_Os01g09580;LOC_Os01g65310;LOC_Os01g67100;LOC_Os03g05020;LOC_Os04g36070;LOC_Os12g18140
GO:0009593	detection of chemical stimulus	15	0	0.2	0.4226
GO:0045165	cell fate commitment	51	0	0.68	0.4231
GO:0015833	peptide transport	38	0	0.5	0.4234
GO:0042744	hydrogen peroxide catabolic process	56	1	0.74	0.4269	LOC_Os12g24170
GO:0010073	meristem maintenance	225	3	2.98	0.427	LOC_Os08g44050;LOC_Os12g18140;LOC_Os12g24170
GO:0033044	regulation of chromosome organization	87	1	1.15	0.4273	LOC_Os12g30540
GO:0000184	nuclear-transcribed mRNA catabolic proce...	6	0	0.08	0.4274
GO:0009955	adaxial/abaxial pattern specification	52	0	0.69	0.4277
GO:0009798	axis specification	61	0	0.81	0.4284
GO:0009937	regulation of gibberellic acid mediated ...	13	1	0.17	0.4293	LOC_Os08g44050
GO:0048532	anatomical structure arrangement	204	2	2.7	0.4313	LOC_Os01g67100;LOC_Os05g28630
GO:0044699	single-organism process	3680	46	48.71	0.4314	LOC_Os01g09580;LOC_Os01g33040;LOC_Os01g35050;LOC_Os01g40330;LOC_Os01g49180;LOC_Os01g52864;LOC_Os01g65310;LOC_Os01g67100;LOC_Os01g67860;LOC_Os01g68324;LOC_Os01g70060;LOC_Os02g19924;LOC_Os02g43020;LOC_Os03g05020;LOC_Os03g13170;LOC_Os03g13614;LOC_Os03g24860;LOC_Os03g50390;LOC_Os03g53880;LOC_Os03g61220;LOC_Os04g36070;LOC_Os04g53310;LOC_Os04g58780;LOC_Os05g06890;LOC_Os05g28630;LOC_Os05g29030;LOC_Os05g…
GO:0046942	carboxylic acid transport	179	1	2.37	0.4318	LOC_Os04g53310
GO:0015849	organic acid transport	179	1	2.37	0.4318	LOC_Os04g53310
GO:0032787	monocarboxylic acid metabolic process	568	7	7.52	0.4336	LOC_Os01g67860;LOC_Os02g19924;LOC_Os03g24860;LOC_Os05g44310;LOC_Os06g27890;LOC_Os06g45860;LOC_Os08g44050
GO:0006108	malate metabolic process	6	0	0.08	0.4337
GO:1901137	carbohydrate derivative biosynthetic pro...	374	5	4.95	0.4338	LOC_Os01g65310;LOC_Os01g68324;LOC_Os02g19924;LOC_Os04g53310;LOC_Os12g41500
GO:0009069	serine family amino acid metabolic proce...	120	1	1.59	0.4342	LOC_Os02g19924
GO:0010214	seed coat development	31	0	0.41	0.4347
GO:0006566	threonine metabolic process	7	0	0.09	0.4358
GO:0010325	raffinose family oligosaccharide biosynt...	9	0	0.12	0.4365
GO:0045814	negative regulation of gene expression, ...	182	2	2.41	0.4381	LOC_Os01g09580;LOC_Os03g05020
GO:0010027	thylakoid membrane organization	74	1	0.98	0.4384	LOC_Os06g04610
GO:0009668	plastid membrane organization	74	1	0.98	0.4384	LOC_Os06g04610
GO:0007267	cell-cell signaling	49	0	0.65	0.4387
GO:0005976	polysaccharide metabolic process	461	8	6.1	0.4392	LOC_Os01g35050;LOC_Os01g68324;LOC_Os02g19924;LOC_Os04g53310;LOC_Os05g28630;LOC_Os08g06380;LOC_Os08g44050;LOC_Os11g07470
GO:0006694	steroid biosynthetic process	119	1	1.58	0.4393	LOC_Os12g24170
GO:0009625	response to insect	79	2	1.05	0.4394	LOC_Os01g40330;LOC_Os01g65310
GO:0010191	mucilage metabolic process	14	0	0.19	0.4396
GO:0009164	nucleoside catabolic process	170	0	2.25	0.44
GO:0042454	ribonucleoside catabolic process	170	0	2.25	0.44
GO:0072523	purine-containing compound catabolic pro...	170	0	2.25	0.44
GO:0000902	cell morphogenesis	524	7	6.94	0.441	LOC_Os01g33040;LOC_Os01g40330;LOC_Os01g70060;LOC_Os03g05020;LOC_Os03g50390;LOC_Os08g21590;LOC_Os08g30810
GO:0009890	negative regulation of biosynthetic proc...	260	3	3.44	0.4413	LOC_Os01g09580;LOC_Os01g65310;LOC_Os03g05020
GO:0031327	negative regulation of cellular biosynth...	260	3	3.44	0.4413	LOC_Os01g09580;LOC_Os01g65310;LOC_Os03g05020
GO:0009156	ribonucleoside monophosphate biosyntheti...	39	0	0.52	0.4414
GO:0010310	regulation of hydrogen peroxide metaboli...	71	1	0.94	0.4421	LOC_Os08g44050
GO:0048571	long-day photoperiodism	20	1	0.26	0.4422	LOC_Os01g35050
GO:0031110	regulation of microtubule polymerization...	12	0	0.16	0.4433
GO:0009163	nucleoside biosynthetic process	46	0	0.61	0.4434
GO:0042455	ribonucleoside biosynthetic process	46	0	0.61	0.4434
GO:0009081	branched-chain amino acid metabolic proc...	15	0	0.2	0.4434
GO:0042886	amide transport	41	0	0.54	0.4456
GO:0044763	single-organism cellular process	3250	39	43.02	0.4475	LOC_Os01g09580;LOC_Os01g33040;LOC_Os01g35050;LOC_Os01g40330;LOC_Os01g49180;LOC_Os01g52864;LOC_Os01g65310;LOC_Os01g67100;LOC_Os01g67860;LOC_Os01g68324;LOC_Os01g70060;LOC_Os02g19924;LOC_Os02g43020;LOC_Os03g05020;LOC_Os03g13614;LOC_Os03g24860;LOC_Os03g50390;LOC_Os03g53880;LOC_Os04g36070;LOC_Os04g53310;LOC_Os05g06890;LOC_Os05g28630;LOC_Os05g43690;LOC_Os05g44310;LOC_Os06g16980;LOC_Os06g27890;LOC_Os06g…
GO:0035966	response to topologically incorrect prot...	194	2	2.57	0.4479	LOC_Os02g43020;LOC_Os06g45860
GO:0071310	cellular response to organic substance	892	11	11.81	0.4486	LOC_Os01g65310;LOC_Os02g19924;LOC_Os02g43020;LOC_Os03g13614;LOC_Os04g36070;LOC_Os06g27890;LOC_Os06g45860;LOC_Os08g30810;LOC_Os08g44050;LOC_Os11g07470;LOC_Os12g18140
GO:0048766	root hair initiation	7	0	0.09	0.4489
GO:0046130	purine ribonucleoside catabolic process	169	0	2.24	0.4501
GO:0006152	purine nucleoside catabolic process	169	0	2.24	0.4501
GO:0044237	cellular metabolic process	3448	45	45.64	0.4507	LOC_Os01g09580;LOC_Os01g33040;LOC_Os01g35050;LOC_Os01g49180;LOC_Os01g61814;LOC_Os01g65310;LOC_Os01g67100;LOC_Os01g67860;LOC_Os01g68324;LOC_Os02g19924;LOC_Os02g43020;LOC_Os02g51420;LOC_Os03g05020;LOC_Os03g06240;LOC_Os03g13170;LOC_Os03g13614;LOC_Os03g24860;LOC_Os03g50390;LOC_Os03g53880;LOC_Os03g61220;LOC_Os04g36070;LOC_Os04g51940;LOC_Os04g53310;LOC_Os05g06890;LOC_Os05g28630;LOC_Os05g29030;LOC_Os05g…
GO:0010411	xyloglucan metabolic process	9	0	0.12	0.4519
GO:0000041	transition metal ion transport	84	1	1.11	0.452	LOC_Os08g44050
GO:0043903	regulation of symbiosis, encompassing mu...	8	0	0.11	0.4529
GO:0009154	purine ribonucleotide catabolic process	167	0	2.21	0.4531
GO:0009143	nucleoside triphosphate catabolic proces...	167	0	2.21	0.4531
GO:0009146	purine nucleoside triphosphate catabolic...	167	0	2.21	0.4531
GO:0009261	ribonucleotide catabolic process	167	0	2.21	0.4531
GO:0009203	ribonucleoside triphosphate catabolic pr...	167	0	2.21	0.4531
GO:0009207	purine ribonucleoside triphosphate catab...	167	0	2.21	0.4531
GO:0006195	purine nucleotide catabolic process	167	0	2.21	0.4531
GO:1901566	organonitrogen compound biosynthetic pro...	498	5	6.59	0.4533	LOC_Os02g19924;LOC_Os06g27890;LOC_Os06g45860;LOC_Os12g24170;LOC_Os12g41500
GO:0051782	negative regulation of cell division	11	0	0.15	0.4536
GO:0043067	regulation of programmed cell death	244	3	3.23	0.4538	LOC_Os06g27890;LOC_Os06g45860;LOC_Os08g44050
GO:0006417	regulation of translation	65	0	0.86	0.4549
GO:2000028	regulation of photoperiodism, flowering	20	0	0.26	0.4555
GO:0046034	ATP metabolic process	104	0	1.38	0.4564
GO:0000469	cleavage involved in rRNA processing	7	1	0.09	0.4576	LOC_Os08g05880
GO:0000478	endonucleolytic cleavage involved in rRN...	7	1	0.09	0.4576	LOC_Os08g05880
GO:0090502	RNA phosphodiester bond hydrolysis, endo...	7	1	0.09	0.4576	LOC_Os08g05880
GO:0006810	transport	1366	16	18.08	0.4582	LOC_Os01g09580;LOC_Os01g65310;LOC_Os02g43020;LOC_Os03g24860;LOC_Os03g50390;LOC_Os04g53310;LOC_Os05g44310;LOC_Os06g27890;LOC_Os06g45860;LOC_Os08g21590;LOC_Os08g23360;LOC_Os08g30810;LOC_Os08g44050;LOC_Os11g07470;LOC_Os11g16540;LOC_Os12g18140
GO:0071370	cellular response to gibberellin stimulu...	63	2	0.83	0.4585	LOC_Os04g36070;LOC_Os08g44050
GO:0006595	polyamine metabolic process	33	1	0.44	0.459	LOC_Os12g24170
GO:0019336	phenol-containing compound catabolic pro...	6	0	0.08	0.4594
GO:0048580	regulation of post-embryonic development	408	5	5.4	0.4614	LOC_Os03g24860;LOC_Os04g36070;LOC_Os06g27890;LOC_Os08g44050;LOC_Os12g18140
GO:0012501	programmed cell death	287	3	3.8	0.4627	LOC_Os06g27890;LOC_Os06g45860;LOC_Os08g44050
GO:0008356	asymmetric cell division	26	0	0.34	0.4644
GO:0009943	adaxial/abaxial axis specification	47	0	0.62	0.4645
GO:0009944	polarity specification of adaxial/abaxia...	47	0	0.62	0.4645
GO:0010048	vernalization response	54	0	0.71	0.4654
GO:0016458	gene silencing	332	4	4.39	0.4655	LOC_Os01g09580;LOC_Os01g67100;LOC_Os03g05020;LOC_Os12g18140
GO:0044264	cellular polysaccharide metabolic proces...	355	8	4.7	0.4656	LOC_Os01g35050;LOC_Os01g68324;LOC_Os02g19924;LOC_Os04g53310;LOC_Os05g28630;LOC_Os08g06380;LOC_Os08g44050;LOC_Os11g07470
GO:0043620	regulation of DNA-templated transcriptio...	7	0	0.09	0.4663
GO:0006073	cellular glucan metabolic process	293	8	3.88	0.4669	LOC_Os01g35050;LOC_Os01g68324;LOC_Os02g19924;LOC_Os04g53310;LOC_Os05g28630;LOC_Os08g06380;LOC_Os08g44050;LOC_Os11g07470
GO:0044042	glucan metabolic process	293	8	3.88	0.4669	LOC_Os01g35050;LOC_Os01g68324;LOC_Os02g19924;LOC_Os04g53310;LOC_Os05g28630;LOC_Os08g06380;LOC_Os08g44050;LOC_Os11g07470
GO:0010043	response to zinc ion	51	0	0.68	0.4688
GO:0010467	gene expression	1545	26	20.45	0.4704	LOC_Os01g09580;LOC_Os01g33040;LOC_Os01g35050;LOC_Os01g61814;LOC_Os01g65310;LOC_Os01g67100;LOC_Os01g68324;LOC_Os03g05020;LOC_Os03g06240;LOC_Os03g13170;LOC_Os03g13614;LOC_Os03g50390;LOC_Os03g53880;LOC_Os03g61220;LOC_Os04g36070;LOC_Os04g51940;LOC_Os05g28630;LOC_Os06g04610;LOC_Os06g27890;LOC_Os08g05880;LOC_Os08g12680;LOC_Os08g44050;LOC_Os11g07470;LOC_Os11g16540;LOC_Os12g18140;LOC_Os12g41500
GO:0031401	positive regulation of protein modificat...	31	1	0.41	0.4708	LOC_Os06g27890
GO:0010468	regulation of gene expression	1007	15	13.33	0.472	LOC_Os01g09580;LOC_Os01g33040;LOC_Os01g35050;LOC_Os01g65310;LOC_Os01g67100;LOC_Os03g05020;LOC_Os03g13614;LOC_Os03g50390;LOC_Os04g36070;LOC_Os05g28630;LOC_Os06g04610;LOC_Os06g27890;LOC_Os08g12680;LOC_Os08g44050;LOC_Os12g18140
GO:0010476	gibberellin mediated signaling pathway	62	2	0.82	0.4721	LOC_Os04g36070;LOC_Os08g44050
GO:1903046	meiotic cell cycle process	91	2	1.2	0.4723	LOC_Os01g33040;LOC_Os12g30540
GO:0042451	purine nucleoside biosynthetic process	35	0	0.46	0.4724
GO:0046129	purine ribonucleoside biosynthetic proce...	35	0	0.46	0.4724
GO:0046112	nucleobase biosynthetic process	9	0	0.12	0.4725
GO:0009886	post-embryonic morphogenesis	347	2	4.59	0.473	LOC_Os01g33040;LOC_Os06g27890
GO:0019253	reductive pentose-phosphate cycle	9	0	0.12	0.4731
GO:2000014	regulation of endosperm development	7	0	0.09	0.4744
GO:0034219	carbohydrate transmembrane transport	8	0	0.11	0.4746
GO:0006397	mRNA processing	156	3	2.06	0.4755	LOC_Os03g06240;LOC_Os04g51940;LOC_Os12g18140
GO:0009900	dehiscence	18	1	0.24	0.4769	LOC_Os03g13614
GO:0010100	negative regulation of photomorphogenesi...	7	0	0.09	0.4774
GO:0006857	oligopeptide transport	37	0	0.49	0.4778
GO:0030091	protein repair	8	0	0.11	0.4778
GO:0010206	photosystem II repair	8	0	0.11	0.4778
GO:0043069	negative regulation of programmed cell d...	109	1	1.44	0.4787	LOC_Os06g45860
GO:0001578	microtubule bundle formation	14	0	0.19	0.4789
GO:0048510	regulation of timing of transition from ...	45	1	0.6	0.479	LOC_Os08g44050
GO:0009112	nucleobase metabolic process	11	0	0.15	0.4791
GO:0046890	regulation of lipid biosynthetic process	12	0	0.16	0.4795
GO:0010092	specification of organ identity	33	0	0.44	0.4798
GO:0010093	specification of floral organ identity	33	0	0.44	0.4798
GO:0009740	gibberellic acid mediated signaling path...	61	2	0.81	0.4803	LOC_Os04g36070;LOC_Os08g44050
GO:0048444	floral organ morphogenesis	151	0	2	0.4804
GO:0048563	post-embryonic organ morphogenesis	151	0	2	0.4804
GO:0010105	negative regulation of ethylene-activate...	17	0	0.23	0.4814
GO:0070298	negative regulation of phosphorelay sign...	17	0	0.23	0.4814
GO:0010374	stomatal complex development	107	1	1.42	0.4817	LOC_Os06g27890
GO:0090558	plant epidermis development	107	1	1.42	0.4817	LOC_Os06g27890
GO:0003333	amino acid transmembrane transport	13	0	0.17	0.4835
GO:0006206	pyrimidine nucleobase metabolic process	6	0	0.08	0.4841
GO:0006312	mitotic recombination	20	0	0.26	0.4845
GO:1901069	guanosine-containing compound catabolic ...	85	0	1.13	0.4872
GO:0006184	GTP catabolic process	85	0	1.13	0.4872
GO:0003156	regulation of organ formation	10	0	0.13	0.4875
GO:0030433	ER-associated ubiquitin-dependent protei...	7	0	0.09	0.4876
GO:0090329	regulation of DNA-dependent DNA replicat...	14	0	0.19	0.4887
GO:0009723	response to ethylene	228	4	3.02	0.4916	LOC_Os01g35050;LOC_Os02g19924;LOC_Os06g27890;LOC_Os06g45860
GO:0080086	stamen filament development	6	0	0.08	0.4928
GO:0051701	interaction with host	112	0	1.48	0.4929
GO:2000241	regulation of reproductive process	329	1	4.35	0.4932	LOC_Os12g18140
GO:0046039	GTP metabolic process	86	0	1.14	0.4932
GO:0070370	cellular heat acclimation	9	0	0.12	0.4945
GO:2000762	regulation of phenylpropanoid metabolic ...	12	0	0.16	0.4948
GO:0044723	single-organism carbohydrate metabolic p...	782	11	10.35	0.4953	LOC_Os01g35050;LOC_Os01g67860;LOC_Os01g68324;LOC_Os02g19924;LOC_Os04g53310;LOC_Os05g28630;LOC_Os05g29030;LOC_Os05g44310;LOC_Os08g06380;LOC_Os08g30810;LOC_Os11g07470
GO:0009664	plant-type cell wall organization	270	4	3.57	0.4961	LOC_Os01g35050;LOC_Os03g50390;LOC_Os05g28630;LOC_Os12g24170
GO:0006732	coenzyme metabolic process	207	4	2.74	0.4965	LOC_Os01g67860;LOC_Os02g19924;LOC_Os06g45860;LOC_Os12g24170
GO:0000097	sulfur amino acid biosynthetic process	145	2	1.92	0.4968	LOC_Os02g19924;LOC_Os12g41500
GO:0009624	response to nematode	82	0	1.09	0.4972
GO:0044255	cellular lipid metabolic process	533	6	7.05	0.4973	LOC_Os01g65310;LOC_Os02g19924;LOC_Os05g44310;LOC_Os06g45860;LOC_Os08g21590;LOC_Os08g44050
GO:0007032	endosome organization	6	0	0.08	0.4978
GO:0070887	cellular response to chemical stimulus	968	12	12.81	0.4994	LOC_Os01g65310;LOC_Os02g19924;LOC_Os02g43020;LOC_Os03g13614;LOC_Os04g36070;LOC_Os06g27890;LOC_Os06g45860;LOC_Os08g30810;LOC_Os08g44050;LOC_Os11g07470;LOC_Os12g18140;LOC_Os12g24170
GO:0000413	protein peptidyl-prolyl isomerization	17	0	0.23	0.5006
GO:0000023	maltose metabolic process	58	1	0.77	0.501	LOC_Os01g35050
GO:0045037	protein import into chloroplast stroma	10	1	0.13	0.5012	LOC_Os06g45860
GO:0052257	pathogen-associated molecular pattern de...	31	0	0.41	0.5023
GO:0052033	pathogen-associated molecular pattern de...	31	0	0.41	0.5023
GO:0052510	positive regulation by organism of defen...	31	0	0.41	0.5023
GO:0052509	positive regulation by symbiont of host ...	31	0	0.41	0.5023
GO:0052305	positive regulation by organism of innat...	31	0	0.41	0.5023
GO:0052306	modulation by organism of innate immune ...	31	0	0.41	0.5023
GO:0052308	pathogen-associated molecular pattern de...	31	0	0.41	0.5023
GO:0052166	positive regulation by symbiont of host ...	31	0	0.41	0.5023
GO:0052167	modulation by symbiont of host innate im...	31	0	0.41	0.5023
GO:0052169	pathogen-associated molecular pattern de...	31	0	0.41	0.5023
GO:0042742	defense response to bacterium	328	3	4.34	0.5025	LOC_Os02g19924;LOC_Os06g27890;LOC_Os06g45860
GO:0042493	response to drug	12	0	0.16	0.5026
GO:0006855	drug transmembrane transport	12	0	0.16	0.5026
GO:0015893	drug transport	12	0	0.16	0.5026
GO:0070507	regulation of microtubule cytoskeleton o...	13	0	0.17	0.5048
GO:0070301	cellular response to hydrogen peroxide	58	1	0.77	0.5057	LOC_Os12g24170
GO:2000034	regulation of seed maturation	15	0	0.2	0.507
GO:0048574	long-day photoperiodism, flowering	18	1	0.24	0.5078	LOC_Os01g35050
GO:0098581	detection of external biotic stimulus	23	0	0.3	0.5084
GO:0006573	valine metabolic process	7	0	0.09	0.5106
GO:0009696	salicylic acid metabolic process	115	1	1.52	0.5116	LOC_Os02g19924
GO:0016050	vesicle organization	9	0	0.12	0.5122
GO:0009720	detection of hormone stimulus	6	0	0.08	0.5126
GO:0009726	detection of endogenous stimulus	6	0	0.08	0.5126
GO:0001666	response to hypoxia	45	0	0.6	0.513
GO:0036293	response to decreased oxygen levels	45	0	0.6	0.513
GO:0070482	response to oxygen levels	45	0	0.6	0.513
GO:0009581	detection of external stimulus	21	0	0.28	0.5141
GO:0007584	response to nutrient	17	0	0.23	0.5147
GO:0010091	trichome branching	30	0	0.4	0.5158
GO:0034655	nucleobase-containing compound catabolic...	231	2	3.06	0.5158	LOC_Os06g45860;LOC_Os11g16540
GO:0031112	positive regulation of microtubule polym...	10	0	0.13	0.517
GO:0031113	regulation of microtubule polymerization	10	0	0.13	0.517
GO:0010452	histone H3-K36 methylation	16	0	0.21	0.5186
GO:0017038	protein import	159	4	2.1	0.5196	LOC_Os05g44310;LOC_Os06g45860;LOC_Os08g44050;LOC_Os12g18140
GO:0050684	regulation of mRNA processing	7	0	0.09	0.5212
GO:0009759	indole glucosinolate biosynthetic proces...	6	0	0.08	0.5214
GO:0043170	macromolecule metabolic process	2907	41	38.48	0.5225	LOC_Os01g09580;LOC_Os01g33040;LOC_Os01g35050;LOC_Os01g40330;LOC_Os01g49180;LOC_Os01g61814;LOC_Os01g65310;LOC_Os01g67100;LOC_Os01g68324;LOC_Os02g19924;LOC_Os02g43020;LOC_Os03g05020;LOC_Os03g06240;LOC_Os03g13170;LOC_Os03g13614;LOC_Os03g50390;LOC_Os03g53880;LOC_Os03g61220;LOC_Os04g36070;LOC_Os04g51940;LOC_Os04g53310;LOC_Os05g28630;LOC_Os05g29030;LOC_Os05g44310;LOC_Os06g04610;LOC_Os06g16980;LOC_Os06g…
GO:0000077	DNA damage checkpoint	9	0	0.12	0.5228
GO:0031570	DNA integrity checkpoint	9	0	0.12	0.5228
GO:0009733	response to auxin	244	4	3.23	0.5236	LOC_Os01g09580;LOC_Os01g35050;LOC_Os02g19924;LOC_Os06g45860
GO:0006904	vesicle docking involved in exocytosis	6	0	0.08	0.5237
GO:0006301	postreplication repair	19	0	0.25	0.5241
GO:0098660	inorganic ion transmembrane transport	63	0	0.83	0.5267
GO:0098662	inorganic cation transmembrane transport	63	0	0.83	0.5267
GO:0080112	seed growth	6	0	0.08	0.5272
GO:0080113	regulation of seed growth	6	0	0.08	0.5272
GO:0080168	abscisic acid transport	11	0	0.15	0.529
GO:0046864	isoprenoid transport	11	0	0.15	0.529
GO:0046865	terpenoid transport	11	0	0.15	0.529
GO:0006878	cellular copper ion homeostasis	6	0	0.08	0.5293
GO:0006643	membrane lipid metabolic process	75	1	0.99	0.5298	LOC_Os01g65310
GO:2000280	regulation of root development	49	0	0.65	0.53
GO:0006473	protein acetylation	37	0	0.49	0.5303
GO:0009627	systemic acquired resistance	211	5	2.79	0.5311	LOC_Os01g65310;LOC_Os02g19924;LOC_Os06g27890;LOC_Os06g45860;LOC_Os08g44050
GO:0009408	response to heat	190	3	2.51	0.5315	LOC_Os01g67100;LOC_Os02g43020;LOC_Os06g45860
GO:0009124	nucleoside monophosphate biosynthetic pr...	40	0	0.53	0.5315
GO:0009269	response to desiccation	27	0	0.36	0.5318
GO:0006470	protein dephosphorylation	98	2	1.3	0.532	LOC_Os05g29030;LOC_Os08g44050
GO:0006629	lipid metabolic process	660	7	8.74	0.5324	LOC_Os01g65310;LOC_Os02g19924;LOC_Os05g44310;LOC_Os06g45860;LOC_Os08g21590;LOC_Os08g44050;LOC_Os12g24170
GO:0010589	leaf proximal/distal pattern formation	9	0	0.12	0.5326
GO:1901360	organic cyclic compound metabolic proces...	2304	36	30.49	0.5336	LOC_Os01g09580;LOC_Os01g33040;LOC_Os01g35050;LOC_Os01g49180;LOC_Os01g65310;LOC_Os01g67100;LOC_Os01g67860;LOC_Os01g68324;LOC_Os02g19924;LOC_Os02g43020;LOC_Os03g05020;LOC_Os03g06240;LOC_Os03g13170;LOC_Os03g13614;LOC_Os03g50390;LOC_Os03g53880;LOC_Os03g61220;LOC_Os04g36070;LOC_Os04g51940;LOC_Os05g06890;LOC_Os05g28630;LOC_Os06g04610;LOC_Os06g16980;LOC_Os06g27890;LOC_Os06g45860;LOC_Os08g05880;LOC_Os08g…
GO:0044711	single-organism biosynthetic process	1345	17	17.8	0.534	LOC_Os01g35050;LOC_Os01g65310;LOC_Os01g67100;LOC_Os01g68324;LOC_Os02g19924;LOC_Os02g43020;LOC_Os04g53310;LOC_Os05g28630;LOC_Os05g43690;LOC_Os06g27890;LOC_Os06g45860;LOC_Os08g06380;LOC_Os08g21590;LOC_Os08g30810;LOC_Os11g07470;LOC_Os12g24170;LOC_Os12g41500
GO:0016265	death	325	3	4.3	0.5349	LOC_Os06g27890;LOC_Os06g45860;LOC_Os08g44050
GO:0008219	cell death	325	3	4.3	0.5349	LOC_Os06g27890;LOC_Os06g45860;LOC_Os08g44050
GO:0032268	regulation of cellular protein metabolic...	212	3	2.81	0.5356	LOC_Os03g50390;LOC_Os06g27890;LOC_Os08g44050
GO:0048589	developmental growth	604	11	7.99	0.5364	LOC_Os01g40330;LOC_Os01g52864;LOC_Os01g67100;LOC_Os01g70060;LOC_Os03g05020;LOC_Os03g50390;LOC_Os08g06380;LOC_Os08g21590;LOC_Os08g30810;LOC_Os08g44050;LOC_Os12g24170
GO:0009292	genetic transfer	36	0	0.48	0.5364
GO:0009294	DNA mediated transformation	36	0	0.48	0.5364
GO:0042127	regulation of cell proliferation	84	1	1.11	0.537	LOC_Os08g06380
GO:0008283	cell proliferation	170	3	2.25	0.5373	LOC_Os01g33040;LOC_Os01g67100;LOC_Os08g06380
GO:0071368	cellular response to cytokinin stimulus	33	1	0.44	0.5374	LOC_Os04g36070
GO:0000919	cell plate assembly	17	1	0.23	0.5382	LOC_Os01g33040
GO:0006598	polyamine catabolic process	25	1	0.33	0.5397	LOC_Os12g24170
GO:0006886	intracellular protein transport	491	5	6.5	0.5398	LOC_Os05g44310;LOC_Os06g45860;LOC_Os08g23360;LOC_Os08g44050;LOC_Os12g18140
GO:0002229	defense response to oomycetes	12	1	0.16	0.5402	LOC_Os06g27890
GO:0005982	starch metabolic process	134	4	1.77	0.5408	LOC_Os01g35050;LOC_Os02g19924;LOC_Os04g53310;LOC_Os08g44050
GO:0046185	aldehyde catabolic process	29	0	0.38	0.5414
GO:0048506	regulation of timing of meristematic pha...	46	1	0.61	0.5415	LOC_Os08g44050
GO:0040008	regulation of growth	241	4	3.19	0.5428	LOC_Os02g19924;LOC_Os08g30810;LOC_Os08g44050;LOC_Os12g24170
GO:0010118	stomatal movement	106	2	1.4	0.5428	LOC_Os03g50390;LOC_Os06g45860
GO:0009100	glycoprotein metabolic process	109	1	1.44	0.5429	LOC_Os01g68324
GO:0006518	peptide metabolic process	13	0	0.17	0.5436
GO:0043413	macromolecule glycosylation	108	1	1.43	0.5466	LOC_Os01g68324
GO:0009101	glycoprotein biosynthetic process	108	1	1.43	0.5466	LOC_Os01g68324
GO:0006486	protein glycosylation	108	1	1.43	0.5466	LOC_Os01g68324
GO:0032101	regulation of response to external stimu...	27	0	0.36	0.5478
GO:0007049	cell cycle	638	12	8.44	0.5482	LOC_Os01g09580;LOC_Os01g33040;LOC_Os01g35050;LOC_Os01g67100;LOC_Os03g05020;LOC_Os03g53880;LOC_Os06g27890;LOC_Os08g06380;LOC_Os08g21590;LOC_Os11g16540;LOC_Os12g24170;LOC_Os12g30540
GO:0009736	cytokinin-activated signaling pathway	31	1	0.41	0.5483	LOC_Os04g36070
GO:0009896	positive regulation of catabolic process	12	0	0.16	0.5501
GO:2000904	regulation of starch metabolic process	8	1	0.11	0.5505	LOC_Os08g44050
GO:0071482	cellular response to light stimulus	71	2	0.94	0.5511	LOC_Os03g50390;LOC_Os04g36070
GO:0071478	cellular response to radiation	71	2	0.94	0.5511	LOC_Os03g50390;LOC_Os04g36070
GO:0032990	cell part morphogenesis	6	0	0.08	0.5517
GO:0030031	cell projection assembly	6	0	0.08	0.5517
GO:0048858	cell projection morphogenesis	6	0	0.08	0.5517
GO:0060271	cilium morphogenesis	6	0	0.08	0.5517
GO:0042384	cilium assembly	6	0	0.08	0.5517
GO:0044458	motile cilium assembly	6	0	0.08	0.5517
GO:0010078	maintenance of root meristem identity	19	0	0.25	0.5529
GO:0033523	histone H2B ubiquitination	8	0	0.11	0.5532
GO:0016574	histone ubiquitination	8	0	0.11	0.5532
GO:0098656	anion transmembrane transport	25	0	0.33	0.5534
GO:0005996	monosaccharide metabolic process	289	3	3.83	0.5535	LOC_Os01g67860;LOC_Os02g19924;LOC_Os08g30810
GO:0071248	cellular response to metal ion	27	0	0.36	0.554
GO:0015979	photosynthesis	131	0	1.73	0.5553
GO:0016926	protein desumoylation	54	0	0.71	0.5569
GO:0006605	protein targeting	432	5	5.72	0.557	LOC_Os05g44310;LOC_Os06g45860;LOC_Os08g23360;LOC_Os08g44050;LOC_Os12g18140
GO:0043687	post-translational protein modification	38	1	0.5	0.558	LOC_Os12g18140
GO:0030148	sphingolipid biosynthetic process	11	0	0.15	0.5596
GO:0098655	cation transmembrane transport	64	0	0.85	0.5597
GO:0031060	regulation of histone methylation	30	0	0.4	0.5597
GO:1901576	organic substance biosynthetic process	2391	34	31.65	0.5604	LOC_Os01g09580;LOC_Os01g33040;LOC_Os01g35050;LOC_Os01g49180;LOC_Os01g61814;LOC_Os01g65310;LOC_Os01g67100;LOC_Os01g68324;LOC_Os02g19924;LOC_Os02g43020;LOC_Os03g05020;LOC_Os03g13170;LOC_Os03g13614;LOC_Os03g50390;LOC_Os03g53880;LOC_Os04g36070;LOC_Os04g53310;LOC_Os05g28630;LOC_Os05g43690;LOC_Os05g44310;LOC_Os06g04610;LOC_Os06g16980;LOC_Os06g27890;LOC_Os06g45860;LOC_Os08g06380;LOC_Os08g12680;LOC_Os08g…
GO:0034613	cellular protein localization	504	5	6.67	0.5606	LOC_Os05g44310;LOC_Os06g45860;LOC_Os08g23360;LOC_Os08g44050;LOC_Os12g18140
GO:0035195	gene silencing by miRNA	80	1	1.06	0.5627	LOC_Os12g18140
GO:0010455	positive regulation of cell fate commitm...	8	0	0.11	0.563
GO:0048504	regulation of timing of organ formation	8	0	0.11	0.563
GO:0005986	sucrose biosynthetic process	14	0	0.19	0.5633
GO:0034220	ion transmembrane transport	120	2	1.59	0.5638	LOC_Os03g50390;LOC_Os08g30810
GO:0009903	chloroplast avoidance movement	11	1	0.15	0.5643	LOC_Os03g50390
GO:0071281	cellular response to iron ion	24	0	0.32	0.5643
GO:1900864	mitochondrial RNA modification	10	0	0.13	0.5645
GO:0080156	mitochondrial mRNA modification	10	0	0.13	0.5645
GO:0072593	reactive oxygen species metabolic proces...	201	3	2.66	0.5653	LOC_Os08g21590;LOC_Os08g44050;LOC_Os12g24170
GO:0009220	pyrimidine ribonucleotide biosynthetic p...	63	0	0.83	0.5656
GO:0009218	pyrimidine ribonucleotide metabolic proc...	63	0	0.83	0.5656
GO:0009804	coumarin metabolic process	31	0	0.41	0.5678
GO:0009805	coumarin biosynthetic process	31	0	0.41	0.5678
GO:0010876	lipid localization	81	0	1.07	0.5687
GO:0000075	cell cycle checkpoint	10	0	0.13	0.5689
GO:0010675	regulation of cellular carbohydrate meta...	29	1	0.38	0.5702	LOC_Os08g44050
GO:0046283	anthocyanin-containing compound metaboli...	43	1	0.57	0.5702	LOC_Os04g36070
GO:0010608	posttranscriptional regulation of gene e...	237	1	3.14	0.5707	LOC_Os12g18140
GO:0009606	tropism	156	2	2.06	0.5726	LOC_Os03g50390;LOC_Os12g30540
GO:0009451	RNA modification	133	2	1.76	0.5728	LOC_Os03g13170;LOC_Os08g05880
GO:0034285	response to disaccharide	113	0	1.5	0.5735
GO:0009744	response to sucrose	113	0	1.5	0.5735
GO:0006284	base-excision repair	6	0	0.08	0.5747
GO:0042330	taxis	8	0	0.11	0.5748
GO:0050918	positive chemotaxis	8	0	0.11	0.5748
GO:0010183	pollen tube guidance	8	0	0.11	0.5748
GO:0006935	chemotaxis	8	0	0.11	0.5748
GO:0006059	hexitol metabolic process	6	0	0.08	0.5757
GO:0019401	alditol biosynthetic process	6	0	0.08	0.5757
GO:0019406	hexitol biosynthetic process	6	0	0.08	0.5757
GO:0019593	mannitol biosynthetic process	6	0	0.08	0.5757
GO:0019594	mannitol metabolic process	6	0	0.08	0.5757
GO:0009167	purine ribonucleoside monophosphate meta...	112	0	1.48	0.5759
GO:0009126	purine nucleoside monophosphate metaboli...	112	0	1.48	0.5759
GO:0036092	phosphatidylinositol-3-phosphate biosynt...	6	1	0.08	0.5765	LOC_Os08g21590
GO:1901068	guanosine-containing compound metabolic ...	95	1	1.26	0.5765	LOC_Os05g06890
GO:0051179	localization	1505	18	19.92	0.5772	LOC_Os01g09580;LOC_Os01g65310;LOC_Os02g43020;LOC_Os03g24860;LOC_Os03g50390;LOC_Os04g53310;LOC_Os05g43690;LOC_Os05g44310;LOC_Os06g27890;LOC_Os06g45860;LOC_Os08g21590;LOC_Os08g23360;LOC_Os08g30810;LOC_Os08g44050;LOC_Os11g07470;LOC_Os11g16540;LOC_Os12g18140;LOC_Os12g24170
GO:0010942	positive regulation of cell death	14	0	0.19	0.5774
GO:0048449	floral organ formation	137	0	1.81	0.578
GO:0009834	secondary cell wall biogenesis	30	0	0.4	0.5782
GO:0030155	regulation of cell adhesion	6	0	0.08	0.5793
GO:0046482	para-aminobenzoic acid metabolic process	10	0	0.13	0.5795
GO:0010417	glucuronoxylan biosynthetic process	7	0	0.09	0.5798
GO:2000031	regulation of salicylic acid mediated si...	18	0	0.24	0.5799
GO:0042592	homeostatic process	221	3	2.93	0.5813	LOC_Os01g09580;LOC_Os03g13614;LOC_Os03g24860
GO:0042401	cellular biogenic amine biosynthetic pro...	20	0	0.26	0.5827
GO:0009309	amine biosynthetic process	20	0	0.26	0.5827
GO:0046189	phenol-containing compound biosynthetic ...	117	1	1.55	0.5829	LOC_Os02g19924
GO:0000162	tryptophan biosynthetic process	12	0	0.16	0.5841
GO:0046219	indolalkylamine biosynthetic process	12	0	0.16	0.5841
GO:0042440	pigment metabolic process	176	1	2.33	0.5843	LOC_Os04g36070
GO:0006275	regulation of DNA replication	71	1	0.94	0.5854	LOC_Os01g67100
GO:0070085	glycosylation	112	1	1.48	0.5855	LOC_Os01g68324
GO:0006754	ATP biosynthetic process	21	0	0.28	0.5856
GO:0006310	DNA recombination	120	5	1.59	0.5884	LOC_Os01g49180;LOC_Os01g67100;LOC_Os08g06380;LOC_Os12g18140;LOC_Os12g30540
GO:0043967	histone H4 acetylation	10	0	0.13	0.5886
GO:0009312	oligosaccharide biosynthetic process	29	0	0.38	0.5887
GO:0006089	lactate metabolic process	27	0	0.36	0.5892
GO:0051596	methylglyoxal catabolic process	27	0	0.36	0.5892
GO:0019243	methylglyoxal catabolic process to D-lac...	27	0	0.36	0.5892
GO:0009438	methylglyoxal metabolic process	27	0	0.36	0.5892
GO:0008202	steroid metabolic process	133	1	1.76	0.5894	LOC_Os12g24170
GO:0001731	formation of translation preinitiation c...	8	0	0.11	0.5896
GO:0048575	short-day photoperiodism, flowering	21	0	0.28	0.5903
GO:1901463	regulation of tetrapyrrole biosynthetic ...	19	0	0.25	0.591
GO:0005985	sucrose metabolic process	20	0	0.26	0.5911
GO:0035194	posttranscriptional gene silencing by RN...	154	1	2.04	0.5912	LOC_Os12g18140
GO:0019374	galactolipid metabolic process	47	1	0.62	0.5915	LOC_Os01g65310
GO:0019375	galactolipid biosynthetic process	47	1	0.62	0.5915	LOC_Os01g65310
GO:0015698	inorganic anion transport	106	1	1.4	0.5918	LOC_Os08g44050
GO:0048579	negative regulation of long-day photoper...	8	0	0.11	0.592
GO:0070727	cellular macromolecule localization	529	5	7	0.5935	LOC_Os05g44310;LOC_Os06g45860;LOC_Os08g23360;LOC_Os08g44050;LOC_Os12g18140
GO:0009074	aromatic amino acid family catabolic pro...	22	1	0.29	0.594	LOC_Os02g19924
GO:0046460	neutral lipid biosynthetic process	7	0	0.09	0.5942
GO:0046463	acylglycerol biosynthetic process	7	0	0.09	0.5942
GO:0006641	triglyceride metabolic process	7	0	0.09	0.5942
GO:0070647	protein modification by small protein co...	284	4	3.76	0.5951	LOC_Os01g09580;LOC_Os02g43020;LOC_Os03g13170;LOC_Os12g18140
GO:0008299	isoprenoid biosynthetic process	215	2	2.85	0.5954	LOC_Os02g19924;LOC_Os06g45860
GO:0051817	modification of morphology or physiology...	106	0	1.4	0.5957
GO:0044003	modification by symbiont of host morphol...	106	0	1.4	0.5957
GO:0035821	modification of morphology or physiology...	106	0	1.4	0.5957
GO:0010380	regulation of chlorophyll biosynthetic p...	18	0	0.24	0.5958
GO:0032940	secretion by cell	32	0	0.42	0.5965
GO:0046903	secretion	32	0	0.42	0.5965
GO:0009812	flavonoid metabolic process	111	1	1.47	0.5965	LOC_Os04g36070
GO:2000027	regulation of organ morphogenesis	16	0	0.21	0.5965
GO:0009850	auxin metabolic process	47	1	0.62	0.5975	LOC_Os02g19924
GO:1901419	regulation of response to alcohol	87	0	1.15	0.5991
GO:0019684	photosynthesis, light reaction	99	0	1.31	0.5991
GO:0042439	ethanolamine-containing compound metabol...	9	0	0.12	0.6015
GO:0006022	aminoglycan metabolic process	45	1	0.6	0.6017	LOC_Os01g40330
GO:0006026	aminoglycan catabolic process	45	1	0.6	0.6017	LOC_Os01g40330
GO:0006030	chitin metabolic process	45	1	0.6	0.6017	LOC_Os01g40330
GO:0006032	chitin catabolic process	45	1	0.6	0.6017	LOC_Os01g40330
GO:0046348	amino sugar catabolic process	45	1	0.6	0.6017	LOC_Os01g40330
GO:1901071	glucosamine-containing compound metaboli...	45	1	0.6	0.6017	LOC_Os01g40330
GO:1901072	glucosamine-containing compound cataboli...	45	1	0.6	0.6017	LOC_Os01g40330
GO:0016102	diterpenoid biosynthetic process	41	0	0.54	0.6031
GO:0010051	xylem and phloem pattern formation	129	0	1.71	0.6035
GO:0006450	regulation of translational fidelity	7	0	0.09	0.6037
GO:0006448	regulation of translational elongation	7	0	0.09	0.6037
GO:0009957	epidermal cell fate specification	10	0	0.13	0.6058
GO:0030422	production of siRNA involved in RNA inte...	84	1	1.11	0.6064	LOC_Os12g18140
GO:0018208	peptidyl-proline modification	20	0	0.26	0.6067
GO:0016098	monoterpenoid metabolic process	8	0	0.11	0.6071
GO:0016099	monoterpenoid biosynthetic process	8	0	0.11	0.6071
GO:0009718	anthocyanin-containing compound biosynth...	28	0	0.37	0.6074
GO:0048359	mucilage metabolic process involved in s...	13	0	0.17	0.6082
GO:0019348	dolichol metabolic process	6	0	0.08	0.6082
GO:0019408	dolichol biosynthetic process	6	0	0.08	0.6082
GO:0016093	polyprenol metabolic process	6	0	0.08	0.6082
GO:0016094	polyprenol biosynthetic process	6	0	0.08	0.6082
GO:0009559	embryo sac central cell differentiation	15	0	0.2	0.6082
GO:0010197	polar nucleus fusion	15	0	0.2	0.6082
GO:0009813	flavonoid biosynthetic process	95	0	1.26	0.6086
GO:0006270	DNA replication initiation	32	1	0.42	0.6097	LOC_Os01g67100
GO:0042787	protein ubiquitination involved in ubiqu...	6	0	0.08	0.6102
GO:1901699	cellular response to nitrogen compound	137	1	1.81	0.6105	LOC_Os12g18140
GO:0048831	regulation of shoot system development	284	2	3.76	0.6109	LOC_Os04g36070;LOC_Os12g18140
GO:0045184	establishment of protein localization	533	5	7.05	0.6109	LOC_Os05g44310;LOC_Os06g45860;LOC_Os08g23360;LOC_Os08g44050;LOC_Os12g18140
GO:0010039	response to iron ion	39	0	0.52	0.6117
GO:0042537	benzene-containing compound metabolic pr...	129	1	1.71	0.6143	LOC_Os02g19924
GO:0006863	purine nucleobase transport	19	0	0.25	0.6145
GO:0015851	nucleobase transport	19	0	0.25	0.6145
GO:0015031	protein transport	532	5	7.04	0.6151	LOC_Os05g44310;LOC_Os06g45860;LOC_Os08g23360;LOC_Os08g44050;LOC_Os12g18140
GO:0009058	biosynthetic process	2459	35	32.55	0.6166	LOC_Os01g09580;LOC_Os01g33040;LOC_Os01g35050;LOC_Os01g49180;LOC_Os01g61814;LOC_Os01g65310;LOC_Os01g67100;LOC_Os01g68324;LOC_Os02g19924;LOC_Os02g43020;LOC_Os02g51420;LOC_Os03g05020;LOC_Os03g13170;LOC_Os03g13614;LOC_Os03g50390;LOC_Os03g53880;LOC_Os04g36070;LOC_Os04g53310;LOC_Os05g28630;LOC_Os05g43690;LOC_Os05g44310;LOC_Os06g04610;LOC_Os06g16980;LOC_Os06g27890;LOC_Os06g45860;LOC_Os08g06380;LOC_Os08g…
GO:0009161	ribonucleoside monophosphate metabolic p...	123	0	1.63	0.6187
GO:0017148	negative regulation of translation	10	0	0.13	0.6192
GO:0034614	cellular response to reactive oxygen spe...	69	1	0.91	0.6198	LOC_Os12g24170
GO:1901983	regulation of protein acetylation	9	0	0.12	0.6207
GO:2000756	regulation of peptidyl-lysine acetylatio...	9	0	0.12	0.6207
GO:0035065	regulation of histone acetylation	9	0	0.12	0.6207
GO:0090305	nucleic acid phosphodiester bond hydroly...	68	2	0.9	0.6207	LOC_Os08g05880;LOC_Os12g30540
GO:0010053	root epidermal cell differentiation	310	5	4.1	0.6229	LOC_Os01g40330;LOC_Os01g52864;LOC_Os08g06380;LOC_Os08g21590;LOC_Os12g24170
GO:0007610	behavior	9	0	0.12	0.6232
GO:0016441	posttranscriptional gene silencing	158	1	2.09	0.625	LOC_Os12g18140
GO:0043467	regulation of generation of precursor me...	18	0	0.24	0.6252
GO:2000377	regulation of reactive oxygen species me...	83	1	1.1	0.6259	LOC_Os08g44050
GO:0006040	amino sugar metabolic process	46	1	0.61	0.6268	LOC_Os01g40330
GO:0051336	regulation of hydrolase activity	32	0	0.42	0.6285
GO:0044238	primary metabolic process	3420	45	45.27	0.6286	LOC_Os01g09580;LOC_Os01g33040;LOC_Os01g35050;LOC_Os01g49180;LOC_Os01g61814;LOC_Os01g65310;LOC_Os01g67100;LOC_Os01g67860;LOC_Os01g68324;LOC_Os02g19924;LOC_Os02g43020;LOC_Os03g05020;LOC_Os03g06240;LOC_Os03g13170;LOC_Os03g13614;LOC_Os03g50390;LOC_Os03g53880;LOC_Os03g61220;LOC_Os04g36070;LOC_Os04g51940;LOC_Os04g53310;LOC_Os05g06890;LOC_Os05g28630;LOC_Os05g29030;LOC_Os05g32530;LOC_Os05g43690;LOC_Os05g…
GO:0055081	anion homeostasis	17	0	0.23	0.631
GO:0031050	dsRNA fragmentation	116	1	1.54	0.6317	LOC_Os12g18140
GO:0070918	production of small RNA involved in gene...	116	1	1.54	0.6317	LOC_Os12g18140
GO:0071359	cellular response to dsRNA	116	1	1.54	0.6317	LOC_Os12g18140
GO:0043331	response to dsRNA	116	1	1.54	0.6317	LOC_Os12g18140
GO:0030001	metal ion transport	219	2	2.9	0.6318	LOC_Os01g65310;LOC_Os08g44050
GO:0009123	nucleoside monophosphate metabolic proce...	124	0	1.64	0.6324
GO:0009145	purine nucleoside triphosphate biosynthe...	22	0	0.29	0.6325
GO:0009206	purine ribonucleoside triphosphate biosy...	22	0	0.29	0.6325
GO:0006664	glycolipid metabolic process	55	1	0.73	0.6326	LOC_Os01g65310
GO:0006949	syncytium formation	6	0	0.08	0.6342
GO:0010065	primary meristem tissue development	32	0	0.42	0.6363
GO:0040034	regulation of development, heterochronic	62	1	0.82	0.6371	LOC_Os08g44050
GO:0050665	hydrogen peroxide biosynthetic process	56	0	0.74	0.6374
GO:1903409	reactive oxygen species biosynthetic pro...	56	0	0.74	0.6374
GO:0016311	dephosphorylation	116	2	1.54	0.6402	LOC_Os05g29030;LOC_Os08g44050
GO:0010067	procambium histogenesis	7	0	0.09	0.6402
GO:0016246	RNA interference	116	1	1.54	0.6402	LOC_Os12g18140
GO:0019693	ribose phosphate metabolic process	270	1	3.57	0.6403	LOC_Os05g06890
GO:0009259	ribonucleotide metabolic process	270	1	3.57	0.6403	LOC_Os05g06890
GO:0072522	purine-containing compound biosynthetic ...	59	0	0.78	0.6412
GO:0006002	fructose 6-phosphate metabolic process	9	0	0.12	0.6413
GO:0045185	maintenance of protein location	10	0	0.13	0.6414
GO:2000069	regulation of post-embryonic root develo...	25	0	0.33	0.642
GO:0031540	regulation of anthocyanin biosynthetic p...	12	0	0.16	0.6431
GO:0009686	gibberellin biosynthetic process	40	0	0.53	0.6435
GO:0009566	fertilization	11	0	0.15	0.6445
GO:0051781	positive regulation of cell division	6	0	0.08	0.6456
GO:0042138	meiotic DNA double-strand break formatio...	32	1	0.42	0.6457	LOC_Os12g30540
GO:0008610	lipid biosynthetic process	436	5	5.77	0.6463	LOC_Os01g65310;LOC_Os02g19924;LOC_Os06g45860;LOC_Os08g21590;LOC_Os12g24170
GO:2000023	regulation of lateral root development	8	0	0.11	0.6463
GO:0009630	gravitropism	146	1	1.93	0.6466	LOC_Os12g30540
GO:0000002	mitochondrial genome maintenance	6	0	0.08	0.6466
GO:0048317	seed morphogenesis	8	0	0.11	0.6466
GO:0010431	seed maturation	115	2	1.52	0.6467	LOC_Os04g36070;LOC_Os08g44050
GO:0009060	aerobic respiration	33	0	0.44	0.6472
GO:0080001	mucilage extrusion from seed coat	9	0	0.12	0.6477
GO:0010959	regulation of metal ion transport	9	0	0.12	0.6495
GO:1901617	organic hydroxy compound biosynthetic pr...	284	3	3.76	0.6495	LOC_Os02g19924;LOC_Os06g45860;LOC_Os12g24170
GO:0043455	regulation of secondary metabolic proces...	21	0	0.28	0.6501
GO:0072594	establishment of protein localization to...	265	5	3.51	0.6502	LOC_Os05g44310;LOC_Os06g45860;LOC_Os08g23360;LOC_Os08g44050;LOC_Os12g18140
GO:0010075	regulation of meristem growth	124	2	1.64	0.6505	LOC_Os08g44050;LOC_Os12g24170
GO:0010015	root morphogenesis	408	5	5.4	0.6505	LOC_Os01g40330;LOC_Os01g52864;LOC_Os08g06380;LOC_Os08g21590;LOC_Os12g24170
GO:0009561	megagametogenesis	92	2	1.22	0.6509	LOC_Os01g33040;LOC_Os12g18140
GO:0010119	regulation of stomatal movement	67	1	0.89	0.651	LOC_Os03g50390
GO:0080027	response to herbivore	11	0	0.15	0.651
GO:0045333	cellular respiration	46	0	0.61	0.6531
GO:0006261	DNA-dependent DNA replication	82	1	1.09	0.6538	LOC_Os01g67100
GO:0008272	sulfate transport	7	0	0.09	0.654
GO:0042157	lipoprotein metabolic process	74	0	0.98	0.6544
GO:0042158	lipoprotein biosynthetic process	74	0	0.98	0.6544
GO:0006497	protein lipidation	74	0	0.98	0.6544
GO:1903309	negative regulation of chromatin modific...	8	0	0.11	0.6545
GO:1901984	negative regulation of protein acetylati...	8	0	0.11	0.6545
GO:0090239	regulation of histone H4 acetylation	8	0	0.11	0.6545
GO:0051570	regulation of histone H3-K9 methylation	8	0	0.11	0.6545
GO:2000757	negative regulation of peptidyl-lysine a...	8	0	0.11	0.6545
GO:0044030	regulation of DNA methylation	8	0	0.11	0.6545
GO:0031057	negative regulation of histone modificat...	8	0	0.11	0.6545
GO:2001251	negative regulation of chromosome organi...	8	0	0.11	0.6545
GO:0035067	negative regulation of histone acetylati...	8	0	0.11	0.6545
GO:0035196	production of miRNAs involved in gene si...	76	1	1.01	0.6565	LOC_Os12g18140
GO:0044111	development involved in symbiotic intera...	8	0	0.11	0.6569
GO:0044115	development of symbiont involved in inte...	8	0	0.11	0.6569
GO:0031116	positive regulation of microtubule polym...	8	0	0.11	0.6569
GO:0052093	formation of specialized structure for n...	8	0	0.11	0.6569
GO:0052095	formation of specialized structure for n...	8	0	0.11	0.6569
GO:0052096	formation by symbiont of syncytium invol...	8	0	0.11	0.6569
GO:0051705	multi-organism behavior	8	0	0.11	0.6569
GO:0007631	feeding behavior	8	0	0.11	0.6569
GO:0051816	acquisition of nutrients from other orga...	8	0	0.11	0.6569
GO:0044002	acquisition of nutrients from host	8	0	0.11	0.6569
GO:0046165	alcohol biosynthetic process	165	2	2.18	0.657	LOC_Os06g45860;LOC_Os12g24170
GO:0046351	disaccharide biosynthetic process	23	0	0.3	0.6573
GO:0031047	gene silencing by RNA	242	2	3.2	0.6589	LOC_Os01g67100;LOC_Os12g18140
GO:0006661	phosphatidylinositol biosynthetic proces...	22	1	0.29	0.6595	LOC_Os08g21590
GO:0048832	specification of organ number	13	0	0.17	0.66
GO:0009954	proximal/distal pattern formation	14	0	0.19	0.6601
GO:0072528	pyrimidine-containing compound biosynthe...	75	0	0.99	0.6602
GO:0001558	regulation of cell growth	101	2	1.34	0.6607	LOC_Os02g19924;LOC_Os08g30810
GO:0043062	extracellular structure organization	6	0	0.08	0.6612
GO:0030198	extracellular matrix organization	6	0	0.08	0.6612
GO:0010563	negative regulation of phosphorus metabo...	28	0	0.37	0.6638
GO:0045936	negative regulation of phosphate metabol...	28	0	0.37	0.6638
GO:0001933	negative regulation of protein phosphory...	28	0	0.37	0.6638
GO:0006469	negative regulation of protein kinase ac...	28	0	0.37	0.6638
GO:0033673	negative regulation of kinase activity	28	0	0.37	0.6638
GO:0051348	negative regulation of transferase activ...	28	0	0.37	0.6638
GO:0042326	negative regulation of phosphorylation	28	0	0.37	0.6638
GO:0009646	response to absence of light	23	0	0.3	0.6647
GO:0006412	translation	213	2	2.82	0.6651	LOC_Os01g61814;LOC_Os03g13170
GO:0010047	fruit dehiscence	11	0	0.15	0.6651
GO:0009750	response to fructose	89	0	1.18	0.6658
GO:0051186	cofactor metabolic process	274	4	3.63	0.6675	LOC_Os01g67860;LOC_Os02g19924;LOC_Os06g45860;LOC_Os12g24170
GO:0042991	transcription factor import into nucleus	16	0	0.21	0.6676
GO:0051248	negative regulation of protein metabolic...	48	0	0.64	0.6682
GO:0032269	negative regulation of cellular protein ...	48	0	0.64	0.6682
GO:0010025	wax biosynthetic process	22	0	0.29	0.6683
GO:0032446	protein modification by small protein co...	167	3	2.21	0.6697	LOC_Os01g09580;LOC_Os03g13170;LOC_Os12g18140
GO:0070588	calcium ion transmembrane transport	10	0	0.13	0.6705
GO:0042278	purine nucleoside metabolic process	212	1	2.81	0.6706	LOC_Os05g06890
GO:0046128	purine ribonucleoside metabolic process	212	1	2.81	0.6706	LOC_Os05g06890
GO:0002213	defense response to insect	63	1	0.83	0.6709	LOC_Os01g40330
GO:0031400	negative regulation of protein modificat...	38	0	0.5	0.6712
GO:0015804	neutral amino acid transport	12	0	0.16	0.6722
GO:0009767	photosynthetic electron transport chain	24	0	0.32	0.6727
GO:0001708	cell fate specification	40	0	0.53	0.6733
GO:0031124	mRNA 3'-end processing	10	0	0.13	0.6739
GO:0009247	glycolipid biosynthetic process	52	1	0.69	0.6762	LOC_Os01g65310
GO:0051607	defense response to virus	84	0	1.11	0.6769
GO:0010148	transpiration	10	0	0.13	0.6773
GO:0043043	peptide biosynthetic process	6	0	0.08	0.6784
GO:0006352	DNA-templated transcription, initiation	17	0	0.23	0.6784
GO:0009150	purine ribonucleotide metabolic process	211	1	2.79	0.6787	LOC_Os05g06890
GO:0048576	positive regulation of short-day photope...	9	0	0.12	0.6797
GO:0006596	polyamine biosynthetic process	7	0	0.09	0.6797
GO:0072521	purine-containing compound metabolic pro...	239	1	3.16	0.6801	LOC_Os05g06890
GO:0051056	regulation of small GTPase mediated sign...	26	0	0.34	0.6803
GO:0007265	Ras protein signal transduction	26	0	0.34	0.6803
GO:0046578	regulation of Ras protein signal transdu...	26	0	0.34	0.6803
GO:0033365	protein localization to organelle	271	5	3.59	0.6819	LOC_Os05g44310;LOC_Os06g45860;LOC_Os08g23360;LOC_Os08g44050;LOC_Os12g18140
GO:0009956	radial pattern formation	11	0	0.15	0.682
GO:0006874	cellular calcium ion homeostasis	11	0	0.15	0.6823
GO:0048729	tissue morphogenesis	6	0	0.08	0.6824
GO:2000035	regulation of stem cell division	16	0	0.21	0.6834
GO:0031365	N-terminal protein amino acid modificati...	71	0	0.94	0.6834
GO:0006354	DNA-templated transcription, elongation	15	0	0.2	0.6844
GO:0035266	meristem growth	144	3	1.91	0.6846	LOC_Os01g67100;LOC_Os08g44050;LOC_Os12g24170
GO:0006801	superoxide metabolic process	7	0	0.09	0.6857
GO:0009631	cold acclimation	26	0	0.34	0.6861
GO:0036294	cellular response to decreased oxygen le...	13	0	0.17	0.6866
GO:0071453	cellular response to oxygen levels	13	0	0.17	0.6866
GO:0071456	cellular response to hypoxia	13	0	0.17	0.6866
GO:0044782	cilium organization	13	0	0.17	0.6872
GO:0016567	protein ubiquitination	156	3	2.06	0.6888	LOC_Os01g09580;LOC_Os03g13170;LOC_Os12g18140
GO:0048464	flower calyx development	37	0	0.49	0.6889
GO:0048442	sepal development	37	0	0.49	0.6889
GO:0032196	transposition	7	0	0.09	0.6902
GO:0032197	transposition, RNA-mediated	7	0	0.09	0.6902
GO:0090241	negative regulation of histone H4 acetyl...	7	0	0.09	0.6902
GO:0051574	positive regulation of histone H3-K9 met...	7	0	0.09	0.6902
GO:0006344	maintenance of chromatin silencing	7	0	0.09	0.6902
GO:0010031	circumnutation	7	1	0.09	0.6904	LOC_Os04g36070
GO:0050879	multicellular organismal movement	7	1	0.09	0.6904	LOC_Os04g36070
GO:0046885	regulation of hormone biosynthetic proce...	8	0	0.11	0.6906
GO:0046488	phosphatidylinositol metabolic process	42	1	0.56	0.6914	LOC_Os08g21590
GO:0006498	N-terminal protein lipidation	70	0	0.93	0.6932
GO:0006499	N-terminal protein myristoylation	70	0	0.93	0.6932
GO:0018377	protein myristoylation	70	0	0.93	0.6932
GO:0019252	starch biosynthetic process	80	3	1.06	0.6937	LOC_Os01g35050;LOC_Os02g19924;LOC_Os04g53310
GO:0009072	aromatic amino acid family metabolic pro...	92	1	1.22	0.6977	LOC_Os02g19924
GO:0034976	response to endoplasmic reticulum stress	160	2	2.12	0.6983	LOC_Os02g43020;LOC_Os06g45860
GO:0048609	multicellular organismal reproductive pr...	225	4	2.98	0.6997	LOC_Os03g13614;LOC_Os04g36070;LOC_Os08g44050;LOC_Os12g18140
GO:0048638	regulation of developmental growth	207	3	2.74	0.7004	LOC_Os08g30810;LOC_Os08g44050;LOC_Os12g24170
GO:0009118	regulation of nucleoside metabolic proce...	29	0	0.38	0.7007
GO:1900542	regulation of purine nucleotide metaboli...	29	0	0.38	0.7007
GO:0006140	regulation of nucleotide metabolic proce...	29	0	0.38	0.7007
GO:0009119	ribonucleoside metabolic process	229	1	3.03	0.7008	LOC_Os05g06890
GO:0098543	detection of other organism	22	0	0.29	0.7027
GO:0016045	detection of bacterium	22	0	0.29	0.7027
GO:1900376	regulation of secondary metabolite biosy...	12	0	0.16	0.7039
GO:0015850	organic hydroxy compound transport	14	0	0.19	0.7053
GO:0006928	cellular component movement	51	1	0.68	0.706	LOC_Os01g33040
GO:0005991	trehalose metabolic process	10	0	0.13	0.7065
GO:0009608	response to symbiont	20	0	0.26	0.7067
GO:0055082	cellular chemical homeostasis	100	1	1.32	0.7067	LOC_Os03g13614
GO:0006914	autophagy	27	0	0.36	0.7072
GO:0009152	purine ribonucleotide biosynthetic proce...	36	0	0.48	0.7081
GO:0006278	RNA-dependent DNA replication	9	0	0.12	0.709
GO:0043631	RNA polyadenylation	9	0	0.12	0.7092
GO:0006882	cellular zinc ion homeostasis	13	0	0.17	0.7095
GO:0055069	zinc ion homeostasis	13	0	0.17	0.7095
GO:0048232	male gamete generation	23	0	0.3	0.712
GO:0046467	membrane lipid biosynthetic process	63	1	0.83	0.7131	LOC_Os01g65310
GO:0048572	short-day photoperiodism	23	0	0.3	0.7139
GO:0045132	meiotic chromosome segregation	42	1	0.56	0.714	LOC_Os12g30540
GO:1903310	positive regulation of chromatin modific...	26	0	0.34	0.7151
GO:0031062	positive regulation of histone methylati...	26	0	0.34	0.7151
GO:0031058	positive regulation of histone modificat...	26	0	0.34	0.7151
GO:2001252	positive regulation of chromosome organi...	26	0	0.34	0.7151
GO:0043247	telomere maintenance in response to DNA ...	18	0	0.24	0.7166
GO:0032204	regulation of telomere maintenance	18	0	0.24	0.7166
GO:1901361	organic cyclic compound catabolic proces...	292	3	3.86	0.7171	LOC_Os02g19924;LOC_Os06g45860;LOC_Os11g16540
GO:0009201	ribonucleoside triphosphate biosynthetic...	24	0	0.32	0.7181
GO:0008295	spermidine biosynthetic process	6	0	0.08	0.7183
GO:0008216	spermidine metabolic process	6	0	0.08	0.7183
GO:0015824	proline transport	10	0	0.13	0.7183
GO:0044249	cellular biosynthetic process	2279	32	30.16	0.7184	LOC_Os01g09580;LOC_Os01g33040;LOC_Os01g35050;LOC_Os01g49180;LOC_Os01g61814;LOC_Os01g65310;LOC_Os01g67100;LOC_Os01g68324;LOC_Os02g19924;LOC_Os02g43020;LOC_Os02g51420;LOC_Os03g05020;LOC_Os03g13170;LOC_Os03g13614;LOC_Os03g50390;LOC_Os03g53880;LOC_Os04g36070;LOC_Os04g53310;LOC_Os05g28630;LOC_Os06g04610;LOC_Os06g16980;LOC_Os06g27890;LOC_Os06g45860;LOC_Os08g06380;LOC_Os08g12680;LOC_Os08g21590;LOC_Os08g…
GO:0033865	nucleoside bisphosphate metabolic proces...	11	1	0.15	0.7201	LOC_Os05g06890
GO:0034032	purine nucleoside bisphosphate metabolic...	11	1	0.15	0.7201	LOC_Os05g06890
GO:0033875	ribonucleoside bisphosphate metabolic pr...	11	1	0.15	0.7201	LOC_Os05g06890
GO:0007009	plasma membrane organization	6	0	0.08	0.7226
GO:0046889	positive regulation of lipid biosyntheti...	7	0	0.09	0.7233
GO:0045834	positive regulation of lipid metabolic p...	7	0	0.09	0.7233
GO:0071704	organic substance metabolic process	3556	47	47.07	0.7241	LOC_Os01g09580;LOC_Os01g33040;LOC_Os01g35050;LOC_Os01g40330;LOC_Os01g49180;LOC_Os01g61814;LOC_Os01g65310;LOC_Os01g67100;LOC_Os01g67860;LOC_Os01g68324;LOC_Os02g19924;LOC_Os02g43020;LOC_Os03g05020;LOC_Os03g06240;LOC_Os03g13170;LOC_Os03g13614;LOC_Os03g24860;LOC_Os03g50390;LOC_Os03g53880;LOC_Os03g61220;LOC_Os04g36070;LOC_Os04g51940;LOC_Os04g53310;LOC_Os05g06890;LOC_Os05g28630;LOC_Os05g29030;LOC_Os05g…
GO:0044710	single-organism metabolic process	2394	33	31.69	0.7243	LOC_Os01g09580;LOC_Os01g33040;LOC_Os01g35050;LOC_Os01g49180;LOC_Os01g65310;LOC_Os01g67100;LOC_Os01g67860;LOC_Os01g68324;LOC_Os02g19924;LOC_Os02g43020;LOC_Os03g05020;LOC_Os03g13614;LOC_Os03g24860;LOC_Os03g53880;LOC_Os04g36070;LOC_Os04g53310;LOC_Os05g06890;LOC_Os05g28630;LOC_Os05g29030;LOC_Os05g43690;LOC_Os05g44310;LOC_Os06g27890;LOC_Os06g45860;LOC_Os08g06380;LOC_Os08g21590;LOC_Os08g30810;LOC_Os08g…
GO:0034599	cellular response to oxidative stress	72	1	0.95	0.7243	LOC_Os12g24170
GO:0033121	regulation of purine nucleotide cataboli...	28	0	0.37	0.7247
GO:0030811	regulation of nucleotide catabolic proce...	28	0	0.37	0.7247
GO:0006349	regulation of gene expression by genetic...	16	0	0.21	0.7248
GO:0071514	genetic imprinting	16	0	0.21	0.7248
GO:0010439	regulation of glucosinolate biosynthetic...	8	0	0.11	0.7267
GO:0009260	ribonucleotide biosynthetic process	96	0	1.27	0.7272
GO:0046390	ribose phosphate biosynthetic process	96	0	1.27	0.7272
GO:0010107	potassium ion import	11	0	0.15	0.7275
GO:0055070	copper ion homeostasis	8	0	0.11	0.7275
GO:0009116	nucleoside metabolic process	233	1	3.08	0.728	LOC_Os05g06890
GO:0032504	multicellular organism reproduction	233	4	3.08	0.7314	LOC_Os03g13614;LOC_Os04g36070;LOC_Os08g44050;LOC_Os12g18140
GO:0015802	basic amino acid transport	32	0	0.42	0.7322
GO:0006521	regulation of cellular amino acid metabo...	10	1	0.13	0.7325	LOC_Os03g13614
GO:0033238	regulation of cellular amine metabolic p...	10	1	0.13	0.7325	LOC_Os03g13614
GO:0048587	regulation of short-day photoperiodism, ...	14	0	0.19	0.7351
GO:0009851	auxin biosynthetic process	36	1	0.48	0.7356	LOC_Os02g19924
GO:0071214	cellular response to abiotic stimulus	132	2	1.75	0.736	LOC_Os03g50390;LOC_Os04g36070
GO:0015969	guanosine tetraphosphate metabolic proce...	6	1	0.08	0.7364	LOC_Os05g06890
GO:0034035	purine ribonucleoside bisphosphate metab...	6	1	0.08	0.7364	LOC_Os05g06890
GO:0050793	regulation of developmental process	705	8	9.33	0.7377	LOC_Os01g67100;LOC_Os03g24860;LOC_Os04g36070;LOC_Os06g27890;LOC_Os08g30810;LOC_Os08g44050;LOC_Os12g18140;LOC_Os12g24170
GO:0047484	regulation of response to osmotic stress	6	0	0.08	0.7378
GO:0065008	regulation of biological quality	745	8	9.86	0.7381	LOC_Os01g09580;LOC_Os02g19924;LOC_Os03g05020;LOC_Os03g13614;LOC_Os03g24860;LOC_Os06g27890;LOC_Os08g30810;LOC_Os12g24170
GO:0009059	macromolecule biosynthetic process	1564	25	20.7	0.7384	LOC_Os01g09580;LOC_Os01g33040;LOC_Os01g35050;LOC_Os01g49180;LOC_Os01g61814;LOC_Os01g65310;LOC_Os01g67100;LOC_Os01g68324;LOC_Os02g19924;LOC_Os03g05020;LOC_Os03g13170;LOC_Os03g13614;LOC_Os03g50390;LOC_Os03g53880;LOC_Os04g36070;LOC_Os04g53310;LOC_Os05g28630;LOC_Os06g04610;LOC_Os06g16980;LOC_Os06g27890;LOC_Os08g06380;LOC_Os08g12680;LOC_Os08g44050;LOC_Os11g07470;LOC_Os12g18140
GO:0007264	small GTPase mediated signal transductio...	43	0	0.57	0.739
GO:0018958	phenol-containing compound metabolic pro...	124	1	1.64	0.74	LOC_Os02g19924
GO:0072503	cellular divalent inorganic cation homeo...	24	0	0.32	0.7406
GO:0019321	pentose metabolic process	38	0	0.5	0.7409
GO:0048573	photoperiodism, flowering	87	3	1.15	0.7429	LOC_Os01g35050;LOC_Os08g44050;LOC_Os11g16540
GO:0044092	negative regulation of molecular functio...	64	1	0.85	0.7453	LOC_Os03g50390
GO:0006220	pyrimidine nucleotide metabolic process	67	0	0.89	0.7462
GO:0006221	pyrimidine nucleotide biosynthetic proce...	67	0	0.89	0.7462
GO:0030968	endoplasmic reticulum unfolded protein r...	86	1	1.14	0.7462	LOC_Os06g45860
GO:0010167	response to nitrate	67	1	0.89	0.7466	LOC_Os08g44050
GO:0048453	sepal formation	32	0	0.42	0.7469
GO:0048447	sepal morphogenesis	32	0	0.42	0.7469
GO:0032844	regulation of homeostatic process	19	0	0.25	0.7479
GO:0033124	regulation of GTP catabolic process	27	0	0.36	0.7489
GO:0043087	regulation of GTPase activity	27	0	0.36	0.7489
GO:0000959	mitochondrial RNA metabolic process	11	0	0.15	0.7494
GO:1900150	regulation of defense response to fungus	13	0	0.17	0.7497
GO:0009144	purine nucleoside triphosphate metabolic...	190	0	2.51	0.7499
GO:0009205	purine ribonucleoside triphosphate metab...	190	0	2.51	0.7499
GO:0000956	nuclear-transcribed mRNA catabolic proce...	59	2	0.78	0.751	LOC_Os06g45860;LOC_Os11g16540
GO:0006402	mRNA catabolic process	59	2	0.78	0.751	LOC_Os06g45860;LOC_Os11g16540
GO:0043200	response to amino acid	17	0	0.23	0.7516
GO:0071901	negative regulation of protein serine/th...	25	0	0.33	0.7521
GO:0046700	heterocycle catabolic process	286	3	3.79	0.7549	LOC_Os02g19924;LOC_Os06g45860;LOC_Os11g16540
GO:0042402	cellular biogenic amine catabolic proces...	43	2	0.57	0.7553	LOC_Os02g19924;LOC_Os12g24170
GO:0009310	amine catabolic process	43	2	0.57	0.7553	LOC_Os02g19924;LOC_Os12g24170
GO:0009142	nucleoside triphosphate biosynthetic pro...	25	0	0.33	0.7564
GO:0010166	wax metabolic process	23	0	0.3	0.7565
GO:0022412	cellular process involved in reproductio...	61	1	0.81	0.7569	LOC_Os12g18140
GO:0009073	aromatic amino acid family biosynthetic ...	39	0	0.52	0.7571
GO:0006569	tryptophan catabolic process	18	1	0.24	0.7572	LOC_Os02g19924
GO:0046218	indolalkylamine catabolic process	18	1	0.24	0.7572	LOC_Os02g19924
GO:0005992	trehalose biosynthetic process	8	0	0.11	0.7574
GO:0046886	positive regulation of hormone biosynthe...	6	0	0.08	0.7576
GO:0006446	regulation of translational initiation	13	0	0.17	0.7589
GO:0016485	protein processing	8	0	0.11	0.7589
GO:0035303	regulation of dephosphorylation	50	1	0.66	0.7624	LOC_Os08g44050
GO:0010227	floral organ abscission	13	1	0.17	0.7625	LOC_Os06g27890
GO:0034755	iron ion transmembrane transport	6	0	0.08	0.7626
GO:0048235	pollen sperm cell differentiation	9	0	0.12	0.7655
GO:0022604	regulation of cell morphogenesis	91	1	1.2	0.7668	LOC_Os08g30810
GO:0018904	ether metabolic process	8	0	0.11	0.7686
GO:0072348	sulfur compound transport	11	0	0.15	0.7691
GO:0048278	vesicle docking	7	0	0.09	0.7692
GO:0043173	nucleotide salvage	9	0	0.12	0.7697
GO:0006366	transcription from RNA polymerase II pro...	27	0	0.36	0.7706
GO:0016554	cytidine to uridine editing	9	0	0.12	0.7711
GO:0044281	small molecule metabolic process	1324	15	17.52	0.7724	LOC_Os01g67100;LOC_Os01g67860;LOC_Os02g19924;LOC_Os02g43020;LOC_Os03g13614;LOC_Os03g24860;LOC_Os05g06890;LOC_Os05g43690;LOC_Os05g44310;LOC_Os06g27890;LOC_Os06g45860;LOC_Os08g21590;LOC_Os08g44050;LOC_Os12g24170;LOC_Os12g41500
GO:0009199	ribonucleoside triphosphate metabolic pr...	192	0	2.54	0.7729
GO:0017145	stem cell division	17	0	0.23	0.7732
GO:1901990	regulation of mitotic cell cycle phase t...	36	0	0.48	0.7734
GO:1901987	regulation of cell cycle phase transitio...	36	0	0.48	0.7734
GO:0006986	response to unfolded protein	101	2	1.34	0.7739	LOC_Os02g43020;LOC_Os06g45860
GO:0019432	triglyceride biosynthetic process	6	0	0.08	0.7766
GO:0043562	cellular response to nitrogen levels	25	0	0.33	0.7769
GO:0044270	cellular nitrogen compound catabolic pro...	285	3	3.77	0.7775	LOC_Os02g19924;LOC_Os06g45860;LOC_Os11g16540
GO:0006401	RNA catabolic process	61	2	0.81	0.778	LOC_Os06g45860;LOC_Os11g16540
GO:0009894	regulation of catabolic process	67	0	0.89	0.7789
GO:0009853	photorespiration	64	1	0.85	0.7796	LOC_Os02g51420
GO:0009610	response to symbiotic fungus	18	0	0.24	0.7798
GO:0009141	nucleoside triphosphate metabolic proces...	193	0	2.55	0.7799
GO:0007349	cellularization	8	1	0.11	0.7799	LOC_Os01g33040
GO:0009558	embryo sac cellularization	8	1	0.11	0.7799	LOC_Os01g33040
GO:0009110	vitamin biosynthetic process	24	1	0.32	0.7806	LOC_Os02g19924
GO:0031329	regulation of cellular catabolic process	51	0	0.68	0.7807
GO:0035335	peptidyl-tyrosine dephosphorylation	9	0	0.12	0.781
GO:0048833	specification of floral organ number	11	0	0.15	0.7815
GO:0006298	mismatch repair	6	0	0.08	0.7847
GO:0006418	tRNA aminoacylation for protein translat...	34	0	0.45	0.7847
GO:0046854	phosphatidylinositol phosphorylation	17	1	0.23	0.7852	LOC_Os08g21590
GO:0046834	lipid phosphorylation	17	1	0.23	0.7852	LOC_Os08g21590
GO:0050801	ion homeostasis	114	0	1.51	0.7862
GO:0042398	cellular modified amino acid biosyntheti...	40	1	0.53	0.7862	LOC_Os12g24170
GO:0035304	regulation of protein dephosphorylation	48	1	0.64	0.7867	LOC_Os08g44050
GO:0090354	regulation of auxin metabolic process	6	0	0.08	0.7877
GO:0048281	inflorescence morphogenesis	12	0	0.16	0.7903
GO:0045454	cell redox homeostasis	32	0	0.42	0.791
GO:0033037	polysaccharide localization	63	0	0.83	0.7913
GO:0006869	lipid transport	44	0	0.58	0.7917
GO:0010286	heat acclimation	56	1	0.74	0.795	LOC_Os02g43020
GO:0035967	cellular response to topologically incor...	91	1	1.2	0.7953	LOC_Os06g45860
GO:0034620	cellular response to unfolded protein	91	1	1.2	0.7953	LOC_Os06g45860
GO:0032318	regulation of Ras GTPase activity	22	0	0.29	0.796
GO:0009165	nucleotide biosynthetic process	163	2	2.16	0.7964	LOC_Os01g67100;LOC_Os02g43020
GO:1901293	nucleoside phosphate biosynthetic proces...	163	2	2.16	0.7964	LOC_Os01g67100;LOC_Os02g43020
GO:0048465	corolla development	61	0	0.81	0.7977
GO:0048441	petal development	61	0	0.81	0.7977
GO:0071241	cellular response to inorganic substance	34	0	0.45	0.7978
GO:0009909	regulation of flower development	269	1	3.56	0.7986	LOC_Os12g18140
GO:0006357	regulation of transcription from RNA pol...	11	0	0.15	0.7988
GO:0052545	callose localization	62	0	0.82	0.7988
GO:0044106	cellular amine metabolic process	80	3	1.06	0.7989	LOC_Os02g19924;LOC_Os03g13614;LOC_Os12g24170
GO:0009787	regulation of abscisic acid-activated si...	69	0	0.91	0.7993
GO:0070417	cellular response to cold	13	0	0.17	0.7997
GO:0035725	sodium ion transmembrane transport	7	0	0.09	0.8003
GO:0019439	aromatic compound catabolic process	289	3	3.83	0.8007	LOC_Os02g19924;LOC_Os06g45860;LOC_Os11g16540
GO:0072596	establishment of protein localization to...	29	1	0.38	0.8019	LOC_Os06g45860
GO:0072598	protein localization to chloroplast	29	1	0.38	0.8019	LOC_Os06g45860
GO:0045036	protein targeting to chloroplast	29	1	0.38	0.8019	LOC_Os06g45860
GO:0006164	purine nucleotide biosynthetic process	50	0	0.66	0.8021
GO:0006163	purine nucleotide metabolic process	226	1	2.99	0.8047	LOC_Os05g06890
GO:0010216	maintenance of DNA methylation	6	0	0.08	0.8055
GO:0052249	modulation of RNA levels in other organi...	68	0	0.9	0.8076
GO:0098586	cellular response to virus	68	0	0.9	0.8076
GO:0052018	modulation by symbiont of RNA levels in ...	68	0	0.9	0.8076
GO:0009616	virus induced gene silencing	68	0	0.9	0.8076
GO:0055114	oxidation-reduction process	438	5	5.8	0.8079	LOC_Os01g67860;LOC_Os02g19924;LOC_Os05g44310;LOC_Os08g44050;Rice_newGene_1538
[truncated: 216 more rows]

## Sheet: SP2_VS_FP2.topGO.CC
Table S4-2. The cellular component of topGO enrichment analysis in parental genes of DECs at the P2 stage.
GO.ID	Term	Annotated	Significant	Expected	KS	Gene_ID
GO:0016020	membrane	2188	26	29.82	0.0009	LOC_Os01g09580;LOC_Os01g35050;LOC_Os01g43520;LOC_Os01g52864;LOC_Os01g65310;LOC_Os01g67100;LOC_Os01g67860;LOC_Os01g68324;LOC_Os02g19924;LOC_Os02g43020;LOC_Os03g24860;LOC_Os03g50390;LOC_Os03g61220;LOC_Os05g06890;LOC_Os05g07764;LOC_Os05g28630;LOC_Os05g29030;LOC_Os05g43690;LOC_Os05g44310;LOC_Os06g27890;LOC_Os08g06380;LOC_Os08g21590;LOC_Os08g30810;LOC_Os11g07470;LOC_Os11g16540;LOC_Os12g24170
GO:0005794	Golgi apparatus	479	7	6.53	0.0093	LOC_Os01g35050;LOC_Os01g43520;LOC_Os01g68324;LOC_Os03g24860;LOC_Os05g28630;LOC_Os05g44310;LOC_Os08g06380
GO:0005694	chromosome	100	2	1.36	0.0174	LOC_Os01g09580;LOC_Os06g16980
GO:0000785	chromatin	48	0	0.65	0.0182
GO:0034399	nuclear periphery	16	1	0.22	0.0286	LOC_Os08g05880
GO:0000228	nuclear chromosome	34	0	0.46	0.038
GO:0044452	nucleolar part	6	0	0.08	0.0396
GO:0005731	nucleolus organizer region	6	0	0.08	0.0396
GO:0030874	nucleolar chromatin	6	0	0.08	0.0396
GO:0043228	non-membrane-bounded organelle	640	12	8.72	0.0441	LOC_Os01g09580;LOC_Os01g33040;LOC_Os01g61814;LOC_Os01g67100;LOC_Os01g67860;LOC_Os03g13170;LOC_Os03g53880;LOC_Os03g61220;LOC_Os05g44310;LOC_Os06g16980;LOC_Os06g27890;LOC_Os08g05880
GO:0043232	intracellular non-membrane-bounded organ...	640	12	8.72	0.0441	LOC_Os01g09580;LOC_Os01g33040;LOC_Os01g61814;LOC_Os01g67100;LOC_Os01g67860;LOC_Os03g13170;LOC_Os03g53880;LOC_Os03g61220;LOC_Os05g44310;LOC_Os06g16980;LOC_Os06g27890;LOC_Os08g05880
GO:0044427	chromosomal part	76	1	1.04	0.0467	LOC_Os01g09580
GO:0031301	integral component of organelle membrane	26	2	0.35	0.0485	LOC_Os02g43020;LOC_Os08g06380
GO:0000790	nuclear chromatin	16	0	0.22	0.0543
GO:0005730	nucleolus	268	6	3.65	0.0567	LOC_Os01g09580;LOC_Os01g61814;LOC_Os01g67860;LOC_Os03g13170;LOC_Os03g61220;LOC_Os08g05880
GO:0005829	cytosol	1014	14	13.82	0.0605	LOC_Os01g61814;LOC_Os01g67100;LOC_Os01g67860;LOC_Os02g19924;LOC_Os02g43020;LOC_Os03g13170;LOC_Os03g61220;LOC_Os05g44310;LOC_Os08g23360;LOC_Os08g30810;LOC_Os11g07470;LOC_Os12g24170;LOC_Os12g30540;LOC_Os12g41500
GO:0005667	transcription factor complex	10	0	0.14	0.0643
GO:0009507	chloroplast	1116	13	15.21	0.065	LOC_Os01g35050;LOC_Os01g52864;LOC_Os01g65310;LOC_Os01g67860;LOC_Os02g43020;LOC_Os03g53880;LOC_Os03g61220;LOC_Os04g53310;LOC_Os04g58780;LOC_Os05g06890;LOC_Os05g44310;LOC_Os06g04610;LOC_Os12g41500
GO:1990351	transporter complex	12	0	0.16	0.0673
GO:1902495	transmembrane transporter complex	12	0	0.16	0.0673
GO:0030176	integral component of endoplasmic reticu...	6	0	0.08	0.0742
GO:0019005	SCF ubiquitin ligase complex	22	0	0.3	0.0782
GO:0000148	1,3-beta-D-glucan synthase complex	7	0	0.1	0.0811
GO:0005741	mitochondrial outer membrane	13	0	0.18	0.0866
GO:0009504	cell plate	30	2	0.41	0.0921	LOC_Os01g09580;LOC_Os11g07470
GO:0071944	cell periphery	1735	26	23.65	0.0925	LOC_Os01g09580;LOC_Os01g35050;LOC_Os01g40330;LOC_Os01g43520;LOC_Os01g49180;LOC_Os01g65310;LOC_Os01g67100;LOC_Os01g67860;LOC_Os01g68324;LOC_Os01g70060;LOC_Os02g43020;LOC_Os03g24860;LOC_Os03g50390;LOC_Os03g61220;LOC_Os04g53310;LOC_Os05g28630;LOC_Os05g29030;LOC_Os05g43690;LOC_Os05g44310;LOC_Os06g27890;LOC_Os08g06380;LOC_Os08g30810;LOC_Os11g07470;LOC_Os11g16540;LOC_Os11g36030;LOC_Os12g24170
GO:0030136	clathrin-coated vesicle	12	0	0.16	0.0976
GO:0045177	apical part of cell	17	0	0.23	0.1005
GO:0005635	nuclear envelope	68	1	0.93	0.1037	LOC_Os02g43020
GO:0022627	cytosolic small ribosomal subunit	17	1	0.23	0.1101	LOC_Os01g61814
GO:0015935	small ribosomal subunit	17	1	0.23	0.1101	LOC_Os01g61814
GO:0016469	proton-transporting two-sector ATPase co...	14	0	0.19	0.1202
GO:0044422	organelle part	1903	21	25.94	0.1221	LOC_Os01g09580;LOC_Os01g33040;LOC_Os01g35050;LOC_Os01g52864;LOC_Os01g61814;LOC_Os01g67100;LOC_Os01g67860;LOC_Os01g68324;LOC_Os02g43020;LOC_Os03g13170;LOC_Os03g24860;LOC_Os03g53880;LOC_Os03g61220;LOC_Os04g53310;LOC_Os05g07764;LOC_Os05g44310;LOC_Os08g05880;LOC_Os08g06380;LOC_Os09g26620;LOC_Os11g07470;LOC_Os12g24170
GO:0005750	mitochondrial respiratory chain complex ...	6	0	0.08	0.1222
GO:0045275	respiratory chain complex III	6	0	0.08	0.1222
GO:0044446	intracellular organelle part	1894	21	25.82	0.1286	LOC_Os01g09580;LOC_Os01g33040;LOC_Os01g35050;LOC_Os01g52864;LOC_Os01g61814;LOC_Os01g67100;LOC_Os01g67860;LOC_Os01g68324;LOC_Os02g43020;LOC_Os03g13170;LOC_Os03g24860;LOC_Os03g53880;LOC_Os03g61220;LOC_Os04g53310;LOC_Os05g07764;LOC_Os05g44310;LOC_Os08g05880;LOC_Os08g06380;LOC_Os09g26620;LOC_Os11g07470;LOC_Os12g24170
GO:0005911	cell-cell junction	604	12	8.23	0.131	LOC_Os01g09580;LOC_Os01g33040;LOC_Os01g35050;LOC_Os01g43520;LOC_Os01g68324;LOC_Os05g28630;LOC_Os05g43690;LOC_Os05g44310;LOC_Os11g07470;LOC_Os11g36030;LOC_Os12g24170;LOC_Os12g30540
GO:0055044	symplast	604	12	8.23	0.131	LOC_Os01g09580;LOC_Os01g33040;LOC_Os01g35050;LOC_Os01g43520;LOC_Os01g68324;LOC_Os05g28630;LOC_Os05g43690;LOC_Os05g44310;LOC_Os11g07470;LOC_Os11g36030;LOC_Os12g24170;LOC_Os12g30540
GO:0009506	plasmodesma	604	12	8.23	0.131	LOC_Os01g09580;LOC_Os01g33040;LOC_Os01g35050;LOC_Os01g43520;LOC_Os01g68324;LOC_Os05g28630;LOC_Os05g43690;LOC_Os05g44310;LOC_Os11g07470;LOC_Os11g36030;LOC_Os12g24170;LOC_Os12g30540
GO:0030054	cell junction	604	12	8.23	0.131	LOC_Os01g09580;LOC_Os01g33040;LOC_Os01g35050;LOC_Os01g43520;LOC_Os01g68324;LOC_Os05g28630;LOC_Os05g43690;LOC_Os05g44310;LOC_Os11g07470;LOC_Os11g36030;LOC_Os12g24170;LOC_Os12g30540
GO:0044428	nuclear part	661	11	9.01	0.1342	LOC_Os01g09580;LOC_Os01g52864;LOC_Os01g61814;LOC_Os01g67860;LOC_Os02g43020;LOC_Os03g13170;LOC_Os03g61220;LOC_Os05g07764;LOC_Os05g44310;LOC_Os08g05880;LOC_Os09g26620
GO:0030140	trans-Golgi network transport vesicle	8	0	0.11	0.1363
GO:0005886	plasma membrane	1219	18	16.62	0.1411	LOC_Os01g09580;LOC_Os01g35050;LOC_Os01g43520;LOC_Os01g65310;LOC_Os01g67100;LOC_Os01g67860;LOC_Os01g68324;LOC_Os02g43020;LOC_Os03g24860;LOC_Os03g50390;LOC_Os05g28630;LOC_Os05g29030;LOC_Os05g43690;LOC_Os06g27890;LOC_Os08g06380;LOC_Os08g30810;LOC_Os11g07470;LOC_Os12g24170
GO:0009536	plastid	1712	26	23.33	0.1435	LOC_Os01g35050;LOC_Os01g40330;LOC_Os01g49180;LOC_Os01g52864;LOC_Os01g61814;LOC_Os01g65310;LOC_Os01g67860;LOC_Os02g19924;LOC_Os02g38060;LOC_Os02g43020;LOC_Os03g06240;LOC_Os03g08270;LOC_Os03g24860;LOC_Os03g53880;LOC_Os03g61220;LOC_Os04g51940;LOC_Os04g53310;LOC_Os04g58780;LOC_Os05g06890;LOC_Os05g44310;LOC_Os06g04610;LOC_Os08g06380;LOC_Os08g30810;LOC_Os12g24170;LOC_Os12g41500;Rice_newGene_1538
GO:0031965	nuclear membrane	12	0	0.16	0.1487
GO:0016363	nuclear matrix	8	1	0.11	0.1525	LOC_Os08g05880
GO:0080008	Cul4-RING E3 ubiquitin ligase complex	27	0	0.37	0.1549
GO:0031227	intrinsic component of endoplasmic retic...	8	0	0.11	0.1564
GO:0005618	cell wall	483	11	6.58	0.1599	LOC_Os01g40330;LOC_Os01g49180;LOC_Os01g67860;LOC_Os01g68324;LOC_Os01g70060;LOC_Os03g61220;LOC_Os04g53310;LOC_Os05g43690;LOC_Os11g16540;LOC_Os11g36030;LOC_Os12g24170
GO:0030312	external encapsulating structure	483	11	6.58	0.1599	LOC_Os01g40330;LOC_Os01g49180;LOC_Os01g67860;LOC_Os01g68324;LOC_Os01g70060;LOC_Os03g61220;LOC_Os04g53310;LOC_Os05g43690;LOC_Os11g16540;LOC_Os11g36030;LOC_Os12g24170
GO:0009505	plant-type cell wall	212	5	2.89	0.1603	LOC_Os01g68324;LOC_Os04g53310;LOC_Os05g43690;LOC_Os11g36030;LOC_Os12g24170
GO:0005753	mitochondrial proton-transporting ATP sy...	8	0	0.11	0.1694
GO:0031981	nuclear lumen	495	9	6.75	0.1719	LOC_Os01g09580;LOC_Os01g52864;LOC_Os01g61814;LOC_Os01g67860;LOC_Os03g13170;LOC_Os03g61220;LOC_Os05g44310;LOC_Os08g05880;LOC_Os09g26620
GO:0044434	chloroplast part	577	5	7.86	0.1834	LOC_Os01g52864;LOC_Os01g67860;LOC_Os02g43020;LOC_Os03g61220;LOC_Os05g44310
GO:0015630	microtubule cytoskeleton	118	2	1.61	0.1844	LOC_Os01g09580;LOC_Os01g33040
GO:0009524	phragmoplast	67	2	0.91	0.196	LOC_Os01g33040;LOC_Os11g07470
GO:0031461	cullin-RING ubiquitin ligase complex	51	0	0.7	0.2139
GO:0016324	apical plasma membrane	14	0	0.19	0.2141
GO:0016021	integral component of membrane	507	5	6.91	0.2149	LOC_Os01g52864;LOC_Os01g68324;LOC_Os02g43020;LOC_Os03g24860;LOC_Os08g06380
GO:0000793	condensed chromosome	12	0	0.16	0.2267
GO:0019898	extrinsic component of membrane	30	0	0.41	0.233
GO:0000794	condensed nuclear chromosome	8	0	0.11	0.2378
GO:0090406	pollen tube	24	0	0.33	0.2419
GO:0005801	cis-Golgi network	19	0	0.26	0.2565
GO:0031977	thylakoid lumen	28	0	0.38	0.27
GO:0030684	preribosome	6	0	0.08	0.2718
GO:0000428	DNA-directed RNA polymerase complex	14	0	0.19	0.2723
GO:0055029	nuclear DNA-directed RNA polymerase comp...	14	0	0.19	0.2723
GO:0030880	RNA polymerase complex	14	0	0.19	0.2723
GO:0030118	clathrin coat	16	0	0.22	0.2773
GO:0030119	AP-type membrane coat adaptor complex	12	0	0.16	0.2818
GO:0000151	ubiquitin ligase complex	68	0	0.93	0.2823
GO:0008540	proteasome regulatory particle, base sub...	21	0	0.29	0.2835
GO:0098590	plasma membrane region	20	0	0.27	0.2836
GO:0044454	nuclear chromosome part	26	0	0.35	0.284
GO:0044430	cytoskeletal part	146	2	1.99	0.2876	LOC_Os01g09580;LOC_Os01g33040
GO:0044435	plastid part	596	5	8.12	0.2884	LOC_Os01g52864;LOC_Os01g67860;LOC_Os02g43020;LOC_Os03g61220;LOC_Os05g44310
GO:0009514	glyoxysome	11	0	0.15	0.2928
GO:0098589	membrane region	107	2	1.46	0.2929	LOC_Os01g68324;LOC_Os02g43020
GO:0033178	proton-transporting two-sector ATPase co...	8	0	0.11	0.2945
GO:0005789	endoplasmic reticulum membrane	86	2	1.17	0.302	LOC_Os01g68324;LOC_Os02g43020
GO:0005856	cytoskeleton	170	2	2.32	0.3047	LOC_Os01g09580;LOC_Os01g33040
GO:0000325	plant-type vacuole	70	1	0.95	0.3088	LOC_Os03g24860
GO:0000775	chromosome, centromeric region	8	1	0.11	0.3096	LOC_Os01g09580
GO:0031300	intrinsic component of organelle membran...	31	2	0.42	0.3135	LOC_Os02g43020;LOC_Os08g06380
GO:0045259	proton-transporting ATP synthase complex	11	0	0.15	0.3139
GO:0042646	plastid nucleoid	8	0	0.11	0.3156
GO:0022626	cytosolic ribosome	111	2	1.51	0.3182	LOC_Os01g61814;LOC_Os03g13170
GO:0030133	transport vesicle	19	0	0.26	0.3184
GO:0005885	Arp2/3 protein complex	8	0	0.11	0.3279
GO:0044815	DNA packaging complex	22	0	0.3	0.3358
GO:1990104	DNA bending complex	22	0	0.3	0.3358
GO:0000786	nucleosome	22	0	0.3	0.3358
GO:0032993	protein-DNA complex	37	1	0.5	0.3386	LOC_Os01g09580
GO:0005681	spliceosomal complex	9	0	0.12	0.3404
GO:0005819	spindle	41	1	0.56	0.3463	LOC_Os01g09580
GO:0005884	actin filament	7	0	0.1	0.3479
GO:0044798	nuclear transcription factor complex	6	0	0.08	0.3565
GO:0090575	RNA polymerase II transcription factor c...	6	0	0.08	0.3565
GO:0042175	nuclear outer membrane-endoplasmic retic...	87	2	1.19	0.3619	LOC_Os01g68324;LOC_Os02g43020
GO:0016604	nuclear body	55	1	0.75	0.3682	LOC_Os08g05880
GO:0005887	integral component of plasma membrane	12	0	0.16	0.3714
GO:0005881	cytoplasmic microtubule	35	0	0.48	0.3764
GO:0019867	outer membrane	41	1	0.56	0.3767	LOC_Os02g43020
GO:0031968	organelle outer membrane	41	1	0.56	0.3767	LOC_Os02g43020
GO:1990234	transferase complex	122	2	1.66	0.3769	LOC_Os01g68324;LOC_Os02g51420
GO:0019897	extrinsic component of plasma membrane	16	0	0.22	0.3793
GO:0031234	extrinsic component of cytoplasmic side ...	16	0	0.22	0.3793
GO:0005834	heterotrimeric G-protein complex	16	0	0.22	0.3793
GO:0048475	coated membrane	31	0	0.42	0.3813
GO:0030117	membrane coat	31	0	0.42	0.3813
GO:0015030	Cajal body	13	1	0.18	0.3814	LOC_Os08g05880
GO:0009574	preprophase band	27	0	0.37	0.3903
GO:0000502	proteasome complex	37	1	0.5	0.395	LOC_Os05g44310
GO:0005938	cell cortex	51	0	0.7	0.3967
GO:0015629	actin cytoskeleton	29	0	0.4	0.3969
GO:0009501	amyloplast	18	1	0.25	0.4011	LOC_Os04g53310
GO:0030131	clathrin adaptor complex	11	0	0.15	0.4071
GO:0009543	chloroplast thylakoid lumen	16	0	0.22	0.4072
GO:0031978	plastid thylakoid lumen	16	0	0.22	0.4072
GO:0044432	endoplasmic reticulum part	118	2	1.61	0.4117	LOC_Os01g68324;LOC_Os02g43020
GO:0012505	endomembrane system	735	9	10.02	0.4117	LOC_Os01g35050;LOC_Os01g43520;LOC_Os01g68324;LOC_Os02g43020;LOC_Os02g51420;LOC_Os03g24860;LOC_Os05g28630;LOC_Os05g44310;LOC_Os08g06380
GO:0005634	nucleus	1828	26	24.92	0.4223	LOC_Os01g09580;LOC_Os01g33040;LOC_Os01g52864;LOC_Os01g61814;LOC_Os01g67100;LOC_Os01g67860;LOC_Os02g38060;LOC_Os02g43020;LOC_Os03g13170;LOC_Os03g13614;LOC_Os03g24860;LOC_Os03g53880;LOC_Os03g61220;LOC_Os04g36070;LOC_Os05g07764;LOC_Os05g28630;LOC_Os05g29030;LOC_Os05g44310;LOC_Os06g27890;LOC_Os08g05880;LOC_Os08g30810;LOC_Os08g44050;LOC_Os09g26620;LOC_Os11g07470;LOC_Os12g30540;LOC_Os12g40480
GO:0005798	Golgi-associated vesicle	18	0	0.25	0.4233
GO:0009941	chloroplast envelope	312	3	4.25	0.4338	LOC_Os01g52864;LOC_Os02g43020;LOC_Os03g61220
GO:0098573	intrinsic component of mitochondrial mem...	7	0	0.1	0.4367
GO:0031090	organelle membrane	561	6	7.65	0.4372	LOC_Os01g52864;LOC_Os01g68324;LOC_Os02g43020;LOC_Os03g24860;LOC_Os08g06380;LOC_Os12g24170
GO:0005732	small nucleolar ribonucleoprotein comple...	7	1	0.1	0.4396	LOC_Os08g05880
GO:0044431	Golgi apparatus part	189	1	2.58	0.449	LOC_Os08g06380
GO:0005771	multivesicular body	9	0	0.12	0.4499
GO:0031354	intrinsic component of plastid outer mem...	9	0	0.12	0.4526
GO:0031355	integral component of plastid outer memb...	9	0	0.12	0.4526
GO:0031358	intrinsic component of chloroplast outer...	9	0	0.12	0.4526
GO:0031359	integral component of chloroplast outer ...	9	0	0.12	0.4526
GO:0044425	membrane part	760	7	10.36	0.455	LOC_Os01g52864;LOC_Os01g68324;LOC_Os02g43020;LOC_Os03g24860;LOC_Os03g50390;LOC_Os05g43690;LOC_Os08g06380
GO:0044391	ribosomal subunit	55	2	0.75	0.4564	LOC_Os01g61814;LOC_Os03g13170
GO:0016607	nuclear speck	22	0	0.3	0.4632
GO:0044459	plasma membrane part	127	1	1.73	0.4675	LOC_Os03g50390
GO:0042995	cell projection	45	0	0.61	0.4714
GO:0048046	apoplast	249	3	3.39	0.4715	LOC_Os01g67860;LOC_Os02g19924;LOC_Os12g24170
GO:0005874	microtubule	81	2	1.1	0.4742	LOC_Os01g09580;LOC_Os01g33040
GO:0044448	cell cortex part	46	0	0.63	0.4746
GO:0031982	vesicle	634	8	8.64	0.4755	LOC_Os01g35050;LOC_Os01g68324;LOC_Os02g51420;LOC_Os03g08270;LOC_Os03g24860;LOC_Os05g43690;LOC_Os08g06380;LOC_Os12g24170
GO:0031967	organelle envelope	452	4	6.16	0.48	LOC_Os01g52864;LOC_Os01g67860;LOC_Os02g43020;LOC_Os03g61220
GO:0031975	envelope	452	4	6.16	0.48	LOC_Os01g52864;LOC_Os01g67860;LOC_Os02g43020;LOC_Os03g61220
GO:0031988	membrane-bounded vesicle	633	8	8.63	0.4909	LOC_Os01g35050;LOC_Os01g68324;LOC_Os02g51420;LOC_Os03g08270;LOC_Os03g24860;LOC_Os05g43690;LOC_Os08g06380;LOC_Os12g24170
GO:0005758	mitochondrial intermembrane space	6	0	0.08	0.4917
GO:0031970	organelle envelope lumen	6	0	0.08	0.4917
GO:0005773	vacuole	532	9	7.25	0.4936	LOC_Os01g35050;LOC_Os01g68324;LOC_Os02g19924;LOC_Os03g24860;LOC_Os03g50390;LOC_Os05g28630;LOC_Os05g32530;LOC_Os05g44310;LOC_Os12g24170
GO:0046930	pore complex	19	0	0.26	0.4946
GO:0070013	intracellular organelle lumen	566	9	7.71	0.4977	LOC_Os01g09580;LOC_Os01g52864;LOC_Os01g61814;LOC_Os01g67860;LOC_Os03g13170;LOC_Os03g61220;LOC_Os05g44310;LOC_Os08g05880;LOC_Os09g26620
GO:0043233	organelle lumen	566	9	7.71	0.4977	LOC_Os01g09580;LOC_Os01g52864;LOC_Os01g61814;LOC_Os01g67860;LOC_Os03g13170;LOC_Os03g61220;LOC_Os05g44310;LOC_Os08g05880;LOC_Os09g26620
GO:0031974	membrane-enclosed lumen	566	9	7.71	0.4977	LOC_Os01g09580;LOC_Os01g52864;LOC_Os01g61814;LOC_Os01g67860;LOC_Os03g13170;LOC_Os03g61220;LOC_Os05g44310;LOC_Os08g05880;LOC_Os09g26620
GO:0005875	microtubule associated complex	26	1	0.35	0.5012	LOC_Os01g33040
GO:0005774	vacuolar membrane	276	3	3.76	0.5048	LOC_Os01g68324;LOC_Os03g24860;LOC_Os12g24170
GO:0098588	bounding membrane of organelle	447	5	6.09	0.5059	LOC_Os01g68324;LOC_Os02g43020;LOC_Os03g24860;LOC_Os08g06380;LOC_Os12g24170
GO:0030135	coated vesicle	29	0	0.4	0.5072
GO:0009526	plastid envelope	334	3	4.55	0.5085	LOC_Os01g52864;LOC_Os02g43020;LOC_Os03g61220
GO:0030981	cortical microtubule cytoskeleton	34	0	0.46	0.5095
GO:0030863	cortical cytoskeleton	34	0	0.46	0.5095
GO:0044437	vacuolar part	279	3	3.8	0.5193	LOC_Os01g68324;LOC_Os03g24860;LOC_Os12g24170
GO:0005802	trans-Golgi network	143	1	1.95	0.5196	LOC_Os08g06380
GO:0016023	cytoplasmic membrane-bounded vesicle	631	8	8.6	0.5222	LOC_Os01g35050;LOC_Os01g68324;LOC_Os02g51420;LOC_Os03g08270;LOC_Os03g24860;LOC_Os05g43690;LOC_Os08g06380;LOC_Os12g24170
GO:0031410	cytoplasmic vesicle	631	8	8.6	0.5222	LOC_Os01g35050;LOC_Os01g68324;LOC_Os02g51420;LOC_Os03g08270;LOC_Os03g24860;LOC_Os05g43690;LOC_Os08g06380;LOC_Os12g24170
GO:0044445	cytosolic part	124	2	1.69	0.5226	LOC_Os01g61814;LOC_Os03g13170
GO:0030660	Golgi-associated vesicle membrane	13	0	0.18	0.535
GO:0031226	intrinsic component of plasma membrane	51	0	0.7	0.5417
GO:0031224	intrinsic component of membrane	580	6	7.91	0.5527	LOC_Os01g52864;LOC_Os01g68324;LOC_Os02g43020;LOC_Os03g24860;LOC_Os05g43690;LOC_Os08g06380
GO:0031350	intrinsic component of plastid membrane	12	0	0.16	0.5647
GO:0031351	integral component of plastid membrane	12	0	0.16	0.5647
GO:0022624	proteasome accessory complex	24	0	0.33	0.5691
GO:0005838	proteasome regulatory particle	24	0	0.33	0.5691
GO:0005739	mitochondrion	1026	12	13.98	0.571	LOC_Os01g61814;LOC_Os01g67860;LOC_Os01g68324;LOC_Os02g51420;LOC_Os03g61220;LOC_Os04g53310;LOC_Os04g53690;LOC_Os05g28630;LOC_Os06g16980;LOC_Os08g05880;LOC_Os12g18140;LOC_Os12g41500
GO:0016591	DNA-directed RNA polymerase II, holoenzy...	7	0	0.1	0.5765
GO:1990391	DNA repair complex	6	0	0.08	0.5896
GO:0005797	Golgi medial cisterna	8	0	0.11	0.5921
GO:0009986	cell surface	31	1	0.42	0.5925	LOC_Os03g50390
GO:0016282	eukaryotic 43S preinitiation complex	8	0	0.11	0.5946
GO:0005852	eukaryotic translation initiation factor...	8	0	0.11	0.5946
GO:0070993	translation preinitiation complex	8	0	0.11	0.5946
GO:0033290	eukaryotic 48S preinitiation complex	8	0	0.11	0.5946
GO:1902494	catalytic complex	185	2	2.52	0.5951	LOC_Os01g68324;LOC_Os02g51420
GO:0005783	endoplasmic reticulum	281	5	3.83	0.5995	LOC_Os01g43520;LOC_Os01g68324;LOC_Os02g43020;LOC_Os02g51420;LOC_Os08g06380
GO:0005643	nuclear pore	18	0	0.25	0.6031
GO:0036464	cytoplasmic ribonucleoprotein granule	13	0	0.18	0.6057
GO:0035770	ribonucleoprotein granule	13	0	0.18	0.6057
GO:0005770	late endosome	19	0	0.26	0.6077
GO:0005815	microtubule organizing center	7	0	0.1	0.6167
GO:0000145	exocyst	12	0	0.16	0.6253
GO:0010287	plastoglobule	17	1	0.23	0.6254	LOC_Os01g67860
GO:0030665	clathrin-coated vesicle membrane	7	0	0.1	0.6285
GO:0030529	ribonucleoprotein complex	199	4	2.71	0.6296	LOC_Os01g61814;LOC_Os03g13170;LOC_Os08g05880;LOC_Os08g23360
GO:0070069	cytochrome complex	8	0	0.11	0.6353
GO:0009534	chloroplast thylakoid	148	2	2.02	0.6355	LOC_Os01g67860;LOC_Os05g44310
GO:0031976	plastid thylakoid	148	2	2.02	0.6355	LOC_Os01g67860;LOC_Os05g44310
GO:0010005	cortical microtubule, transverse to long...	26	0	0.35	0.6398
GO:0009533	chloroplast stromal thylakoid	6	0	0.08	0.6456
GO:0045178	basal part of cell	6	0	0.08	0.6479
GO:0009925	basal plasma membrane	6	0	0.08	0.6479
GO:0016323	basolateral plasma membrane	6	0	0.08	0.6479
GO:0009706	chloroplast inner membrane	24	1	0.33	0.6487	LOC_Os01g52864
GO:0005840	ribosome	133	2	1.81	0.6501	LOC_Os01g61814;LOC_Os03g13170
GO:0055028	cortical microtubule	33	0	0.45	0.6563
GO:0072686	mitotic spindle	8	0	0.11	0.6567
GO:0043601	nuclear replisome	6	0	0.08	0.657
GO:0098552	side of membrane	25	1	0.34	0.6588	LOC_Os03g50390
GO:0031371	ubiquitin conjugating enzyme complex	8	0	0.11	0.6633
GO:0031372	UBC13-MMS2 complex	8	0	0.11	0.6633
GO:0032991	macromolecular complex	821	12	11.19	0.6659	LOC_Os01g09580;LOC_Os01g33040;LOC_Os01g61814;LOC_Os01g67100;LOC_Os01g68324;LOC_Os02g51420;LOC_Os03g05020;LOC_Os03g13170;LOC_Os03g61220;LOC_Os05g44310;LOC_Os08g05880;LOC_Os08g23360
GO:0005945	6-phosphofructokinase complex	8	0	0.11	0.6729
GO:0032588	trans-Golgi network membrane	7	0	0.1	0.6763
GO:0000152	nuclear ubiquitin ligase complex	6	0	0.08	0.6789
GO:0009528	plastid inner membrane	28	1	0.38	0.6796	LOC_Os01g52864
GO:0030894	replisome	7	0	0.1	0.6813
GO:0009570	chloroplast stroma	288	2	3.93	0.6912	LOC_Os01g67860;LOC_Os03g61220
GO:0060187	cell pole	9	0	0.12	0.6919
GO:0051286	cell tip	9	0	0.12	0.6919
GO:0043234	protein complex	631	8	8.6	0.6929	LOC_Os01g09580;LOC_Os01g33040;LOC_Os01g67100;LOC_Os01g68324;LOC_Os02g51420;LOC_Os03g05020;LOC_Os03g61220;LOC_Os05g44310
GO:0005777	peroxisome	130	0	1.77	0.6964
GO:0005876	spindle microtubule	6	0	0.08	0.7095
GO:0005740	mitochondrial envelope	80	1	1.09	0.7112	LOC_Os01g67860
GO:0005677	chromatin silencing complex	9	0	0.12	0.7143
GO:0009532	plastid stroma	292	2	3.98	0.7162	LOC_Os01g67860;LOC_Os03g61220
GO:0035838	growing cell tip	8	0	0.11	0.7209
GO:0030427	site of polarized growth	8	0	0.11	0.7209
GO:0090404	pollen tube tip	8	0	0.11	0.7209
GO:0042579	microbody	131	0	1.79	0.726
GO:0046658	anchored component of plasma membrane	39	0	0.53	0.7295
GO:0005871	kinesin complex	21	1	0.29	0.7344	LOC_Os01g33040
GO:0044439	peroxisomal part	8	0	0.11	0.741
GO:0044438	microbody part	8	0	0.11	0.741
GO:0045298	tubulin complex	6	0	0.08	0.7422
GO:0042170	plastid membrane	72	2	0.98	0.7507	LOC_Os01g52864;LOC_Os02g43020
GO:0009897	external side of plasma membrane	14	0	0.19	0.7572
GO:0005768	endosome	179	1	2.44	0.7586	LOC_Os08g06380
GO:0031903	microbody membrane	7	0	0.1	0.7693
GO:0005778	peroxisomal membrane	7	0	0.1	0.7693
GO:0035061	interchromatin granule	7	0	0.1	0.7745
GO:0009579	thylakoid	187	2	2.55	0.777	LOC_Os01g67860;LOC_Os05g44310
GO:0031514	motile cilium	7	0	0.1	0.7798
GO:0012506	vesicle membrane	34	0	0.46	0.7803
GO:0010008	endosome membrane	20	0	0.27	0.7816
GO:0044440	endosomal part	20	0	0.27	0.7816
GO:0000159	protein phosphatase type 2A complex	8	0	0.11	0.794
GO:0009898	cytoplasmic side of plasma membrane	8	1	0.11	0.7953	LOC_Os03g50390
GO:0044450	microtubule organizing center part	6	0	0.08	0.7953
GO:0000123	histone acetyltransferase complex	8	0	0.11	0.7982
GO:0031248	protein acetyltransferase complex	8	0	0.11	0.7982
GO:1902493	acetyltransferase complex	8	0	0.11	0.7982
GO:0005576	extracellular region	439	6	5.98	0.8071	LOC_Os01g35050;LOC_Os01g40330;LOC_Os01g43520;LOC_Os01g67860;LOC_Os02g19924;LOC_Os12g24170
GO:0031984	organelle subcompartment	159	2	2.17	0.8131	LOC_Os01g67860;LOC_Os05g44310
GO:0009707	chloroplast outer membrane	25	1	0.34	0.8153	LOC_Os02g43020
GO:0015934	large ribosomal subunit	38	1	0.52	0.8199	LOC_Os03g13170
GO:0000932	cytoplasmic mRNA processing body	9	0	0.12	0.8213
GO:0044451	nucleoplasm part	106	1	1.44	0.8275	LOC_Os08g05880
GO:0043596	nuclear replication fork	7	0	0.1	0.8293
GO:0000139	Golgi membrane	42	1	0.57	0.8304	LOC_Os08g06380
GO:0005654	nucleoplasm	130	1	1.77	0.8314	LOC_Os08g05880
GO:0098562	cytoplasmic side of membrane	11	1	0.15	0.8328	LOC_Os03g50390
GO:0031969	chloroplast membrane	63	2	0.86	0.8339	LOC_Os01g52864;LOC_Os02g43020
GO:0043226	organelle	3974	52	54.17	0.8404	LOC_Os01g09580;LOC_Os01g33040;LOC_Os01g35050;LOC_Os01g40330;LOC_Os01g43520;LOC_Os01g49180;LOC_Os01g52864;LOC_Os01g61814;LOC_Os01g65310;LOC_Os01g67100;LOC_Os01g67860;LOC_Os01g68324;LOC_Os02g19924;LOC_Os02g38060;LOC_Os02g43020;LOC_Os02g51420;LOC_Os03g06240;LOC_Os03g08270;LOC_Os03g13170;LOC_Os03g13614;LOC_Os03g24860;LOC_Os03g50390;LOC_Os03g53880;LOC_Os03g61220;LOC_Os04g36070;LOC_Os04g51940;LOC_Os04g…
GO:0043229	intracellular organelle	3974	52	54.17	0.8404	LOC_Os01g09580;LOC_Os01g33040;LOC_Os01g35050;LOC_Os01g40330;LOC_Os01g43520;LOC_Os01g49180;LOC_Os01g52864;LOC_Os01g61814;LOC_Os01g65310;LOC_Os01g67100;LOC_Os01g67860;LOC_Os01g68324;LOC_Os02g19924;LOC_Os02g38060;LOC_Os02g43020;LOC_Os02g51420;LOC_Os03g06240;LOC_Os03g08270;LOC_Os03g13170;LOC_Os03g13614;LOC_Os03g24860;LOC_Os03g50390;LOC_Os03g53880;LOC_Os03g61220;LOC_Os04g36070;LOC_Os04g51940;LOC_Os04g…
GO:0031897	Tic complex	6	0	0.08	0.8405
GO:0030126	COPI vesicle coat	9	0	0.12	0.8424
GO:0030137	COPI-coated vesicle	9	0	0.12	0.8424
GO:0030663	COPI-coated vesicle membrane	9	0	0.12	0.8424
GO:0005623	cell	4337	60	59.11	0.843	LOC_Os01g09580;LOC_Os01g33040;LOC_Os01g35050;LOC_Os01g40330;LOC_Os01g43520;LOC_Os01g49180;LOC_Os01g52864;LOC_Os01g61814;LOC_Os01g65310;LOC_Os01g67100;LOC_Os01g67860;LOC_Os01g68324;LOC_Os01g70060;LOC_Os02g19924;LOC_Os02g38060;LOC_Os02g43020;LOC_Os02g51420;LOC_Os03g05020;LOC_Os03g06240;LOC_Os03g08270;LOC_Os03g13170;LOC_Os03g13614;LOC_Os03g24860;LOC_Os03g50390;LOC_Os03g53880;LOC_Os03g61220;LOC_Os04g…
GO:0044464	cell part	4337	60	59.11	0.843	LOC_Os01g09580;LOC_Os01g33040;LOC_Os01g35050;LOC_Os01g40330;LOC_Os01g43520;LOC_Os01g49180;LOC_Os01g52864;LOC_Os01g61814;LOC_Os01g65310;LOC_Os01g67100;LOC_Os01g67860;LOC_Os01g68324;LOC_Os01g70060;LOC_Os02g19924;LOC_Os02g38060;LOC_Os02g43020;LOC_Os02g51420;LOC_Os03g05020;LOC_Os03g06240;LOC_Os03g08270;LOC_Os03g13170;LOC_Os03g13614;LOC_Os03g24860;LOC_Os03g50390;LOC_Os03g53880;LOC_Os03g61220;LOC_Os04g…
GO:0030659	cytoplasmic vesicle membrane	33	0	0.45	0.8448
GO:0044433	cytoplasmic vesicle part	33	0	0.45	0.8448
GO:0044436	thylakoid part	109	1	1.49	0.8493	LOC_Os05g44310
GO:0005759	mitochondrial matrix	38	0	0.52	0.8499
GO:0009527	plastid outer membrane	28	1	0.38	0.8499	LOC_Os02g43020
GO:0031985	Golgi cisterna	11	0	0.15	0.85
GO:0044429	mitochondrial part	112	1	1.53	0.8551	LOC_Os01g67860
GO:0009535	chloroplast thylakoid membrane	93	1	1.27	0.8565	LOC_Os05g44310
GO:0055035	plastid thylakoid membrane	93	1	1.27	0.8565	LOC_Os05g44310
GO:0005795	Golgi stack	32	0	0.44	0.8621
GO:0009705	plant-type vacuole membrane	48	1	0.65	0.8626	LOC_Os03g24860
GO:0030658	transport vesicle membrane	12	0	0.16	0.8683
GO:0030120	vesicle coat	20	0	0.27	0.8706
GO:1990204	oxidoreductase complex	26	0	0.35	0.878
GO:0044444	cytoplasmic part	3445	47	46.96	0.8784	LOC_Os01g09580;LOC_Os01g33040;LOC_Os01g35050;LOC_Os01g40330;LOC_Os01g43520;LOC_Os01g49180;LOC_Os01g52864;LOC_Os01g61814;LOC_Os01g65310;LOC_Os01g67100;LOC_Os01g67860;LOC_Os01g68324;LOC_Os02g19924;LOC_Os02g38060;LOC_Os02g43020;LOC_Os02g51420;LOC_Os03g05020;LOC_Os03g06240;LOC_Os03g08270;LOC_Os03g13170;LOC_Os03g24860;LOC_Os03g50390;LOC_Os03g53880;LOC_Os03g61220;LOC_Os04g51940;LOC_Os04g53310;LOC_Os04g…
GO:0031966	mitochondrial membrane	72	0	0.98	0.8836
GO:0005657	replication fork	8	0	0.11	0.8914
GO:0005743	mitochondrial inner membrane	62	0	0.85	0.8991
GO:0042651	thylakoid membrane	94	1	1.28	0.9047	LOC_Os05g44310
GO:0008287	protein serine/threonine phosphatase com...	20	0	0.27	0.908
GO:1903293	phosphatase complex	20	0	0.27	0.908
GO:0070469	respiratory chain	19	0	0.26	0.9097
GO:0031225	anchored component of membrane	49	1	0.67	0.9185	LOC_Os05g43690
GO:0009521	photosystem	7	0	0.1	0.9202
GO:0031012	extracellular matrix	11	0	0.15	0.9203
GO:0019866	organelle inner membrane	92	1	1.25	0.9228	LOC_Os01g52864
GO:0044455	mitochondrial membrane part	39	0	0.53	0.9307
GO:0005737	cytoplasm	3600	50	49.07	0.9368	LOC_Os01g09580;LOC_Os01g33040;LOC_Os01g35050;LOC_Os01g40330;LOC_Os01g43520;LOC_Os01g49180;LOC_Os01g52864;LOC_Os01g61814;LOC_Os01g65310;LOC_Os01g67100;LOC_Os01g67860;LOC_Os01g68324;LOC_Os02g19924;LOC_Os02g38060;LOC_Os02g43020;LOC_Os02g51420;LOC_Os03g05020;LOC_Os03g06240;LOC_Os03g08270;LOC_Os03g13170;LOC_Os03g24860;LOC_Os03g50390;LOC_Os03g53880;LOC_Os03g61220;LOC_Os04g36070;LOC_Os04g51940;LOC_Os04g…
GO:0005769	early endosome	19	0	0.26	0.9415
GO:0034357	photosynthetic membrane	97	1	1.32	0.9432	LOC_Os05g44310
GO:0022625	cytosolic large ribosomal subunit	33	1	0.45	0.9443	LOC_Os03g13170
GO:0030662	coated vesicle membrane	22	0	0.3	0.9443
GO:0030134	ER to Golgi transport vesicle	8	0	0.11	0.9459
GO:0005788	endoplasmic reticulum lumen	30	0	0.41	0.9487
GO:0009295	nucleoid	14	0	0.19	0.9641
GO:0005746	mitochondrial respiratory chain	18	0	0.25	0.9675
GO:0043227	membrane-bounded organelle	3893	52	53.06	0.9713	LOC_Os01g09580;LOC_Os01g33040;LOC_Os01g35050;LOC_Os01g40330;LOC_Os01g43520;LOC_Os01g49180;LOC_Os01g52864;LOC_Os01g61814;LOC_Os01g65310;LOC_Os01g67100;LOC_Os01g67860;LOC_Os01g68324;LOC_Os02g19924;LOC_Os02g38060;LOC_Os02g43020;LOC_Os02g51420;LOC_Os03g06240;LOC_Os03g08270;LOC_Os03g13170;LOC_Os03g13614;LOC_Os03g24860;LOC_Os03g50390;LOC_Os03g53880;LOC_Os03g61220;LOC_Os04g36070;LOC_Os04g51940;LOC_Os04g…
GO:0043231	intracellular membrane-bounded organelle	3893	52	53.06	0.9713	LOC_Os01g09580;LOC_Os01g33040;LOC_Os01g35050;LOC_Os01g40330;LOC_Os01g43520;LOC_Os01g49180;LOC_Os01g52864;LOC_Os01g61814;LOC_Os01g65310;LOC_Os01g67100;LOC_Os01g67860;LOC_Os01g68324;LOC_Os02g19924;LOC_Os02g38060;LOC_Os02g43020;LOC_Os02g51420;LOC_Os03g06240;LOC_Os03g08270;LOC_Os03g13170;LOC_Os03g13614;LOC_Os03g24860;LOC_Os03g50390;LOC_Os03g53880;LOC_Os03g61220;LOC_Os04g36070;LOC_Os04g51940;LOC_Os04g…
GO:0005929	cilium	16	0	0.22	0.9726
GO:0030964	NADH dehydrogenase complex	11	0	0.15	0.9801
GO:0005747	mitochondrial respiratory chain complex ...	11	0	0.15	0.9801
GO:0045271	respiratory chain complex I	11	0	0.15	0.9801
GO:0044424	intracellular part	4166	56	56.78	0.983	LOC_Os01g09580;LOC_Os01g33040;LOC_Os01g35050;LOC_Os01g40330;LOC_Os01g43520;LOC_Os01g49180;LOC_Os01g52864;LOC_Os01g61814;LOC_Os01g65310;LOC_Os01g67100;LOC_Os01g67860;LOC_Os01g68324;LOC_Os02g19924;LOC_Os02g38060;LOC_Os02g43020;LOC_Os02g51420;LOC_Os03g05020;LOC_Os03g06240;LOC_Os03g08270;LOC_Os03g13170;LOC_Os03g13614;LOC_Os03g24860;LOC_Os03g50390;LOC_Os03g53880;LOC_Os03g61220;LOC_Os04g36070;LOC_Os04g…
GO:0012507	ER to Golgi transport vesicle membrane	6	0	0.08	0.9837
GO:0030127	COPII vesicle coat	6	0	0.08	0.9837
GO:0044421	extracellular region part	18	0	0.25	0.9855
GO:0044463	cell projection part	15	0	0.2	0.9883
GO:0005622	intracellular	4179	56	56.96	0.9885	LOC_Os01g09580;LOC_Os01g33040;LOC_Os01g35050;LOC_Os01g40330;LOC_Os01g43520;LOC_Os01g49180;LOC_Os01g52864;LOC_Os01g61814;LOC_Os01g65310;LOC_Os01g67100;LOC_Os01g67860;LOC_Os01g68324;LOC_Os02g19924;LOC_Os02g38060;LOC_Os02g43020;LOC_Os02g51420;LOC_Os03g05020;LOC_Os03g06240;LOC_Os03g08270;LOC_Os03g13170;LOC_Os03g13614;LOC_Os03g24860;LOC_Os03g50390;LOC_Os03g53880;LOC_Os03g61220;LOC_Os04g36070;LOC_Os04g…
GO:0016592	mediator complex	23	0	0.31	0.989
GO:0010319	stromule	32	0	0.44	0.99
GO:0005615	extracellular space	14	0	0.19	0.9965
GO:0016459	myosin complex	10	0	0.14	0.9991
GO:0005575	cellular_component	4402	60	60	1	LOC_Os01g09580;LOC_Os01g33040;LOC_Os01g35050;LOC_Os01g40330;LOC_Os01g43520;LOC_Os01g49180;LOC_Os01g52864;LOC_Os01g61814;LOC_Os01g65310;LOC_Os01g67100;LOC_Os01g67860;LOC_Os01g68324;LOC_Os01g70060;LOC_Os02g19924;LOC_Os02g38060;LOC_Os02g43020;LOC_Os02g51420;LOC_Os03g05020;LOC_Os03g06240;LOC_Os03g08270;LOC_Os03g13170;LOC_Os03g13614;LOC_Os03g24860;LOC_Os03g50390;LOC_Os03g53880;LOC_Os03g61220;LOC_Os04g…

## Sheet: SP2_VS_FP2.topGO.MF
Table S4-3. The molecular function of topGO enrichment analysis in parental genes of DECs at the P2 stage.
GO.ID	Term	Annotated	Significant	Expected	KS	Gene_ID
GO:0005337	nucleoside transmembrane transporter act...	20	0	0.28	0.015
GO:0015211	purine nucleoside transmembrane transpor...	20	0	0.28	0.015
GO:0009922	fatty acid elongase activity	7	0	0.1	0.015
GO:0000155	phosphorelay sensor kinase activity	10	0	0.14	0.016
GO:0010329	auxin efflux transmembrane transporter a...	13	0	0.18	0.018
GO:0042802	identical protein binding	170	4	2.34	0.019	LOC_Os03g13614;LOC_Os03g50390;LOC_Os03g53880;LOC_Os08g44050
GO:1902936	phosphatidylinositol bisphosphate bindin...	6	0	0.08	0.021
GO:0016830	carbon-carbon lyase activity	34	1	0.47	0.022	LOC_Os01g67860
GO:0016831	carboxy-lyase activity	23	0	0.32	0.022
GO:1901981	phosphatidylinositol phosphate binding	10	0	0.14	0.023
GO:0008559	xenobiotic-transporting ATPase activity	14	0	0.19	0.023
GO:0042910	xenobiotic transporter activity	14	0	0.19	0.023
GO:0005484	SNAP receptor activity	8	0	0.11	0.023
GO:0035091	phosphatidylinositol binding	36	0	0.5	0.024
GO:0004565	beta-galactosidase activity	13	1	0.18	0.025	LOC_Os12g24170
GO:0046982	protein heterodimerization activity	43	2	0.59	0.025	LOC_Os03g13614;LOC_Os08g44050
GO:0035197	siRNA binding	7	0	0.1	0.026
GO:0016829	lyase activity	105	4	1.45	0.026	LOC_Os01g67860;LOC_Os02g19924;LOC_Os04g53310;LOC_Os06g45860
GO:0004707	MAP kinase activity	17	1	0.23	0.027	LOC_Os06g27890
GO:0004673	protein histidine kinase activity	12	0	0.17	0.027
GO:0016775	phosphotransferase activity, nitrogenous...	12	0	0.17	0.027
GO:0004713	protein tyrosine kinase activity	52	1	0.72	0.029	LOC_Os03g50390
GO:0004222	metalloendopeptidase activity	20	0	0.28	0.03
GO:0019843	rRNA binding	14	0	0.19	0.031
GO:0042299	lupeol synthase activity	8	0	0.11	0.034
GO:0008060	ARF GTPase activator activity	7	0	0.1	0.037
GO:1901505	carbohydrate derivative transporter acti...	39	0	0.54	0.037
GO:0015562	efflux transmembrane transporter activit...	17	0	0.23	0.037
GO:0015925	galactosidase activity	15	1	0.21	0.037	LOC_Os12g24170
GO:0015215	nucleotide transmembrane transporter act...	33	0	0.45	0.04
GO:0015446	arsenite-transmembrane transporting ATPa...	6	0	0.08	0.045
GO:0008490	arsenite secondary active transmembrane ...	6	0	0.08	0.045
GO:0071991	phytochelatin transporter activity	6	0	0.08	0.045
GO:0071992	phytochelatin transmembrane transporter ...	6	0	0.08	0.045
GO:0042887	amide transmembrane transporter activity	11	0	0.15	0.046
GO:0005524	ATP binding	787	11	10.85	0.047	LOC_Os01g09580;LOC_Os01g33040;LOC_Os01g49180;LOC_Os03g50390;LOC_Os03g53880;LOC_Os03g61220;LOC_Os05g44310;LOC_Os06g27890;LOC_Os08g21590;LOC_Os09g39034;LOC_Os12g18140
GO:0080161	auxin transmembrane transporter activity	19	0	0.26	0.047
GO:0015932	nucleobase-containing compound transmemb...	36	0	0.5	0.052
GO:0090484	drug transporter activity	19	0	0.26	0.052
GO:0015238	drug transmembrane transporter activity	19	0	0.26	0.052
GO:0003924	GTPase activity	66	0	0.91	0.055
GO:0046983	protein dimerization activity	187	2	2.58	0.056	LOC_Os03g13614;LOC_Os08g44050
GO:0015216	purine nucleotide transmembrane transpor...	16	0	0.22	0.056
GO:0005346	purine ribonucleotide transmembrane tran...	16	0	0.22	0.056
GO:0016832	aldehyde-lyase activity	6	1	0.08	0.062	LOC_Os01g67860
GO:0005507	copper ion binding	99	1	1.36	0.064	LOC_Os01g67860
GO:0003697	single-stranded DNA binding	35	0	0.48	0.064
GO:0015926	glucosidase activity	19	0	0.26	0.065
GO:0031559	oxidosqualene cyclase activity	9	0	0.12	0.065
GO:0035639	purine ribonucleoside triphosphate bindi...	870	11	11.99	0.065	LOC_Os01g09580;LOC_Os01g33040;LOC_Os01g49180;LOC_Os03g50390;LOC_Os03g53880;LOC_Os03g61220;LOC_Os05g44310;LOC_Os06g27890;LOC_Os08g21590;LOC_Os09g39034;LOC_Os12g18140
GO:0004312	fatty acid synthase activity	10	0	0.14	0.069
GO:0005215	transporter activity	317	2	4.37	0.074	LOC_Os01g65310;LOC_Os03g24860
GO:0016462	pyrophosphatase activity	363	4	5	0.075	LOC_Os01g33040;LOC_Os03g61220;LOC_Os05g44310;LOC_Os12g18140
GO:0003843	1,3-beta-D-glucan synthase activity	7	0	0.1	0.079
GO:0008289	lipid binding	83	1	1.14	0.081	LOC_Os03g50390
GO:0017111	nucleoside-triphosphatase activity	350	4	4.83	0.081	LOC_Os01g33040;LOC_Os03g61220;LOC_Os05g44310;LOC_Os12g18140
GO:0032559	adenyl ribonucleotide binding	812	11	11.19	0.081	LOC_Os01g09580;LOC_Os01g33040;LOC_Os01g49180;LOC_Os03g50390;LOC_Os03g53880;LOC_Os03g61220;LOC_Os05g44310;LOC_Os06g27890;LOC_Os08g21590;LOC_Os09g39034;LOC_Os12g18140
GO:0016818	hydrolase activity, acting on acid anhyd...	371	4	5.11	0.083	LOC_Os01g33040;LOC_Os03g61220;LOC_Os05g44310;LOC_Os12g18140
GO:0042803	protein homodimerization activity	86	2	1.19	0.093	LOC_Os03g13614;LOC_Os08g44050
GO:0043225	anion transmembrane-transporting ATPase ...	8	0	0.11	0.094
GO:0015105	arsenite transmembrane transporter activ...	8	0	0.11	0.094
GO:0010328	auxin influx transmembrane transporter a...	15	0	0.21	0.095
GO:0022892	substrate-specific transporter activity	263	2	3.63	0.096	LOC_Os01g65310;LOC_Os03g24860
GO:0003724	RNA helicase activity	9	0	0.12	0.102
GO:0003729	mRNA binding	40	0	0.55	0.104
GO:0044822	poly(A) RNA binding	40	0	0.55	0.104
GO:0000295	adenine nucleotide transmembrane transpo...	15	0	0.21	0.104
GO:0030554	adenyl nucleotide binding	825	11	11.37	0.105	LOC_Os01g09580;LOC_Os01g33040;LOC_Os01g49180;LOC_Os03g50390;LOC_Os03g53880;LOC_Os03g61220;LOC_Os05g44310;LOC_Os06g27890;LOC_Os08g21590;LOC_Os09g39034;LOC_Os12g18140
GO:0030276	clathrin binding	12	0	0.17	0.106
GO:0004872	receptor activity	63	1	0.87	0.107	LOC_Os03g50390
GO:0032550	purine ribonucleoside binding	895	11	12.34	0.107	LOC_Os01g09580;LOC_Os01g33040;LOC_Os01g49180;LOC_Os03g50390;LOC_Os03g53880;LOC_Os03g61220;LOC_Os05g44310;LOC_Os06g27890;LOC_Os08g21590;LOC_Os09g39034;LOC_Os12g18140
GO:0032555	purine ribonucleotide binding	895	11	12.34	0.107	LOC_Os01g09580;LOC_Os01g33040;LOC_Os01g49180;LOC_Os03g50390;LOC_Os03g53880;LOC_Os03g61220;LOC_Os05g44310;LOC_Os06g27890;LOC_Os08g21590;LOC_Os09g39034;LOC_Os12g18140
GO:0001883	purine nucleoside binding	895	11	12.34	0.107	LOC_Os01g09580;LOC_Os01g33040;LOC_Os01g49180;LOC_Os03g50390;LOC_Os03g53880;LOC_Os03g61220;LOC_Os05g44310;LOC_Os06g27890;LOC_Os08g21590;LOC_Os09g39034;LOC_Os12g18140
GO:0032553	ribonucleotide binding	904	11	12.46	0.108	LOC_Os01g09580;LOC_Os01g33040;LOC_Os01g49180;LOC_Os03g50390;LOC_Os03g53880;LOC_Os03g61220;LOC_Os05g44310;LOC_Os06g27890;LOC_Os08g21590;LOC_Os09g39034;LOC_Os12g18140
GO:0016836	hydro-lyase activity	26	0	0.36	0.108
GO:0035174	histone serine kinase activity	11	1	0.15	0.109	LOC_Os01g09580
GO:0016817	hydrolase activity, acting on acid anhyd...	376	4	5.18	0.113	LOC_Os01g33040;LOC_Os03g61220;LOC_Os05g44310;LOC_Os12g18140
GO:0016878	acid-thiol ligase activity	9	0	0.12	0.116
GO:0008237	metallopeptidase activity	30	1	0.41	0.119	LOC_Os08g30810
GO:0005543	phospholipid binding	69	1	0.95	0.119	LOC_Os03g50390
GO:0004338	glucan exo-1,3-beta-glucosidase activity	7	0	0.1	0.121
GO:0032549	ribonucleoside binding	902	11	12.44	0.122	LOC_Os01g09580;LOC_Os01g33040;LOC_Os01g49180;LOC_Os03g50390;LOC_Os03g53880;LOC_Os03g61220;LOC_Os05g44310;LOC_Os06g27890;LOC_Os08g21590;LOC_Os09g39034;LOC_Os12g18140
GO:0001882	nucleoside binding	903	11	12.45	0.124	LOC_Os01g09580;LOC_Os01g33040;LOC_Os01g49180;LOC_Os03g50390;LOC_Os03g53880;LOC_Os03g61220;LOC_Os05g44310;LOC_Os06g27890;LOC_Os08g21590;LOC_Os09g39034;LOC_Os12g18140
GO:0043168	anion binding	1053	13	14.52	0.125	LOC_Os01g09580;LOC_Os01g33040;LOC_Os01g49180;LOC_Os02g19924;LOC_Os03g50390;LOC_Os03g53880;LOC_Os03g61220;LOC_Os05g44310;LOC_Os06g27890;LOC_Os06g45860;LOC_Os08g21590;LOC_Os09g39034;LOC_Os12g18140
GO:1901677	phosphate transmembrane transporter acti...	37	0	0.51	0.126
GO:0015605	organophosphate ester transmembrane tran...	37	0	0.51	0.126
GO:0015405	P-P-bond-hydrolysis-driven transmembrane...	89	0	1.23	0.126
GO:0015399	primary active transmembrane transporter...	89	0	1.23	0.126
GO:0097367	carbohydrate derivative binding	913	11	12.59	0.127	LOC_Os01g09580;LOC_Os01g33040;LOC_Os01g49180;LOC_Os03g50390;LOC_Os03g53880;LOC_Os03g61220;LOC_Os05g44310;LOC_Os06g27890;LOC_Os08g21590;LOC_Os09g39034;LOC_Os12g18140
GO:0015294	solute:cation symporter activity	17	1	0.23	0.127	LOC_Os03g24860
GO:0004672	protein kinase activity	361	7	4.98	0.128	LOC_Os01g09580;LOC_Os03g50390;LOC_Os03g53880;LOC_Os04g36070;LOC_Os06g27890;LOC_Os08g30810;LOC_Os11g07470
GO:0004712	protein serine/threonine/tyrosine kinase...	13	1	0.18	0.128	LOC_Os06g27890
GO:0008026	ATP-dependent helicase activity	65	2	0.9	0.13	LOC_Os03g61220;LOC_Os12g18140
GO:0070035	purine NTP-dependent helicase activity	65	2	0.9	0.13	LOC_Os03g61220;LOC_Os12g18140
GO:0005338	nucleotide-sugar transmembrane transport...	13	0	0.18	0.135
GO:0017076	purine nucleotide binding	908	11	12.52	0.135	LOC_Os01g09580;LOC_Os01g33040;LOC_Os01g49180;LOC_Os03g50390;LOC_Os03g53880;LOC_Os03g61220;LOC_Os05g44310;LOC_Os06g27890;LOC_Os08g21590;LOC_Os09g39034;LOC_Os12g18140
GO:0016278	lysine N-methyltransferase activity	38	0	0.52	0.135
GO:0016279	protein-lysine N-methyltransferase activ...	38	0	0.52	0.135
GO:0018024	histone-lysine N-methyltransferase activ...	38	0	0.52	0.135
GO:0008514	organic anion transmembrane transporter ...	57	0	0.79	0.14
GO:0042054	histone methyltransferase activity	41	0	0.57	0.14
GO:0016773	phosphotransferase activity, alcohol gro...	439	8	6.05	0.143	LOC_Os01g09580;LOC_Os03g50390;LOC_Os03g53880;LOC_Os04g36070;LOC_Os06g27890;LOC_Os08g21590;LOC_Os08g30810;LOC_Os11g07470
GO:0016765	transferase activity, transferring alkyl...	32	0	0.44	0.145
GO:0038023	signaling receptor activity	53	1	0.73	0.145	LOC_Os03g50390
GO:0004386	helicase activity	97	2	1.34	0.149	LOC_Os03g61220;LOC_Os12g18140
GO:0060089	molecular transducer activity	137	3	1.89	0.149	LOC_Os03g50390;LOC_Os04g36070;LOC_Os06g27890
GO:0004871	signal transducer activity	137	3	1.89	0.149	LOC_Os03g50390;LOC_Os04g36070;LOC_Os06g27890
GO:0042623	ATPase activity, coupled	175	2	2.41	0.15	LOC_Os03g61220;LOC_Os12g18140
GO:0015295	solute:proton symporter activity	12	1	0.17	0.152	LOC_Os03g24860
GO:0016877	ligase activity, forming carbon-sulfur b...	13	0	0.18	0.153
GO:0004197	cysteine-type endopeptidase activity	8	0	0.11	0.165
GO:0019842	vitamin binding	11	0	0.15	0.166
GO:0008194	UDP-glycosyltransferase activity	73	1	1.01	0.168	LOC_Os08g06380
GO:0004674	protein serine/threonine kinase activity	270	5	3.72	0.171	LOC_Os01g09580;LOC_Os03g50390;LOC_Os03g53880;LOC_Os04g36070;LOC_Os06g27890
GO:0016887	ATPase activity	225	2	3.1	0.18	LOC_Os03g61220;LOC_Os12g18140
GO:0016757	transferase activity, transferring glyco...	148	4	2.04	0.18	LOC_Os01g68324;LOC_Os02g51420;LOC_Os04g53310;LOC_Os08g06380
GO:0022857	transmembrane transporter activity	259	2	3.57	0.181	LOC_Os01g65310;LOC_Os03g24860
GO:0004702	receptor signaling protein serine/threon...	38	1	0.52	0.183	LOC_Os06g27890
GO:0008422	beta-glucosidase activity	14	0	0.19	0.185
GO:0016810	hydrolase activity, acting on carbon-nit...	26	1	0.36	0.193	LOC_Os01g43520
GO:0003916	DNA topoisomerase activity	6	1	0.08	0.194	LOC_Os06g16980
GO:0005262	calcium channel activity	7	0	0.1	0.196
GO:0004659	prenyltransferase activity	15	0	0.21	0.198
GO:0047701	beta-L-arabinosidase activity	6	0	0.08	0.203
GO:0033907	beta-D-fucosidase activity	6	0	0.08	0.203
GO:0080083	beta-gentiobiose beta-glucosidase activi...	6	0	0.08	0.203
GO:0043566	structure-specific DNA binding	61	0	0.84	0.203
GO:0000976	transcription regulatory region sequence...	6	0	0.08	0.209
GO:0034595	phosphatidylinositol phosphate 5-phospha...	9	0	0.12	0.212
GO:0002020	protease binding	7	0	0.1	0.221
GO:0015165	pyrimidine nucleotide-sugar transmembran...	8	0	0.11	0.223
GO:0035173	histone kinase activity	12	1	0.17	0.226	LOC_Os01g09580
GO:0022891	substrate-specific transmembrane transpo...	228	2	3.14	0.227	LOC_Os01g65310;LOC_Os03g24860
GO:0048029	monosaccharide binding	9	0	0.12	0.228
GO:0016717	oxidoreductase activity, acting on paire...	7	0	0.1	0.229
GO:0003779	actin binding	40	0	0.55	0.236
GO:0046608	carotenoid isomerase activity	14	0	0.19	0.241
GO:0015171	amino acid transmembrane transporter act...	24	0	0.33	0.243
GO:0043492	ATPase activity, coupled to movement of ...	81	0	1.12	0.243
GO:0042626	ATPase activity, coupled to transmembran...	81	0	1.12	0.243
GO:0016820	hydrolase activity, acting on acid anhyd...	81	0	1.12	0.243
GO:0008276	protein methyltransferase activity	44	0	0.61	0.245
GO:0004930	G-protein coupled receptor activity	6	0	0.08	0.248
GO:0003723	RNA binding	336	3	4.63	0.248	LOC_Os03g61220;LOC_Os06g04610;LOC_Os08g23360
GO:0016835	carbon-oxygen lyase activity	43	0	0.59	0.249
GO:0042162	telomeric DNA binding	6	0	0.08	0.25
GO:0043167	ion binding	1696	23	23.38	0.252	LOC_Os01g09580;LOC_Os01g33040;LOC_Os01g49180;LOC_Os01g67860;LOC_Os02g19924;LOC_Os03g13170;LOC_Os03g50390;LOC_Os03g53880;LOC_Os03g61220;LOC_Os05g06890;LOC_Os05g29030;LOC_Os05g32530;LOC_Os05g44310;LOC_Os06g27890;LOC_Os06g45860;LOC_Os08g12680;LOC_Os08g21590;LOC_Os08g30810;LOC_Os08g44050;LOC_Os09g39034;LOC_Os12g18140;LOC_Os12g24170;LOC_Os12g40480
GO:0046914	transition metal ion binding	545	7	7.51	0.255	LOC_Os01g67860;LOC_Os03g61220;LOC_Os06g45860;LOC_Os08g12680;LOC_Os08g30810;LOC_Os08g44050;LOC_Os12g40480
GO:0016840	carbon-nitrogen lyase activity	10	1	0.14	0.257	LOC_Os04g53310
GO:0004806	triglyceride lipase activity	12	0	0.17	0.257
GO:0046906	tetrapyrrole binding	47	0	0.65	0.264
GO:0005085	guanyl-nucleotide exchange factor activi...	10	0	0.14	0.266
GO:0004843	ubiquitin-specific protease activity	14	1	0.19	0.268	LOC_Os12g30540
GO:0051184	cofactor transporter activity	9	0	0.12	0.27
GO:0016301	kinase activity	559	9	7.71	0.276	LOC_Os01g09580;LOC_Os01g33040;LOC_Os03g50390;LOC_Os03g53880;LOC_Os04g36070;LOC_Os06g27890;LOC_Os08g21590;LOC_Os08g30810;LOC_Os11g07470
GO:0009011	starch synthase activity	7	1	0.1	0.279	LOC_Os04g53310
GO:0005525	GTP binding	87	0	1.2	0.286
GO:0032561	guanyl ribonucleotide binding	87	0	1.2	0.286
GO:0019001	guanyl nucleotide binding	87	0	1.2	0.286
GO:0016298	lipase activity	35	0	0.48	0.287
GO:0008509	anion transmembrane transporter activity	86	0	1.19	0.294
GO:0003746	translation elongation factor activity	18	0	0.25	0.295
GO:0005515	protein binding	1374	15	18.94	0.296	LOC_Os01g09580;LOC_Os01g33040;LOC_Os01g67100;LOC_Os02g43020;LOC_Os03g13614;LOC_Os03g50390;LOC_Os03g53880;LOC_Os04g36070;LOC_Os04g53690;LOC_Os05g29030;LOC_Os05g44310;LOC_Os06g27890;LOC_Os08g21590;LOC_Os08g44050;LOC_Os11g36030
GO:0015086	cadmium ion transmembrane transporter ac...	8	0	0.11	0.298
GO:0016758	transferase activity, transferring hexos...	115	3	1.59	0.3	LOC_Os01g68324;LOC_Os04g53310;LOC_Os08g06380
GO:0003682	chromatin binding	77	0	1.06	0.301
GO:0019825	oxygen binding	10	0	0.14	0.304
GO:0005488	binding	3060	41	42.19	0.308	LOC_Os01g09580;LOC_Os01g33040;LOC_Os01g49180;LOC_Os01g67100;LOC_Os01g67860;LOC_Os02g19924;LOC_Os02g43020;LOC_Os03g06240;LOC_Os03g08270;LOC_Os03g13170;LOC_Os03g13614;LOC_Os03g50390;LOC_Os03g53880;LOC_Os03g61220;LOC_Os04g36070;LOC_Os04g51940;LOC_Os04g53310;LOC_Os04g53690;LOC_Os04g58780;LOC_Os05g06890;LOC_Os05g07764;LOC_Os05g29030;LOC_Os05g32530;LOC_Os05g43690;LOC_Os05g44310;LOC_Os06g04610;LOC_Os06g…
GO:0004519	endonuclease activity	38	0	0.52	0.309
GO:0016859	cis-trans isomerase activity	32	0	0.44	0.312
GO:0034593	phosphatidylinositol bisphosphate phosph...	9	0	0.12	0.312
GO:0022834	ligand-gated channel activity	10	0	0.14	0.313
GO:0015276	ligand-gated ion channel activity	10	0	0.14	0.313
GO:0016838	carbon-oxygen lyase activity, acting on ...	14	0	0.19	0.313
GO:0001071	nucleic acid binding transcription facto...	269	3	3.71	0.315	LOC_Os03g13614;LOC_Os04g36070;LOC_Os08g44050
GO:0010279	indole-3-acetic acid amido synthetase ac...	7	1	0.1	0.315	LOC_Os01g09580
GO:0005402	cation:sugar symporter activity	9	1	0.12	0.317	LOC_Os03g24860
GO:0005351	sugar:proton symporter activity	9	1	0.12	0.317	LOC_Os03g24860
GO:0005057	receptor signaling protein activity	52	2	0.72	0.318	LOC_Os04g36070;LOC_Os06g27890
GO:0016229	steroid dehydrogenase activity	8	0	0.11	0.321
GO:0008170	N-methyltransferase activity	47	0	0.65	0.328
GO:0016772	transferase activity, transferring phosp...	639	10	8.81	0.328	LOC_Os01g09580;LOC_Os01g33040;LOC_Os03g50390;LOC_Os03g53880;LOC_Os04g36070;LOC_Os05g06890;LOC_Os06g27890;LOC_Os08g21590;LOC_Os08g30810;LOC_Os11g07470
GO:0008378	galactosyltransferase activity	15	0	0.21	0.332
GO:0022804	active transmembrane transporter activit...	147	1	2.03	0.332	LOC_Os03g24860
GO:0008135	translation factor activity, nucleic aci...	63	0	0.87	0.332
GO:0016755	transferase activity, transferring amino...	7	0	0.1	0.334
GO:0052689	carboxylic ester hydrolase activity	41	0	0.57	0.334
GO:0008374	O-acyltransferase activity	13	0	0.18	0.342
GO:0004888	transmembrane signaling receptor activit...	31	0	0.43	0.343
GO:0030247	polysaccharide binding	14	2	0.19	0.346	LOC_Os04g53310;LOC_Os05g43690
GO:0001871	pattern binding	14	2	0.19	0.346	LOC_Os04g53310;LOC_Os05g43690
GO:0016763	transferase activity, transferring pento...	23	0	0.32	0.349
GO:0016811	hydrolase activity, acting on carbon-nit...	13	1	0.18	0.349	LOC_Os01g43520
GO:0008017	microtubule binding	49	1	0.68	0.35	LOC_Os01g33040
GO:0046527	glucosyltransferase activity	58	2	0.8	0.351	LOC_Os04g53310;LOC_Os08g06380
GO:0016621	cinnamoyl-CoA reductase activity	17	0	0.23	0.353
GO:0035251	UDP-glucosyltransferase activity	46	1	0.63	0.354	LOC_Os08g06380
GO:0008270	zinc ion binding	392	5	5.4	0.354	LOC_Os03g61220;LOC_Os08g12680;LOC_Os08g30810;LOC_Os08g44050;LOC_Os12g40480
GO:0001070	RNA binding transcription factor activit...	15	0	0.21	0.355
GO:0001072	RNA binding transcription antiterminatio...	15	0	0.21	0.355
GO:0004540	ribonuclease activity	21	0	0.29	0.361
GO:0008565	protein transporter activity	28	0	0.39	0.362
GO:0015197	peptide transporter activity	20	0	0.28	0.363
GO:0004497	monooxygenase activity	34	0	0.47	0.366
GO:0016679	oxidoreductase activity, acting on diphe...	6	0	0.08	0.368
GO:0015217	ADP transmembrane transporter activity	7	0	0.1	0.368
GO:0005347	ATP transmembrane transporter activity	7	0	0.1	0.368
GO:0046975	histone methyltransferase activity (H3-K...	15	0	0.21	0.368
GO:0000166	nucleotide binding	1124	12	15.5	0.371	LOC_Os01g09580;LOC_Os01g33040;LOC_Os01g49180;LOC_Os03g50390;LOC_Os03g53880;LOC_Os03g61220;LOC_Os04g58780;LOC_Os05g44310;LOC_Os06g27890;LOC_Os08g21590;LOC_Os09g39034;LOC_Os12g18140
GO:1901265	nucleoside phosphate binding	1124	12	15.5	0.371	LOC_Os01g09580;LOC_Os01g33040;LOC_Os01g49180;LOC_Os03g50390;LOC_Os03g53880;LOC_Os03g61220;LOC_Os04g58780;LOC_Os05g44310;LOC_Os06g27890;LOC_Os08g21590;LOC_Os09g39034;LOC_Os12g18140
GO:0016799	hydrolase activity, hydrolyzing N-glycos...	8	0	0.11	0.377
GO:0016407	acetyltransferase activity	32	0	0.44	0.381
GO:0003700	sequence-specific DNA binding transcript...	254	3	3.5	0.382	LOC_Os03g13614;LOC_Os04g36070;LOC_Os08g44050
GO:0016746	transferase activity, transferring acyl ...	85	0	1.17	0.383
GO:0043169	cation binding	864	12	11.91	0.385	LOC_Os01g67860;LOC_Os03g13170;LOC_Os03g61220;LOC_Os05g06890;LOC_Os05g29030;LOC_Os05g32530;LOC_Os06g45860;LOC_Os08g12680;LOC_Os08g30810;LOC_Os08g44050;LOC_Os12g24170;LOC_Os12g40480
GO:0020037	heme binding	40	0	0.55	0.387
GO:0019901	protein kinase binding	47	0	0.65	0.392
GO:0051119	sugar transmembrane transporter activity	12	1	0.17	0.394	LOC_Os03g24860
GO:0004527	exonuclease activity	22	0	0.3	0.395
GO:0016616	oxidoreductase activity, acting on the C...	59	0	0.81	0.402
GO:0003725	double-stranded RNA binding	10	0	0.14	0.403
GO:0016814	hydrolase activity, acting on carbon-nit...	7	0	0.1	0.404
GO:0016410	N-acyltransferase activity	30	0	0.41	0.405
GO:0004623	phospholipase A2 activity	8	0	0.11	0.411
GO:0019208	phosphatase regulator activity	8	0	0.11	0.411
GO:0030246	carbohydrate binding	47	3	0.65	0.412	LOC_Os04g53310;LOC_Os05g43690;LOC_Os12g24170
GO:0036094	small molecule binding	1163	12	16.03	0.419	LOC_Os01g09580;LOC_Os01g33040;LOC_Os01g49180;LOC_Os03g50390;LOC_Os03g53880;LOC_Os03g61220;LOC_Os04g58780;LOC_Os05g44310;LOC_Os06g27890;LOC_Os08g21590;LOC_Os09g39034;LOC_Os12g18140
GO:0022836	gated channel activity	19	0	0.26	0.423
GO:0044212	transcription regulatory region DNA bind...	33	2	0.45	0.43	LOC_Os04g36070;LOC_Os08g44050
GO:0016615	malate dehydrogenase activity	6	0	0.08	0.43
GO:0004177	aminopeptidase activity	11	1	0.15	0.432	LOC_Os08g30810
GO:0016866	intramolecular transferase activity	21	0	0.29	0.433
GO:0008168	methyltransferase activity	97	1	1.34	0.435	LOC_Os02g38060
GO:0022803	passive transmembrane transporter activi...	32	0	0.44	0.443
GO:0015267	channel activity	32	0	0.44	0.443
GO:0052866	phosphatidylinositol phosphate phosphata...	11	0	0.15	0.443
GO:0016646	oxidoreductase activity, acting on the C...	7	0	0.1	0.444
GO:0005242	inward rectifier potassium channel activ...	7	0	0.1	0.445
GO:0004221	ubiquitin thiolesterase activity	23	2	0.32	0.447	LOC_Os12g30540;LOC_Os12g42600
GO:0046943	carboxylic acid transmembrane transporte...	31	0	0.43	0.447
GO:0005342	organic acid transmembrane transporter a...	31	0	0.43	0.447
GO:0009881	photoreceptor activity	14	1	0.19	0.449	LOC_Os03g50390
GO:0030234	enzyme regulator activity	78	0	1.08	0.455
GO:0003713	transcription coactivator activity	7	0	0.1	0.455
GO:0008353	RNA polymerase II carboxy-terminal domai...	11	0	0.15	0.455
GO:0008081	phosphoric diester hydrolase activity	21	0	0.29	0.456
GO:0019239	deaminase activity	6	0	0.08	0.46
GO:0004518	nuclease activity	61	0	0.84	0.463
GO:0019829	cation-transporting ATPase activity	42	0	0.58	0.464
GO:0019900	kinase binding	49	0	0.68	0.465
GO:0009055	electron carrier activity	58	0	0.8	0.467
GO:0015296	anion:cation symporter activity	7	0	0.1	0.468
GO:0004176	ATP-dependent peptidase activity	15	0	0.21	0.471
GO:0016741	transferase activity, transferring one-c...	99	1	1.36	0.471	LOC_Os02g38060
GO:0008173	RNA methyltransferase activity	10	0	0.14	0.471
GO:0003887	DNA-directed DNA polymerase activity	10	0	0.14	0.473
GO:0003690	double-stranded DNA binding	38	0	0.52	0.475
GO:0003678	DNA helicase activity	33	0	0.45	0.475
GO:0001067	regulatory region nucleic acid binding	34	2	0.47	0.475	LOC_Os04g36070;LOC_Os08g44050
GO:0000975	regulatory region DNA binding	34	2	0.47	0.475	LOC_Os04g36070;LOC_Os08g44050
GO:0072509	divalent inorganic cation transmembrane ...	32	1	0.44	0.476	LOC_Os01g65310
GO:0016638	oxidoreductase activity, acting on the C...	11	0	0.15	0.477
GO:0005372	water transmembrane transporter activity	8	0	0.11	0.478
GO:0015250	water channel activity	8	0	0.11	0.478
GO:0046872	metal ion binding	840	10	11.58	0.48	LOC_Os01g67860;LOC_Os03g13170;LOC_Os03g61220;LOC_Os05g06890;LOC_Os05g29030;LOC_Os06g45860;LOC_Os08g12680;LOC_Os08g30810;LOC_Os08g44050;LOC_Os12g40480
GO:0042625	ATPase activity, coupled to transmembran...	44	0	0.61	0.48
GO:0016620	oxidoreductase activity, acting on the a...	35	0	0.48	0.48
GO:0000156	phosphorelay response regulator activity	14	1	0.19	0.48	LOC_Os04g36070
GO:0044389	small conjugating protein ligase binding	23	0	0.32	0.481
GO:0031625	ubiquitin protein ligase binding	23	0	0.32	0.481
GO:0004601	peroxidase activity	30	0	0.41	0.482
GO:0016684	oxidoreductase activity, acting on perox...	30	0	0.41	0.482
GO:0003959	NADPH dehydrogenase activity	6	0	0.08	0.482
GO:0003712	transcription cofactor activity	18	0	0.25	0.483
GO:0016614	oxidoreductase activity, acting on CH-OH...	61	0	0.84	0.483
GO:0003755	peptidyl-prolyl cis-trans isomerase acti...	17	0	0.23	0.486
GO:0008080	N-acetyltransferase activity	24	0	0.33	0.486
GO:0015035	protein disulfide oxidoreductase activit...	12	0	0.17	0.487
GO:0008028	monocarboxylic acid transmembrane transp...	7	0	0.1	0.489
GO:0016705	oxidoreductase activity, acting on paire...	55	0	0.76	0.491
GO:0022832	voltage-gated channel activity	15	0	0.21	0.492
GO:0005244	voltage-gated ion channel activity	15	0	0.21	0.492
GO:0016759	cellulose synthase activity	14	1	0.19	0.494	LOC_Os08g06380
GO:0042800	histone methyltransferase activity (H3-K...	20	0	0.28	0.496
GO:0015293	symporter activity	24	1	0.33	0.498	LOC_Os03g24860
GO:0051015	actin filament binding	15	0	0.21	0.499
GO:0051540	metal cluster binding	37	0	0.51	0.499
GO:0051536	iron-sulfur cluster binding	37	0	0.51	0.499
GO:0019902	phosphatase binding	9	1	0.12	0.503	LOC_Os01g09580
GO:0019903	protein phosphatase binding	9	1	0.12	0.503	LOC_Os01g09580
GO:0016740	transferase activity	1102	18	15.19	0.506	LOC_Os01g09580;LOC_Os01g33040;LOC_Os01g68324;LOC_Os02g19924;LOC_Os02g38060;LOC_Os02g51420;LOC_Os03g50390;LOC_Os03g53880;LOC_Os04g36070;LOC_Os04g53310;LOC_Os05g06890;LOC_Os06g27890;LOC_Os06g45860;LOC_Os08g06380;LOC_Os08g21590;LOC_Os08g30810;LOC_Os11g07470;LOC_Os12g41500
GO:0044769	ATPase activity, coupled to transmembran...	11	0	0.15	0.507
GO:0008094	DNA-dependent ATPase activity	29	0	0.4	0.511
GO:0004003	ATP-dependent DNA helicase activity	17	0	0.23	0.514
GO:0019888	protein phosphatase regulator activity	7	0	0.1	0.515
GO:0016846	carbon-sulfur lyase activity	11	2	0.15	0.519	LOC_Os02g19924;LOC_Os06g45860
GO:0016747	transferase activity, transferring acyl ...	69	0	0.95	0.521
GO:0008138	protein tyrosine/serine/threonine phosph...	6	0	0.08	0.526
GO:0035198	miRNA binding	9	0	0.12	0.529
GO:0003777	microtubule motor activity	22	1	0.3	0.53	LOC_Os01g33040
GO:0005527	macrolide binding	8	0	0.11	0.532
GO:0005528	FK506 binding	8	0	0.11	0.532
GO:0004521	endoribonuclease activity	17	0	0.23	0.533
GO:0036459	ubiquitinyl hydrolase activity	24	2	0.33	0.535	LOC_Os12g30540;LOC_Os12g42600
GO:0042578	phosphoric ester hydrolase activity	143	2	1.97	0.535	LOC_Os02g43020;LOC_Os05g29030
GO:0000287	magnesium ion binding	33	0	0.45	0.536
GO:0042973	glucan endo-1,3-beta-D-glucosidase activ...	11	0	0.15	0.54
GO:0010333	terpene synthase activity	11	0	0.15	0.541
GO:0022838	substrate-specific channel activity	31	0	0.43	0.541
GO:0016853	isomerase activity	98	1	1.35	0.544	LOC_Os06g16980
GO:0005375	copper ion transmembrane transporter act...	7	0	0.1	0.546
GO:0015075	ion transmembrane transporter activity	193	2	2.66	0.548	LOC_Os01g65310;LOC_Os03g24860
GO:0097159	organic cyclic compound binding	1929	25	26.59	0.548	LOC_Os01g09580;LOC_Os01g33040;LOC_Os01g49180;LOC_Os01g67100;LOC_Os02g19924;LOC_Os02g43020;LOC_Os03g06240;LOC_Os03g13614;LOC_Os03g50390;LOC_Os03g53880;LOC_Os03g61220;LOC_Os04g36070;LOC_Os04g51940;LOC_Os04g58780;LOC_Os05g44310;LOC_Os06g04610;LOC_Os06g16980;LOC_Os06g27890;LOC_Os06g45860;LOC_Os08g21590;LOC_Os08g23360;LOC_Os08g44050;LOC_Os09g39034;LOC_Os11g36030;LOC_Os12g18140
GO:0016627	oxidoreductase activity, acting on the C...	33	0	0.45	0.549
GO:0016787	hydrolase activity	1059	17	14.6	0.55	LOC_Os01g33040;LOC_Os01g40330;LOC_Os01g43520;LOC_Os01g49180;LOC_Os02g43020;LOC_Os03g61220;LOC_Os05g29030;LOC_Os05g32530;LOC_Os05g43690;LOC_Os05g44310;LOC_Os08g30810;LOC_Os11g16540;LOC_Os12g18140;LOC_Os12g24170;LOC_Os12g30540;LOC_Os12g42600;Rice_newGene_1538
GO:0051287	NAD binding	23	0	0.32	0.554
GO:0000989	transcription factor binding transcripti...	19	0	0.26	0.554
GO:0005388	calcium-transporting ATPase activity	9	0	0.12	0.554
GO:0016778	diphosphotransferase activity	8	1	0.11	0.556	LOC_Os05g06890
GO:0008092	cytoskeletal protein binding	109	1	1.5	0.559	LOC_Os01g33040
GO:0005506	iron ion binding	48	0	0.66	0.562
GO:0050662	coenzyme binding	95	1	1.31	0.562	LOC_Os03g50390
GO:0016881	acid-amino acid ligase activity	18	1	0.25	0.564	LOC_Os01g09580
GO:0043424	protein histidine kinase binding	22	0	0.3	0.565
GO:0010857	calcium-dependent protein kinase activit...	7	0	0.1	0.565
GO:0009931	calcium-dependent protein serine/threoni...	7	0	0.1	0.565
GO:0019899	enzyme binding	123	2	1.7	0.569	LOC_Os01g09580;LOC_Os08g21590
GO:0019203	carbohydrate phosphatase activity	10	0	0.14	0.572
GO:1901363	heterocyclic compound binding	1926	25	26.55	0.575	LOC_Os01g09580;LOC_Os01g33040;LOC_Os01g49180;LOC_Os01g67100;LOC_Os02g19924;LOC_Os02g43020;LOC_Os03g06240;LOC_Os03g13614;LOC_Os03g50390;LOC_Os03g53880;LOC_Os03g61220;LOC_Os04g36070;LOC_Os04g51940;LOC_Os04g58780;LOC_Os05g44310;LOC_Os06g04610;LOC_Os06g16980;LOC_Os06g27890;LOC_Os06g45860;LOC_Os08g21590;LOC_Os08g23360;LOC_Os08g44050;LOC_Os09g39034;LOC_Os11g36030;LOC_Os12g18140
GO:0005217	intracellular ligand-gated ion channel a...	7	0	0.1	0.577
GO:0004857	enzyme inhibitor activity	21	0	0.29	0.578
GO:0015020	glucuronosyltransferase activity	7	0	0.1	0.579
GO:0004568	chitinase activity	45	1	0.62	0.581	LOC_Os01g40330
GO:0008234	cysteine-type peptidase activity	40	3	0.55	0.582	LOC_Os12g30540;LOC_Os12g42600;Rice_newGene_1538
GO:0016667	oxidoreductase activity, acting on a sul...	27	0	0.37	0.592
GO:0005200	structural constituent of cytoskeleton	16	0	0.22	0.592
GO:0004311	farnesyltranstransferase activity	7	0	0.1	0.594
GO:0003824	catalytic activity	2569	35	35.42	0.596	LOC_Os01g09580;LOC_Os01g33040;LOC_Os01g40330;LOC_Os01g43520;LOC_Os01g49180;LOC_Os01g67860;LOC_Os01g68324;LOC_Os02g19924;LOC_Os02g38060;LOC_Os02g43020;LOC_Os02g51420;LOC_Os03g50390;LOC_Os03g53880;LOC_Os03g61220;LOC_Os04g36070;LOC_Os04g53310;LOC_Os05g06890;LOC_Os05g29030;LOC_Os05g32530;LOC_Os05g43690;LOC_Os05g44310;LOC_Os06g16980;LOC_Os06g27890;LOC_Os06g45860;LOC_Os08g06380;LOC_Os08g21590;LOC_Os08g…
GO:0002161	aminoacyl-tRNA editing activity	7	0	0.1	0.597
GO:0033612	receptor serine/threonine kinase binding	21	0	0.29	0.598
GO:0015631	tubulin binding	54	1	0.74	0.605	LOC_Os01g33040
GO:0003677	DNA binding	603	7	8.31	0.608	LOC_Os01g49180;LOC_Os03g13614;LOC_Os03g61220;LOC_Os04g36070;LOC_Os06g16980;LOC_Os08g44050;LOC_Os11g36030
GO:0016788	hydrolase activity, acting on ester bond...	289	4	3.98	0.609	LOC_Os02g43020;LOC_Os05g29030;LOC_Os12g30540;LOC_Os12g42600
GO:0070566	adenylyltransferase activity	10	0	0.14	0.618
GO:0090595	acetyl-CoA:L-lysine N6-acetyltransferase	16	0	0.22	0.618
GO:0004402	histone acetyltransferase activity	16	0	0.22	0.618
GO:0005516	calmodulin binding	95	1	1.31	0.621	LOC_Os05g44310
GO:0003743	translation initiation factor activity	42	0	0.58	0.623
GO:0031072	heat shock protein binding	19	0	0.26	0.628
GO:0015301	anion:anion antiporter activity	10	0	0.14	0.629
GO:0008324	cation transmembrane transporter activit...	135	2	1.86	0.63	LOC_Os01g65310;LOC_Os03g24860
GO:0003774	motor activity	34	1	0.47	0.63	LOC_Os01g33040
GO:1901476	carbohydrate transporter activity	16	1	0.22	0.631	LOC_Os03g24860
GO:0015144	carbohydrate transmembrane transporter a...	16	1	0.22	0.631	LOC_Os03g24860
GO:0046873	metal ion transmembrane transporter acti...	60	1	0.83	0.632	LOC_Os01g65310
GO:0034061	DNA polymerase activity	19	0	0.26	0.635
GO:0005216	ion channel activity	23	0	0.32	0.639
GO:0008443	phosphofructokinase activity	9	0	0.12	0.64
GO:0030170	pyridoxal phosphate binding	30	2	0.41	0.641	LOC_Os02g19924;LOC_Os06g45860
GO:0004620	phospholipase activity	20	0	0.28	0.642
GO:0004364	glutathione transferase activity	7	0	0.1	0.643
GO:0016860	intramolecular oxidoreductase activity	17	0	0.23	0.645
GO:0016760	cellulose synthase (UDP-forming) activit...	12	1	0.17	0.647	LOC_Os08g06380
GO:0043621	protein self-association	41	1	0.57	0.651	LOC_Os08g44050
GO:0042562	hormone binding	10	0	0.14	0.652
GO:0045309	protein phosphorylated amino acid bindin...	10	0	0.14	0.655
GO:0051219	phosphoprotein binding	10	0	0.14	0.655
GO:0010181	FMN binding	13	1	0.18	0.659	LOC_Os03g50390
GO:0004520	endodeoxyribonuclease activity	6	0	0.08	0.663
GO:0004536	deoxyribonuclease activity	6	0	0.08	0.663
GO:0050661	NADP binding	20	0	0.28	0.663
GO:1901682	sulfur compound transmembrane transporte...	6	0	0.08	0.666
GO:0008047	enzyme activator activity	48	0	0.66	0.672
GO:0022843	voltage-gated cation channel activity	13	0	0.18	0.672
GO:0003872	6-phosphofructokinase activity	8	0	0.11	0.673
GO:0015923	mannosidase activity	10	1	0.14	0.674	LOC_Os05g32530
GO:0042393	histone binding	16	1	0.22	0.675	LOC_Os01g67100
GO:0004650	polygalacturonase activity	8	0	0.11	0.675
GO:0019783	small conjugating protein-specific prote...	19	1	0.26	0.676	LOC_Os12g30540
GO:0004805	trehalose-phosphatase activity	7	0	0.1	0.676
GO:0034768	(E)-beta-ocimene synthase activity	7	0	0.1	0.676
GO:0003825	alpha,alpha-trehalose-phosphate synthase...	7	0	0.1	0.676
GO:0050551	myrcene synthase activity	7	0	0.1	0.676
GO:0005548	phospholipid transporter activity	11	0	0.15	0.678
GO:0016634	oxidoreductase activity, acting on the C...	9	0	0.12	0.679
GO:0016628	oxidoreductase activity, acting on the C...	18	0	0.25	0.679
GO:0015291	secondary active transmembrane transport...	62	1	0.85	0.68	LOC_Os03g24860
GO:0015645	fatty acid ligase activity	6	0	0.08	0.681
GO:0015085	calcium ion transmembrane transporter ac...	17	0	0.23	0.684
GO:0019202	amino acid kinase activity	6	0	0.08	0.685
GO:0000988	protein binding transcription factor act...	21	0	0.29	0.687
GO:0046933	proton-transporting ATP synthase activit...	8	0	0.11	0.688
GO:0070717	poly-purine tract binding	6	0	0.08	0.695
GO:0008238	exopeptidase activity	29	1	0.4	0.696	LOC_Os08g30810
GO:0003964	RNA-directed DNA polymerase activity	9	0	0.12	0.702
GO:0005509	calcium ion binding	64	1	0.88	0.705	LOC_Os05g06890
GO:0004842	ubiquitin-protein transferase activity	95	0	1.31	0.711
GO:0016706	oxidoreductase activity, acting on paire...	17	0	0.23	0.712
GO:0016744	transferase activity, transferring aldeh...	8	0	0.11	0.717
GO:0008375	acetylglucosaminyltransferase activity	10	0	0.14	0.718
GO:0016791	phosphatase activity	121	2	1.67	0.719	LOC_Os02g43020;LOC_Os05g29030
GO:0003676	nucleic acid binding	975	14	13.44	0.721	LOC_Os01g49180;LOC_Os01g67100;LOC_Os03g06240;LOC_Os03g13614;LOC_Os03g61220;LOC_Os04g36070;LOC_Os04g51940;LOC_Os04g58780;LOC_Os06g04610;LOC_Os06g16980;LOC_Os08g23360;LOC_Os08g44050;LOC_Os11g36030;LOC_Os12g18140
GO:0043295	glutathione binding	8	0	0.11	0.725
GO:1900750	oligopeptide binding	8	0	0.11	0.725
GO:0016903	oxidoreductase activity, acting on the a...	43	0	0.59	0.726
GO:0016790	thiolester hydrolase activity	29	2	0.4	0.732	LOC_Os12g30540;LOC_Os12g42600
GO:0016209	antioxidant activity	36	0	0.5	0.732
GO:0016645	oxidoreductase activity, acting on the C...	10	0	0.14	0.738
GO:0004675	transmembrane receptor protein serine/th...	6	0	0.08	0.741
GO:0060589	nucleoside-triphosphatase regulator acti...	36	0	0.5	0.743
GO:0000030	mannosyltransferase activity	6	1	0.08	0.744	LOC_Os08g06380
GO:0019187	beta-1,4-mannosyltransferase activity	6	1	0.08	0.744	LOC_Os08g06380
GO:0051753	mannan synthase activity	6	1	0.08	0.744	LOC_Os08g06380
GO:0015036	disulfide oxidoreductase activity	21	0	0.29	0.744
GO:0016709	oxidoreductase activity, acting on paire...	17	0	0.23	0.751
GO:0004175	endopeptidase activity	85	0	1.17	0.752
GO:0016307	phosphatidylinositol phosphate kinase ac...	10	0	0.14	0.754
GO:0008757	S-adenosylmethionine-dependent methyltra...	65	0	0.9	0.755
GO:0032403	protein complex binding	76	1	1.05	0.755	LOC_Os01g33040
GO:0016161	beta-amylase activity	14	0	0.19	0.757
GO:0051539	4 iron, 4 sulfur cluster binding	14	0	0.19	0.758
GO:0016875	ligase activity, forming carbon-oxygen b...	35	0	0.48	0.763
GO:0016876	ligase activity, forming aminoacyl-tRNA ...	35	0	0.48	0.763
GO:0004812	aminoacyl-tRNA ligase activity	35	0	0.48	0.763
GO:0009882	blue light photoreceptor activity	7	1	0.1	0.766	LOC_Os03g50390
GO:0050660	flavin adenine dinucleotide binding	33	0	0.45	0.767
GO:0008483	transaminase activity	23	1	0.32	0.77	LOC_Os02g19924
GO:0016769	transferase activity, transferring nitro...	23	1	0.32	0.77	LOC_Os02g19924
GO:0019205	nucleobase-containing compound kinase ac...	9	0	0.12	0.771
GO:0005319	lipid transporter activity	22	0	0.3	0.777
GO:0051537	2 iron, 2 sulfur cluster binding	11	0	0.15	0.778
GO:0004721	phosphoprotein phosphatase activity	84	2	1.16	0.78	LOC_Os02g43020;LOC_Os05g29030
GO:0016891	endoribonuclease activity, producing 5'-...	10	0	0.14	0.78
GO:0030983	mismatched DNA binding	6	0	0.08	0.781
GO:0016798	hydrolase activity, acting on glycosyl b...	156	3	2.15	0.783	LOC_Os01g40330;LOC_Os05g32530;LOC_Os12g24170
GO:0016861	intramolecular oxidoreductase activity, ...	6	0	0.08	0.783
GO:0015198	oligopeptide transporter activity	14	0	0.19	0.783
GO:0043565	sequence-specific DNA binding	107	1	1.48	0.784	LOC_Os03g13614
GO:1901681	sulfur compound binding	13	0	0.18	0.784
GO:0030695	GTPase regulator activity	34	0	0.47	0.787
GO:0033764	steroid dehydrogenase activity, acting o...	6	0	0.08	0.787
GO:0003993	acid phosphatase activity	15	0	0.21	0.79
GO:0016782	transferase activity, transferring sulfu...	7	1	0.1	0.79	LOC_Os12g41500
GO:0004430	1-phosphatidylinositol 4-kinase activity	8	0	0.11	0.793
GO:0016774	phosphotransferase activity, carboxyl gr...	8	0	0.11	0.797
GO:2001070	starch binding	8	1	0.11	0.798	LOC_Os04g53310
GO:0050897	cobalt ion binding	24	0	0.33	0.799
GO:0046915	transition metal ion transmembrane trans...	20	0	0.28	0.801
GO:0005199	structural constituent of cell wall	8	0	0.11	0.805
GO:0015174	basic amino acid transmembrane transport...	8	0	0.11	0.809
GO:0052742	phosphatidylinositol kinase activity	11	1	0.15	0.811	LOC_Os08g21590
GO:0003684	damaged DNA binding	9	0	0.12	0.814
GO:0048037	cofactor binding	134	3	1.85	0.816	LOC_Os02g19924;LOC_Os03g50390;LOC_Os06g45860
GO:0004560	alpha-L-fucosidase activity	6	0	0.08	0.818
GO:0015928	fucosidase activity	6	0	0.08	0.818
GO:0004553	hydrolase activity, hydrolyzing O-glycos...	145	3	2	0.822	LOC_Os01g40330;LOC_Os05g32530;LOC_Os12g24170
GO:0005083	small GTPase regulator activity	32	0	0.44	0.823
GO:0008233	peptidase activity	188	4	2.59	0.824	LOC_Os08g30810;LOC_Os12g30540;LOC_Os12g42600;Rice_newGene_1538
GO:0004725	protein tyrosine phosphatase activity	10	0	0.14	0.825
GO:0008144	drug binding	9	0	0.12	0.825
GO:0005096	GTPase activator activity	30	0	0.41	0.833
GO:0015112	nitrate transmembrane transporter activi...	10	0	0.14	0.84
GO:0097472	cyclin-dependent protein kinase activity	16	0	0.22	0.84
GO:0004693	cyclin-dependent protein serine/threonin...	16	0	0.22	0.84
GO:0019199	transmembrane receptor protein kinase ac...	15	0	0.21	0.843
GO:0004012	phospholipid-translocating ATPase activi...	6	0	0.08	0.847
GO:0005261	cation channel activity	15	0	0.21	0.847
GO:0003951	NAD+ kinase activity	6	0	0.08	0.848
GO:0010011	auxin binding	8	0	0.11	0.849
GO:0016641	oxidoreductase activity, acting on the C...	6	0	0.08	0.851
GO:0042936	dipeptide transporter activity	9	0	0.12	0.855
GO:0042937	tripeptide transporter activity	9	0	0.12	0.855
GO:0015334	high-affinity oligopeptide transporter a...	9	0	0.12	0.855
GO:0004683	calmodulin-dependent protein kinase acti...	17	0	0.23	0.855
GO:0019865	immunoglobulin binding	6	0	0.08	0.856
GO:0008266	poly(U) RNA binding	13	0	0.18	0.856
GO:0008187	poly-pyrimidine tract binding	13	0	0.18	0.856
GO:0051082	unfolded protein binding	31	0	0.43	0.858
GO:0004180	carboxypeptidase activity	15	0	0.21	0.861
GO:0022890	inorganic cation transmembrane transport...	90	1	1.24	0.865	LOC_Os01g65310
GO:0008408	3'-5' exonuclease activity	10	0	0.14	0.865
GO:0008134	transcription factor binding	8	0	0.11	0.867
GO:0004722	protein serine/threonine phosphatase act...	50	1	0.69	0.868	LOC_Os05g29030
GO:0005099	Ras GTPase activator activity	22	0	0.3	0.875
GO:0005097	Rab GTPase activator activity	15	0	0.21	0.878
GO:0070008	serine-type exopeptidase activity	13	0	0.18	0.879
GO:0034062	RNA polymerase activity	23	0	0.32	0.88
GO:0016874	ligase activity	112	2	1.54	0.881	LOC_Os01g09580;LOC_Os01g49180
GO:0005267	potassium channel activity	12	0	0.17	0.882
GO:0005249	voltage-gated potassium channel activity	12	0	0.17	0.882
GO:0072341	modified amino acid binding	11	0	0.15	0.887
GO:0016854	racemase and epimerase activity	10	0	0.14	0.892
GO:0005100	Rho GTPase activator activity	6	0	0.08	0.892
GO:0004185	serine-type carboxypeptidase activity	11	0	0.15	0.896
GO:0070011	peptidase activity, acting on L-amino ac...	158	4	2.18	0.898	LOC_Os08g30810;LOC_Os12g30540;LOC_Os12g42600;Rice_newGene_1538
GO:0019200	carbohydrate kinase activity	24	0	0.33	0.9
GO:0016884	carbon-nitrogen ligase activity, with gl...	11	0	0.15	0.902
GO:0042277	peptide binding	19	1	0.26	0.904	LOC_Os08g23360
GO:0015103	inorganic anion transmembrane transporte...	28	0	0.39	0.907
GO:0015081	sodium ion transmembrane transporter act...	8	0	0.11	0.915
GO:0003735	structural constituent of ribosome	68	2	0.94	0.917	LOC_Os01g61814;LOC_Os03g13170
GO:0046961	proton-transporting ATPase activity, rot...	7	0	0.1	0.925
GO:0008536	Ran GTPase binding	17	0	0.23	0.926
GO:0070300	phosphatidic acid binding	7	0	0.1	0.929
GO:0016879	ligase activity, forming carbon-nitrogen...	47	1	0.65	0.929	LOC_Os01g09580
GO:0004252	serine-type endopeptidase activity	36	0	0.5	0.935
GO:0030145	manganese ion binding	8	0	0.11	0.935
GO:0004190	aspartic-type endopeptidase activity	16	0	0.22	0.936
GO:0070001	aspartic-type peptidase activity	16	0	0.22	0.936
GO:0043177	organic acid binding	35	0	0.48	0.936
GO:0031406	carboxylic acid binding	35	0	0.48	0.936
GO:0016702	oxidoreductase activity, acting on singl...	11	0	0.15	0.936
GO:0017171	serine hydrolase activity	52	0	0.72	0.94
GO:0008236	serine-type peptidase activity	52	0	0.72	0.94
GO:0016857	racemase and epimerase activity, acting ...	7	0	0.1	0.942
GO:0015662	ATPase activity, coupled to transmembran...	24	0	0.33	0.942
GO:0005198	structural molecule activity	111	2	1.53	0.943	LOC_Os01g61814;LOC_Os03g13170
GO:0033218	amide binding	21	1	0.29	0.943	LOC_Os08g23360
GO:0016417	S-acyltransferase activity	6	0	0.08	0.946
GO:0016597	amino acid binding	25	0	0.34	0.954
GO:0036442	hydrogen-exporting ATPase activity	11	0	0.15	0.956
GO:0015079	potassium ion transmembrane transporter ...	18	0	0.25	0.956
GO:0046556	alpha-L-arabinofuranosidase activity	7	0	0.1	0.956
GO:0016491	oxidoreductase activity	337	0	4.65	0.96
GO:0003727	single-stranded RNA binding	35	0	0.48	0.96
GO:0017069	snRNA binding	6	0	0.08	0.962
GO:0009044	xylan 1,4-beta-xylosidase activity	6	0	0.08	0.962
GO:0097599	xylanase activity	6	0	0.08	0.962
GO:0051020	GTPase binding	31	0	0.43	0.962
GO:0016651	oxidoreductase activity, acting on NAD(P...	34	0	0.47	0.965
GO:0015078	hydrogen ion transmembrane transporter a...	35	0	0.48	0.965
GO:0019207	kinase regulator activity	15	0	0.21	0.965
GO:0016701	oxidoreductase activity, acting on singl...	14	0	0.19	0.966
GO:0032440	2-alkenal reductase [NAD(P)] activity	8	0	0.11	0.966
GO:0016893	endonuclease activity, active with eithe...	13	0	0.18	0.966
GO:0048038	quinone binding	8	0	0.11	0.967
GO:0019887	protein kinase regulator activity	14	0	0.19	0.968
GO:0015179	L-amino acid transmembrane transporter a...	10	0	0.14	0.969
GO:0016776	phosphotransferase activity, phosphate g...	7	0	0.1	0.969
GO:0043531	ADP binding	29	0	0.4	0.973
GO:0004709	MAP kinase kinase kinase activity	10	0	0.14	0.975
GO:0016779	nucleotidyltransferase activity	66	0	0.91	0.978
GO:0005102	receptor binding	27	0	0.37	0.979
GO:0030742	GTP-dependent protein binding	12	0	0.17	0.983
GO:0015077	monovalent inorganic cation transmembran...	54	0	0.74	0.987
GO:0051213	dioxygenase activity	27	0	0.37	0.992
GO:0016160	amylase activity	18	0	0.25	0.994
GO:0005381	iron ion transmembrane transporter activ...	6	0	0.08	0.994
GO:0015297	antiporter activity	30	0	0.41	0.995
GO:0008574	plus-end-directed microtubule motor acti...	7	0	0.1	0.997
GO:0017016	Ras GTPase binding	29	0	0.4	0.997
GO:0031267	small GTPase binding	29	0	0.4	0.997
GO:0016655	oxidoreductase activity, acting on NAD(P...	16	0	0.22	0.998
GO:0015298	solute:cation antiporter activity	10	0	0.14	0.998
GO:0003954	NADH dehydrogenase activity	13	0	0.18	0.999
GO:0050136	NADH dehydrogenase (quinone) activity	11	0	0.15	0.999
GO:0015299	solute:proton antiporter activity	8	0	0.11	0.999
GO:0015491	cation:cation antiporter activity	7	0	0.1	0.999
GO:0008137	NADH dehydrogenase (ubiquinone) activity	9	0	0.12	0.999
GO:0017137	Rab GTPase binding	11	0	0.15	0.999
GO:0003899	DNA-directed RNA polymerase activity	21	0	0.29	1
GO:0003674	molecular_function	3917	54	54	1	LOC_Os01g09580;LOC_Os01g33040;LOC_Os01g40330;LOC_Os01g43520;LOC_Os01g49180;LOC_Os01g61814;LOC_Os01g65310;LOC_Os01g67100;LOC_Os01g67860;LOC_Os01g68324;LOC_Os02g19924;LOC_Os02g38060;LOC_Os02g43020;LOC_Os02g51420;LOC_Os03g06240;LOC_Os03g08270;LOC_Os03g13170;LOC_Os03g13614;LOC_Os03g24860;LOC_Os03g50390;LOC_Os03g53880;LOC_Os03g61220;LOC_Os04g36070;LOC_Os04g51940;LOC_Os04g53310;LOC_Os04g53690;LOC_Os04g…

## Sheet: SP3_VS_FP3.topGO.BP
Table S4-4. The biological process of topGO enrichment analysis in parental genes of DECs at the P3 stage.
GO.ID	Term	Annotated	Significant	Expected	KS	Gene_ID
GO:0048588	developmental cell growth	318	5	2.63	0.00088	LOC_Os05g08810;LOC_Os07g22710;LOC_Os08g21590;LOC_Os10g34710;LOC_Os12g24170
GO:0010817	regulation of hormone levels	263	4	2.18	0.00142	LOC_Os02g19924;LOC_Os02g48360;LOC_Os08g34280;LOC_Os12g24170
GO:0006099	tricarboxylic acid cycle	18	0	0.15	0.00155
GO:0022402	cell cycle process	502	5	4.15	0.00213	LOC_Os01g01689;LOC_Os01g09580;LOC_Os01g33040;LOC_Os08g21590;LOC_Os12g24170
GO:0010016	shoot system morphogenesis	328	3	2.71	0.00242	LOC_Os08g34280;LOC_Os08g44050;LOC_Os10g34710
GO:0051301	cell division	522	6	4.32	0.00264	LOC_Os01g01689;LOC_Os01g09580;LOC_Os01g33040;LOC_Os08g44050;LOC_Os10g34710;LOC_Os12g24170
GO:0009932	cell tip growth	252	3	2.08	0.00271	LOC_Os05g08810;LOC_Os07g22710;LOC_Os08g21590
GO:0016114	terpenoid biosynthetic process	150	2	1.24	0.00349	LOC_Os08g34280;LOC_Os10g34710
GO:0009809	lignin biosynthetic process	31	1	0.26	0.00365	LOC_Os08g34280
GO:0032879	regulation of localization	169	2	1.4	0.00402	LOC_Os07g22710;LOC_Os12g24170
GO:0044765	single-organism transport	1203	9	9.95	0.00406	LOC_Os01g09580;LOC_Os02g03840;LOC_Os02g06010;LOC_Os07g22710;LOC_Os08g34280;LOC_Os08g44050;LOC_Os09g17730;LOC_Os10g34710;LOC_Os10g41360
GO:0052543	callose deposition in cell wall	38	0	0.31	0.00441
GO:0010090	trichome morphogenesis	134	3	1.11	0.00456	LOC_Os01g01689;LOC_Os07g22710;LOC_Os10g34710
GO:0010150	leaf senescence	88	0	0.73	0.00465
GO:0009827	plant-type cell wall modification	103	0	0.85	0.00508
GO:0051510	regulation of unidimensional cell growth	89	1	0.74	0.00508	LOC_Os07g22710
GO:0010054	trichoblast differentiation	294	5	2.43	0.00517	LOC_Os05g08810;LOC_Os08g21590;LOC_Os10g34710;LOC_Os10g41360;LOC_Os12g24170
GO:0043647	inositol phosphate metabolic process	30	2	0.25	0.00527	LOC_Os05g08810;LOC_Os08g21590
GO:0032271	regulation of protein polymerization	102	0	0.84	0.00538
GO:0010068	protoderm histogenesis	25	0	0.21	0.00565
GO:0010928	regulation of auxin mediated signaling p...	18	0	0.15	0.00607
GO:0000904	cell morphogenesis involved in different...	309	6	2.56	0.00641	LOC_Os01g01689;LOC_Os01g33040;LOC_Os05g08810;LOC_Os07g22710;LOC_Os08g21590;LOC_Os10g34710
GO:0016126	sterol biosynthetic process	81	2	0.67	0.0065	LOC_Os02g48360;LOC_Os12g24170
GO:0048519	negative regulation of biological proces...	893	9	7.39	0.00722	LOC_Os01g09580;LOC_Os01g33040;LOC_Os01g67100;LOC_Os02g03840;LOC_Os02g48360;LOC_Os03g52700;LOC_Os08g34280;LOC_Os08g44050;LOC_Os10g41360
GO:0048827	phyllome development	621	4	5.14	0.00764	LOC_Os01g67100;LOC_Os08g34280;LOC_Os08g44050;LOC_Os10g34710
GO:0022607	cellular component assembly	486	4	4.02	0.0083	LOC_Os01g33040;LOC_Os01g67100;LOC_Os07g22710;LOC_Os10g34710
GO:0009106	lipoate metabolic process	24	1	0.2	0.00834	LOC_Os02g19924
GO:0015931	nucleobase-containing compound transport	119	2	0.98	0.00865	LOC_Os02g06010;LOC_Os08g34280
GO:0007030	Golgi organization	105	1	0.87	0.00876	LOC_Os08g34280
GO:0048236	plant-type spore development	30	0	0.25	0.00877
GO:0016116	carotenoid metabolic process	62	1	0.51	0.00886	LOC_Os08g34280
GO:0030243	cellulose metabolic process	143	1	1.18	0.00903	LOC_Os02g03840
GO:0046395	carboxylic acid catabolic process	192	3	1.59	0.00933	LOC_Os02g19924;LOC_Os08g34280;LOC_Os08g44050
GO:0031408	oxylipin biosynthetic process	12	0	0.1	0.00949
GO:0030041	actin filament polymerization	106	1	0.88	0.00967	LOC_Os07g22710
GO:0051493	regulation of cytoskeleton organization	106	0	0.88	0.00967
GO:0010315	auxin efflux	14	0	0.12	0.01003
GO:0010584	pollen exine formation	47	1	0.39	0.01027	LOC_Os08g34280
GO:0008064	regulation of actin polymerization or de...	100	0	0.83	0.0103
GO:0032956	regulation of actin cytoskeleton organiz...	100	0	0.83	0.0103
GO:0032970	regulation of actin filament-based proce...	100	0	0.83	0.0103
GO:0030832	regulation of actin filament length	100	0	0.83	0.0103
GO:0030833	regulation of actin filament polymerizat...	100	0	0.83	0.0103
GO:0051274	beta-glucan biosynthetic process	102	0	0.84	0.01032
GO:0042335	cuticle development	57	0	0.47	0.01042
GO:0048440	carpel development	146	1	1.21	0.01045	LOC_Os08g34280
GO:0009965	leaf morphogenesis	149	2	1.23	0.0108	LOC_Os08g44050;LOC_Os10g34710
GO:0045595	regulation of cell differentiation	160	2	1.32	0.01086	LOC_Os07g22710;LOC_Os08g44050
GO:0051495	positive regulation of cytoskeleton orga...	94	0	0.78	0.01091
GO:0010375	stomatal complex patterning	9	0	0.07	0.01143
GO:2000037	regulation of stomatal complex patternin...	9	0	0.07	0.01143
GO:0010224	response to UV-B	52	0	0.43	0.01156
GO:0090351	seedling development	209	2	1.73	0.01168	LOC_Os03g52700;LOC_Os08g44050
GO:0044728	DNA methylation or demethylation	105	2	0.87	0.01232	LOC_Os01g67100;LOC_Os03g52700
GO:0006304	DNA modification	105	2	0.87	0.01232	LOC_Os01g67100;LOC_Os03g52700
GO:0006305	DNA alkylation	105	2	0.87	0.01232	LOC_Os01g67100;LOC_Os03g52700
GO:0006306	DNA methylation	105	2	0.87	0.01232	LOC_Os01g67100;LOC_Os03g52700
GO:0010586	miRNA metabolic process	8	0	0.07	0.01241
GO:0048229	gametophyte development	368	7	3.04	0.01275	LOC_Os01g33040;LOC_Os01g67100;LOC_Os05g08810;LOC_Os08g21590;LOC_Os08g34280;LOC_Os10g14180;LOC_Os10g34710
GO:0044703	multi-organism reproductive process	318	1	2.63	0.0132	LOC_Os07g22710
GO:0048469	cell maturation	272	5	2.25	0.0133	LOC_Os05g08810;LOC_Os08g21590;LOC_Os10g34710;LOC_Os10g41360;LOC_Os12g24170
GO:0048764	trichoblast maturation	272	5	2.25	0.0133	LOC_Os05g08810;LOC_Os08g21590;LOC_Os10g34710;LOC_Os10g41360;LOC_Os12g24170
GO:0048765	root hair cell differentiation	272	5	2.25	0.0133	LOC_Os05g08810;LOC_Os08g21590;LOC_Os10g34710;LOC_Os10g41360;LOC_Os12g24170
GO:0016117	carotenoid biosynthetic process	54	1	0.45	0.01338	LOC_Os08g34280
GO:0016109	tetraterpenoid biosynthetic process	54	1	0.45	0.01338	LOC_Os08g34280
GO:0009860	pollen tube growth	165	1	1.36	0.01435	LOC_Os07g22710
GO:0061640	cytoskeleton-dependent cytokinesis	254	3	2.1	0.01446	LOC_Os01g09580;LOC_Os01g33040;LOC_Os12g24170
GO:0009560	embryo sac egg cell differentiation	53	0	0.44	0.01508
GO:0048767	root hair elongation	178	2	1.47	0.01534	LOC_Os10g34710;LOC_Os12g24170
GO:0010218	response to far red light	65	0	0.54	0.01548
GO:0042445	hormone metabolic process	139	4	1.15	0.0155	LOC_Os02g19924;LOC_Os02g48360;LOC_Os08g34280;LOC_Os12g24170
GO:0009071	serine family amino acid catabolic proce...	32	1	0.26	0.01643	LOC_Os02g19924
GO:0009553	embryo sac development	143	2	1.18	0.01694	LOC_Os01g33040;LOC_Os08g34280
GO:0016192	vesicle-mediated transport	317	3	2.62	0.01714	LOC_Os05g08810;LOC_Os08g21590;LOC_Os11g16540
GO:0022613	ribonucleoprotein complex biogenesis	145	2	1.2	0.01715	LOC_Os08g05880;LOC_Os10g34710
GO:0010208	pollen wall assembly	51	1	0.42	0.01794	LOC_Os08g34280
GO:0009266	response to temperature stimulus	602	7	4.98	0.01856	LOC_Os01g09580;LOC_Os01g67100;LOC_Os03g52700;LOC_Os05g29030;LOC_Os07g22710;LOC_Os08g34280;LOC_Os10g34710
GO:0022412	cellular process involved in reproductio...	61	0	0.5	0.01874
GO:0016032	viral process	19	0	0.16	0.01883
GO:0000910	cytokinesis	277	3	2.29	0.02	LOC_Os01g09580;LOC_Os01g33040;LOC_Os12g24170
GO:0048467	gynoecium development	157	2	1.3	0.02035	LOC_Os08g34280;LOC_Os10g34710
GO:0031334	positive regulation of protein complex a...	92	0	0.76	0.02045
GO:0030838	positive regulation of actin filament po...	92	0	0.76	0.02045
GO:0032273	positive regulation of protein polymeriz...	92	0	0.76	0.02045
GO:0045010	actin nucleation	92	0	0.76	0.02045
GO:0042446	hormone biosynthetic process	122	4	1.01	0.02065	LOC_Os02g19924;LOC_Os02g48360;LOC_Os08g34280;LOC_Os12g24170
GO:0007292	female gamete generation	63	0	0.52	0.02079
GO:0043161	proteasome-mediated ubiquitin-dependent ...	92	0	0.76	0.02096
GO:0034622	cellular macromolecular complex assembly	365	3	3.02	0.02102	LOC_Os01g67100;LOC_Os07g22710;LOC_Os10g34710
GO:0080147	root hair cell development	185	2	1.53	0.02135	LOC_Os10g34710;LOC_Os12g24170
GO:0007143	female meiotic division	7	0	0.06	0.0215
GO:0000003	reproduction	412	4	3.41	0.0219	LOC_Os01g01689;LOC_Os01g33040;LOC_Os03g52700;LOC_Os08g44050
GO:0009825	multidimensional cell growth	108	1	0.89	0.02234	LOC_Os07g22710
GO:0048868	pollen tube development	202	1	1.67	0.02253	LOC_Os07g22710
GO:0006090	pyruvate metabolic process	203	3	1.68	0.02284	LOC_Os02g19924;LOC_Os02g48360;LOC_Os08g34280
GO:0051704	multi-organism process	1195	10	9.89	0.02288	LOC_Os01g09580;LOC_Os01g67100;LOC_Os02g19924;LOC_Os03g52700;LOC_Os03g53880;LOC_Os07g22710;LOC_Os08g34280;LOC_Os08g44050;LOC_Os10g34710;LOC_Os10g41360
GO:0006833	water transport	84	1	0.69	0.02303	LOC_Os08g34280
GO:0042044	fluid transport	84	1	0.69	0.02303	LOC_Os08g34280
GO:0006733	oxidoreduction coenzyme metabolic proces...	102	2	0.84	0.02334	LOC_Os02g19924;LOC_Os10g34710
GO:0009064	glutamine family amino acid metabolic pr...	21	0	0.17	0.02344
GO:0016129	phytosteroid biosynthetic process	78	3	0.65	0.02351	LOC_Os02g48360;LOC_Os08g34280;LOC_Os12g24170
GO:0016132	brassinosteroid biosynthetic process	78	3	0.65	0.02351	LOC_Os02g48360;LOC_Os08g34280;LOC_Os12g24170
GO:0009987	cellular process	3900	32	32.26	0.02369	LOC_Os01g01689;LOC_Os01g09580;LOC_Os01g33040;LOC_Os01g51840;LOC_Os01g54990;LOC_Os01g67100;LOC_Os02g03840;LOC_Os02g06010;LOC_Os02g06640;LOC_Os02g19924;LOC_Os02g48360;LOC_Os03g06240;LOC_Os03g52700;LOC_Os03g53880;LOC_Os04g40400;LOC_Os04g42330;LOC_Os05g06890;LOC_Os05g08810;LOC_Os05g29030;LOC_Os06g09320;LOC_Os07g22710;LOC_Os07g49270;LOC_Os08g05880;LOC_Os08g21590;LOC_Os08g34280;LOC_Os08g44050;LOC_Os09g…
GO:0071840	cellular component organization or bioge...	2187	19	18.09	0.02412	LOC_Os01g01689;LOC_Os01g09580;LOC_Os01g33040;LOC_Os01g67100;LOC_Os02g03840;LOC_Os02g19924;LOC_Os02g48360;LOC_Os03g52700;LOC_Os03g53880;LOC_Os04g42330;LOC_Os05g08810;LOC_Os07g22710;LOC_Os08g05880;LOC_Os08g21590;LOC_Os08g34280;LOC_Os08g44050;LOC_Os10g34710;LOC_Os10g41360;LOC_Os12g24170
GO:0006811	ion transport	527	3	4.36	0.02445	LOC_Os02g06010;LOC_Os07g22710;LOC_Os08g44050
GO:0051273	beta-glucan metabolic process	159	1	1.32	0.02451	LOC_Os02g03840
GO:0010927	cellular component assembly involved in ...	57	1	0.47	0.02489	LOC_Os08g34280
GO:0030154	cell differentiation	790	11	6.54	0.02527	LOC_Os01g01689;LOC_Os01g33040;LOC_Os01g54990;LOC_Os01g67100;LOC_Os05g08810;LOC_Os07g22710;LOC_Os08g21590;LOC_Os08g44050;LOC_Os10g34710;LOC_Os10g41360;LOC_Os12g24170
GO:0006074	(1->3)-beta-D-glucan metabolic process	16	0	0.13	0.02532
GO:0006075	(1->3)-beta-D-glucan biosynthetic proces...	16	0	0.13	0.02532
GO:0009845	seed germination	191	2	1.58	0.02586	LOC_Os03g52700;LOC_Os08g44050
GO:0009411	response to UV	161	0	1.33	0.02591
GO:0009880	embryonic pattern specification	41	0	0.34	0.02609
GO:0042594	response to starvation	144	1	1.19	0.0261	LOC_Os08g44050
GO:1903047	mitotic cell cycle process	180	2	1.49	0.02627	LOC_Os01g09580;LOC_Os01g33040
GO:0006721	terpenoid metabolic process	166	2	1.37	0.02653	LOC_Os08g34280;LOC_Os10g34710
GO:1901616	organic hydroxy compound catabolic proce...	20	1	0.17	0.02666	LOC_Os05g08810
GO:0042344	indole glucosinolate catabolic process	8	0	0.07	0.0269
GO:0031669	cellular response to nutrient levels	148	1	1.22	0.02716	LOC_Os08g44050
GO:0031333	negative regulation of protein complex a...	13	0	0.11	0.02737
GO:0032272	negative regulation of protein polymeriz...	13	0	0.11	0.02737
GO:0032880	regulation of protein localization	67	2	0.55	0.02748	LOC_Os07g22710;LOC_Os12g24170
GO:0009658	chloroplast organization	106	0	0.88	0.02752
GO:0006913	nucleocytoplasmic transport	119	1	0.98	0.02787	LOC_Os08g34280
GO:0051169	nuclear transport	119	1	0.98	0.02787	LOC_Os08g34280
GO:0043933	macromolecular complex subunit organizat...	449	3	3.71	0.02795	LOC_Os01g67100;LOC_Os07g22710;LOC_Os10g34710
GO:0016042	lipid catabolic process	151	2	1.25	0.02842	LOC_Os08g34280;LOC_Os08g44050
GO:0015858	nucleoside transport	11	0	0.09	0.02864
GO:0048193	Golgi vesicle transport	227	0	1.88	0.02876
GO:0006546	glycine catabolic process	31	1	0.26	0.02882	LOC_Os02g19924
GO:0010120	camalexin biosynthetic process	9	0	0.07	0.02888
GO:0052317	camalexin metabolic process	9	0	0.07	0.02888
GO:0048569	post-embryonic organ development	500	2	4.14	0.02907	LOC_Os08g34280;LOC_Os10g41360
GO:0009556	microsporogenesis	28	0	0.23	0.02919
GO:0010228	vegetative to reproductive phase transit...	281	6	2.32	0.02924	LOC_Os03g52700;LOC_Os05g08810;LOC_Os07g22710;LOC_Os08g34280;LOC_Os08g44050;LOC_Os11g16540
GO:0065007	biological regulation	2486	19	20.56	0.02942	LOC_Os01g01689;LOC_Os01g09580;LOC_Os01g33040;LOC_Os01g54990;LOC_Os01g67100;LOC_Os02g03840;LOC_Os02g19924;LOC_Os02g48360;LOC_Os03g52700;LOC_Os03g53880;LOC_Os05g08810;LOC_Os07g22710;LOC_Os08g21590;LOC_Os08g34280;LOC_Os08g44050;LOC_Os10g34710;LOC_Os10g41360;LOC_Os11g16540;LOC_Os12g24170
GO:0042254	ribosome biogenesis	132	2	1.09	0.02943	LOC_Os08g05880;LOC_Os10g34710
GO:0071822	protein complex subunit organization	432	3	3.57	0.03008	LOC_Os01g67100;LOC_Os07g22710;LOC_Os10g34710
GO:0006636	unsaturated fatty acid biosynthetic proc...	36	1	0.3	0.03024	LOC_Os02g19924
GO:0033559	unsaturated fatty acid metabolic process	36	1	0.3	0.03024	LOC_Os02g19924
GO:0030244	cellulose biosynthetic process	86	0	0.71	0.03037
GO:0010541	acropetal auxin transport	12	0	0.1	0.03041
GO:0009267	cellular response to starvation	142	1	1.17	0.0312	LOC_Os08g44050
GO:0048864	stem cell development	63	0	0.52	0.03213
GO:0019827	stem cell maintenance	63	0	0.52	0.03213
GO:0009063	cellular amino acid catabolic process	68	1	0.56	0.03306	LOC_Os02g19924
GO:0009605	response to external stimulus	1189	8	9.84	0.03307	LOC_Os01g09580;LOC_Os01g67100;LOC_Os02g19924;LOC_Os03g52700;LOC_Os08g34280;LOC_Os08g44050;LOC_Os10g34710;LOC_Os10g41360
GO:0046164	alcohol catabolic process	16	1	0.13	0.0334	LOC_Os05g08810
GO:0009695	jasmonic acid biosynthetic process	54	1	0.45	0.03359	LOC_Os02g19924
GO:0044282	small molecule catabolic process	206	4	1.7	0.03362	LOC_Os02g19924;LOC_Os05g08810;LOC_Os08g34280;LOC_Os08g44050
GO:0008654	phospholipid biosynthetic process	120	3	0.99	0.03387	LOC_Os02g19924;LOC_Os05g08810;LOC_Os08g21590
GO:0006897	endocytosis	25	2	0.21	0.03404	LOC_Os05g08810;LOC_Os08g21590
GO:0051236	establishment of RNA localization	58	1	0.48	0.03437	LOC_Os08g34280
GO:0050657	nucleic acid transport	58	1	0.48	0.03437	LOC_Os08g34280
GO:0050658	RNA transport	58	1	0.48	0.03437	LOC_Os08g34280
GO:0006403	RNA localization	58	1	0.48	0.03437	LOC_Os08g34280
GO:0021700	developmental maturation	284	5	2.35	0.03456	LOC_Os05g08810;LOC_Os08g21590;LOC_Os10g34710;LOC_Os10g41360;LOC_Os12g24170
GO:0000394	RNA splicing, via endonucleolytic cleava...	63	0	0.52	0.03494
GO:0006536	glutamate metabolic process	7	0	0.06	0.03513
GO:0006644	phospholipid metabolic process	148	3	1.22	0.0352	LOC_Os02g19924;LOC_Os05g08810;LOC_Os08g21590
GO:0002237	response to molecule of bacterial origin	36	0	0.3	0.03558
GO:0016128	phytosteroid metabolic process	83	3	0.69	0.03559	LOC_Os02g48360;LOC_Os08g34280;LOC_Os12g24170
GO:0016131	brassinosteroid metabolic process	83	3	0.69	0.03559	LOC_Os02g48360;LOC_Os08g34280;LOC_Os12g24170
GO:0036211	protein modification process	1151	15	9.52	0.03568	LOC_Os01g01689;LOC_Os01g09580;LOC_Os01g33040;LOC_Os02g06640;LOC_Os02g48360;LOC_Os03g52700;LOC_Os03g53880;LOC_Os05g08810;LOC_Os05g29030;LOC_Os07g22710;LOC_Os08g21590;LOC_Os08g34280;LOC_Os08g44050;LOC_Os10g34710;LOC_Os10g41360
GO:0006464	cellular protein modification process	1151	15	9.52	0.03568	LOC_Os01g01689;LOC_Os01g09580;LOC_Os01g33040;LOC_Os02g06640;LOC_Os02g48360;LOC_Os03g52700;LOC_Os03g53880;LOC_Os05g08810;LOC_Os05g29030;LOC_Os07g22710;LOC_Os08g21590;LOC_Os08g34280;LOC_Os08g44050;LOC_Os10g34710;LOC_Os10g41360
GO:0046685	response to arsenic-containing substance	19	0	0.16	0.03587
GO:0006511	ubiquitin-dependent protein catabolic pr...	190	2	1.57	0.036	LOC_Os02g06640;LOC_Os10g41360
GO:0051656	establishment of organelle localization	59	0	0.49	0.0361
GO:0000271	polysaccharide biosynthetic process	317	2	2.62	0.03624	LOC_Os02g19924;LOC_Os10g34710
GO:0042221	response to chemical	1876	18	15.52	0.03637	LOC_Os01g09580;LOC_Os01g33040;LOC_Os01g54990;LOC_Os02g06640;LOC_Os02g19924;LOC_Os02g48360;LOC_Os03g52700;LOC_Os03g53880;LOC_Os05g06890;LOC_Os05g29030;LOC_Os07g22710;LOC_Os07g49270;LOC_Os08g34280;LOC_Os08g44050;LOC_Os10g34710;LOC_Os10g41360;LOC_Os11g16540;LOC_Os12g24170
GO:0065003	macromolecular complex assembly	410	3	3.39	0.03638	LOC_Os01g67100;LOC_Os07g22710;LOC_Os10g34710
GO:0010232	vascular transport	10	0	0.08	0.0366
GO:0010233	phloem transport	10	0	0.08	0.0366
GO:0051168	nuclear export	60	1	0.5	0.03665	LOC_Os08g34280
GO:0007276	gamete generation	76	0	0.63	0.03722
GO:0010599	production of lsiRNA involved in RNA int...	6	0	0.05	0.03723
GO:1902182	shoot apical meristem development	6	0	0.05	0.03723
GO:1902183	regulation of shoot apical meristem deve...	6	0	0.05	0.03723
GO:0035019	somatic stem cell maintenance	6	0	0.05	0.03723
GO:0010200	response to chitin	196	2	1.62	0.03769	LOC_Os07g22710;LOC_Os08g34280
GO:0043648	dicarboxylic acid metabolic process	32	0	0.26	0.0379
GO:0048583	regulation of response to stimulus	541	6	4.48	0.03791	LOC_Os01g09580;LOC_Os02g03840;LOC_Os08g34280;LOC_Os08g44050;LOC_Os10g34710;LOC_Os10g41360
GO:0010498	proteasomal protein catabolic process	151	0	1.25	0.03802
GO:0050789	regulation of biological process	2351	19	19.45	0.03829	LOC_Os01g01689;LOC_Os01g09580;LOC_Os01g33040;LOC_Os01g54990;LOC_Os01g67100;LOC_Os02g03840;LOC_Os02g19924;LOC_Os02g48360;LOC_Os03g52700;LOC_Os03g53880;LOC_Os05g08810;LOC_Os07g22710;LOC_Os08g21590;LOC_Os08g34280;LOC_Os08g44050;LOC_Os10g34710;LOC_Os10g41360;LOC_Os11g16540;LOC_Os12g24170
GO:0051262	protein tetramerization	7	0	0.06	0.03862
GO:0019941	modification-dependent protein catabolic...	192	2	1.59	0.03899	LOC_Os02g06640;LOC_Os10g41360
GO:0043632	modification-dependent macromolecule cat...	192	2	1.59	0.03899	LOC_Os02g06640;LOC_Os10g41360
GO:0044267	cellular protein metabolic process	1569	16	12.98	0.03975	LOC_Os01g01689;LOC_Os01g09580;LOC_Os01g33040;LOC_Os02g06640;LOC_Os02g48360;LOC_Os03g52700;LOC_Os03g53880;LOC_Os04g40400;LOC_Os05g08810;LOC_Os05g29030;LOC_Os07g22710;LOC_Os08g21590;LOC_Os08g34280;LOC_Os08g44050;LOC_Os10g34710;LOC_Os10g41360
GO:0046777	protein autophosphorylation	149	1	1.23	0.03978	LOC_Os07g22710
GO:0051130	positive regulation of cellular componen...	153	2	1.27	0.03993	LOC_Os01g01689;LOC_Os08g34280
GO:0032984	macromolecular complex disassembly	38	0	0.31	0.03999
GO:0043241	protein complex disassembly	38	0	0.31	0.03999
GO:0090066	regulation of anatomical structure size	146	0	1.21	0.04002
GO:0032535	regulation of cellular component size	146	0	1.21	0.04002
GO:0043244	regulation of protein complex disassembl...	31	0	0.26	0.04133
GO:0070271	protein complex biogenesis	395	3	3.27	0.04153	LOC_Os01g67100;LOC_Os07g22710;LOC_Os10g34710
GO:0033692	cellular polysaccharide biosynthetic pro...	252	2	2.08	0.04157	LOC_Os02g19924;LOC_Os10g34710
GO:0045229	external encapsulating structure organiz...	469	3	3.88	0.04177	LOC_Os02g03840;LOC_Os08g34280;LOC_Os12g24170
GO:0006544	glycine metabolic process	32	1	0.26	0.04267	LOC_Os02g19924
GO:0008380	RNA splicing	190	1	1.57	0.0428	LOC_Os08g34280
GO:0009066	aspartate family amino acid metabolic pr...	83	0	0.69	0.04287
GO:0019748	secondary metabolic process	305	3	2.52	0.04306	LOC_Os02g19924;LOC_Os08g34280;LOC_Os12g24170
GO:0048437	floral organ development	380	1	3.14	0.04334	LOC_Os08g34280
GO:0052541	plant-type cell wall cellulose metabolic...	35	1	0.29	0.04352	LOC_Os02g03840
GO:0009174	pyrimidine ribonucleoside monophosphate ...	9	0	0.07	0.04384
GO:0046049	UMP metabolic process	9	0	0.07	0.04384
GO:0006222	UMP biosynthetic process	9	0	0.07	0.04384
GO:0043248	proteasome assembly	99	0	0.82	0.04385
GO:0048598	embryonic morphogenesis	9	0	0.07	0.044
GO:0010638	positive regulation of organelle organiz...	151	2	1.25	0.04417	LOC_Os01g01689;LOC_Os08g34280
GO:0048523	negative regulation of cellular process	564	4	4.67	0.04593	LOC_Os01g09580;LOC_Os02g48360;LOC_Os03g52700;LOC_Os10g41360
GO:0009887	organ morphogenesis	397	4	3.28	0.04635	LOC_Os01g01689;LOC_Os01g33040;LOC_Os08g44050;LOC_Os10g34710
GO:0048830	adventitious root development	9	1	0.07	0.04668	LOC_Os02g19924
GO:0048863	stem cell differentiation	64	0	0.53	0.04672
GO:0009657	plastid organization	207	2	1.71	0.04696	LOC_Os08g34280;LOC_Os10g34710
GO:0019682	glyceraldehyde-3-phosphate metabolic pro...	77	1	0.64	0.04706	LOC_Os02g19924
GO:0019288	isopentenyl diphosphate biosynthetic pro...	77	1	0.64	0.04706	LOC_Os02g19924
GO:0009250	glucan biosynthetic process	185	2	1.53	0.04734	LOC_Os02g19924;LOC_Os10g34710
GO:0051049	regulation of transport	123	1	1.02	0.04747	LOC_Os07g22710
GO:0044242	cellular lipid catabolic process	144	2	1.19	0.04851	LOC_Os08g34280;LOC_Os08g44050
GO:0019362	pyridine nucleotide metabolic process	81	2	0.67	0.04877	LOC_Os02g19924;LOC_Os10g34710
GO:0046496	nicotinamide nucleotide metabolic proces...	81	2	0.67	0.04877	LOC_Os02g19924;LOC_Os10g34710
GO:0046794	transport of virus	8	0	0.07	0.04899
GO:0010501	RNA secondary structure unwinding	15	1	0.12	0.04909	LOC_Os08g34280
GO:0009700	indole phytoalexin biosynthetic process	10	0	0.08	0.0491
GO:0046217	indole phytoalexin metabolic process	10	0	0.08	0.0491
GO:0009555	pollen development	238	7	1.97	0.04923	LOC_Os01g33040;LOC_Os01g67100;LOC_Os05g08810;LOC_Os08g21590;LOC_Os08g34280;LOC_Os10g14180;LOC_Os10g34710
GO:0007126	meiotic nuclear division	145	1	1.2	0.05002	LOC_Os01g01689
GO:0044273	sulfur compound catabolic process	15	0	0.12	0.05004
GO:0051093	negative regulation of developmental pro...	181	1	1.5	0.05103	LOC_Os08g34280
GO:0016145	S-glycoside catabolic process	9	0	0.07	0.05153
GO:0019762	glucosinolate catabolic process	9	0	0.07	0.05153
GO:0019759	glycosinolate catabolic process	9	0	0.07	0.05153
GO:0051016	barbed-end actin filament capping	7	0	0.06	0.05186
GO:0044766	multi-organism transport	10	0	0.08	0.05221
GO:0080090	regulation of primary metabolic process	1040	12	8.6	0.05238	LOC_Os01g01689;LOC_Os01g09580;LOC_Os01g33040;LOC_Os01g54990;LOC_Os01g67100;LOC_Os02g03840;LOC_Os02g48360;LOC_Os03g52700;LOC_Os03g53880;LOC_Os08g34280;LOC_Os08g44050;LOC_Os10g34710
GO:0006400	tRNA modification	18	1	0.15	0.0528	LOC_Os08g34280
GO:0006338	chromatin remodeling	26	1	0.22	0.05285	LOC_Os01g67100
GO:0034968	histone lysine methylation	175	3	1.45	0.05316	LOC_Os01g09580;LOC_Os02g48360;LOC_Os08g34280
GO:0006740	NADPH regeneration	71	2	0.59	0.05317	LOC_Os02g19924;LOC_Os10g34710
GO:0006098	pentose-phosphate shunt	71	2	0.59	0.05317	LOC_Os02g19924;LOC_Os10g34710
GO:0043624	cellular protein complex disassembly	23	0	0.19	0.05327
GO:0016570	histone modification	304	7	2.51	0.05352	LOC_Os01g01689;LOC_Os01g09580;LOC_Os01g33040;LOC_Os02g48360;LOC_Os03g52700;LOC_Os03g53880;LOC_Os08g34280
GO:0051707	response to other organism	926	8	7.66	0.05362	LOC_Os01g09580;LOC_Os01g67100;LOC_Os02g19924;LOC_Os03g52700;LOC_Os08g34280;LOC_Os08g44050;LOC_Os10g34710;LOC_Os10g41360
GO:0043207	response to external biotic stimulus	926	8	7.66	0.05362	LOC_Os01g09580;LOC_Os01g67100;LOC_Os02g19924;LOC_Os03g52700;LOC_Os08g34280;LOC_Os08g44050;LOC_Os10g34710;LOC_Os10g41360
GO:0009694	jasmonic acid metabolic process	67	1	0.55	0.0537	LOC_Os02g19924
GO:0016051	carbohydrate biosynthetic process	472	3	3.9	0.05371	LOC_Os02g19924;LOC_Os08g34280;LOC_Os10g34710
GO:0046686	response to cadmium ion	376	4	3.11	0.05416	LOC_Os02g48360;LOC_Os07g22710;LOC_Os08g34280;LOC_Os10g34710
GO:0051028	mRNA transport	54	1	0.45	0.05474	LOC_Os08g34280
GO:0071472	cellular response to salt stress	9	0	0.07	0.05574
GO:0051603	proteolysis involved in cellular protein...	248	2	2.05	0.05577	LOC_Os02g06640;LOC_Os10g41360
GO:0010074	maintenance of meristem identity	53	0	0.44	0.05706
GO:0006461	protein complex assembly	392	3	3.24	0.05715	LOC_Os01g67100;LOC_Os07g22710;LOC_Os10g34710
GO:0010089	xylem development	43	0	0.36	0.05753
GO:0009607	response to biotic stimulus	927	8	7.67	0.05777	LOC_Os01g09580;LOC_Os01g67100;LOC_Os02g19924;LOC_Os03g52700;LOC_Os08g34280;LOC_Os08g44050;LOC_Os10g34710;LOC_Os10g41360
GO:0022411	cellular component disassembly	43	0	0.36	0.05802
GO:0016043	cellular component organization	2055	18	17	0.05819	LOC_Os01g01689;LOC_Os01g09580;LOC_Os01g33040;LOC_Os01g67100;LOC_Os02g03840;LOC_Os02g19924;LOC_Os02g48360;LOC_Os03g52700;LOC_Os03g53880;LOC_Os04g42330;LOC_Os05g08810;LOC_Os07g22710;LOC_Os08g21590;LOC_Os08g34280;LOC_Os08g44050;LOC_Os10g34710;LOC_Os10g41360;LOC_Os12g24170
GO:0007164	establishment of tissue polarity	9	0	0.07	0.05824
GO:0046474	glycerophospholipid biosynthetic process	52	2	0.43	0.05826	LOC_Os05g08810;LOC_Os08g21590
GO:0009826	unidimensional cell growth	361	3	2.99	0.05833	LOC_Os05g08810;LOC_Os07g22710;LOC_Os08g21590
GO:0071470	cellular response to osmotic stress	22	0	0.18	0.05883
GO:0007005	mitochondrion organization	50	0	0.41	0.05989
GO:0032958	inositol phosphate biosynthetic process	21	0	0.17	0.0605
GO:0033517	myo-inositol hexakisphosphate metabolic ...	21	0	0.17	0.0605
GO:0010264	myo-inositol hexakisphosphate biosynthet...	21	0	0.17	0.0605
GO:0010161	red light signaling pathway	10	0	0.08	0.06086
GO:0071491	cellular response to red light	10	0	0.08	0.06086
GO:0048646	anatomical structure formation involved ...	336	2	2.78	0.06112	LOC_Os01g33040;LOC_Os08g34280
GO:0009240	isopentenyl diphosphate biosynthetic pro...	78	1	0.65	0.06289	LOC_Os02g19924
GO:0046490	isopentenyl diphosphate metabolic proces...	78	1	0.65	0.06289	LOC_Os02g19924
GO:0019953	sexual reproduction	94	0	0.78	0.06339
GO:0010014	meristem initiation	116	0	0.96	0.06368
GO:0044257	cellular protein catabolic process	264	2	2.18	0.06429	LOC_Os02g06640;LOC_Os10g41360
GO:0052544	defense response by callose deposition i...	25	0	0.21	0.06471
GO:0052482	defense response by cell wall thickening	25	0	0.21	0.06471
GO:0048653	anther development	79	1	0.65	0.06476	LOC_Os08g34280
GO:0050832	defense response to fungus	237	2	1.96	0.06484	LOC_Os01g09580;LOC_Os08g34280
GO:1901700	response to oxygen-containing compound	1327	14	10.98	0.06488	LOC_Os01g09580;LOC_Os02g06640;LOC_Os02g19924;LOC_Os02g48360;LOC_Os03g52700;LOC_Os05g06890;LOC_Os05g29030;LOC_Os07g22710;LOC_Os07g49270;LOC_Os08g34280;LOC_Os08g44050;LOC_Os10g34710;LOC_Os10g41360;LOC_Os12g24170
GO:0009084	glutamine family amino acid biosynthetic...	13	0	0.11	0.06489
GO:0048366	leaf development	382	4	3.16	0.0652	LOC_Os01g67100;LOC_Os08g34280;LOC_Os08g44050;LOC_Os10g34710
GO:0009817	defense response to fungus, incompatible...	16	0	0.13	0.06637
GO:0006405	RNA export from nucleus	56	1	0.46	0.06657	LOC_Os08g34280
GO:0010555	response to mannitol	11	0	0.09	0.06668
GO:0009735	response to cytokinin	86	0	0.71	0.06707
GO:0006096	glycolytic process	139	2	1.15	0.06713	LOC_Os02g48360;LOC_Os08g34280
GO:1901879	regulation of protein depolymerization	16	0	0.13	0.06746
GO:0051494	negative regulation of cytoskeleton orga...	16	0	0.13	0.06746
GO:0006970	response to osmotic stress	595	7	4.92	0.06784	LOC_Os01g09580;LOC_Os02g19924;LOC_Os05g08810;LOC_Os05g29030;LOC_Os07g22710;LOC_Os08g21590;LOC_Os08g34280
GO:0006862	nucleotide transport	58	1	0.48	0.06785	LOC_Os02g06010
GO:0015766	disaccharide transport	6	0	0.05	0.06809
GO:0009173	pyrimidine ribonucleoside monophosphate ...	10	0	0.08	0.06813
GO:0031667	response to nutrient levels	162	1	1.34	0.06836	LOC_Os08g44050
GO:0046486	glycerolipid metabolic process	86	2	0.71	0.06849	LOC_Os05g08810;LOC_Os08g21590
GO:0042430	indole-containing compound metabolic pro...	76	1	0.63	0.06877	LOC_Os02g19924
GO:0018105	peptidyl-serine phosphorylation	12	1	0.1	0.06883	LOC_Os01g09580
GO:0018209	peptidyl-serine modification	12	1	0.1	0.06883	LOC_Os01g09580
GO:0048522	positive regulation of cellular process	518	9	4.29	0.06886	LOC_Os01g01689;LOC_Os01g09580;LOC_Os01g67100;LOC_Os03g52700;LOC_Os08g21590;LOC_Os08g34280;LOC_Os08g44050;LOC_Os10g34710;LOC_Os11g16540
GO:0006739	NADP metabolic process	78	2	0.65	0.06947	LOC_Os02g19924;LOC_Os10g34710
GO:0080092	regulation of pollen tube growth	26	1	0.22	0.06984	LOC_Os07g22710
GO:0010769	regulation of cell morphogenesis involve...	26	1	0.22	0.06984	LOC_Os07g22710
GO:0032506	cytokinetic process	152	2	1.26	0.07013	LOC_Os01g09580;LOC_Os01g33040
GO:0008643	carbohydrate transport	30	0	0.25	0.07075
GO:0008652	cellular amino acid biosynthetic process	265	2	2.19	0.07112	LOC_Os02g19924;LOC_Os12g24170
GO:0043623	cellular protein complex assembly	323	2	2.67	0.07115	LOC_Os07g22710;LOC_Os10g34710
GO:0033993	response to lipid	598	8	4.95	0.07279	LOC_Os02g19924;LOC_Os05g06890;LOC_Os05g29030;LOC_Os07g22710;LOC_Os07g49270;LOC_Os08g34280;LOC_Os08g44050;LOC_Os10g34710
GO:1901264	carbohydrate derivative transport	30	1	0.25	0.07289	LOC_Os02g06010
GO:0007140	male meiosis	14	0	0.12	0.07355
GO:0009691	cytokinin biosynthetic process	8	0	0.07	0.0737
GO:0006796	phosphate-containing compound metabolic ...	1153	16	9.54	0.07376	LOC_Os01g01689;LOC_Os01g09580;LOC_Os01g33040;LOC_Os01g67100;LOC_Os02g19924;LOC_Os02g48360;LOC_Os03g53880;LOC_Os05g06890;LOC_Os05g08810;LOC_Os05g29030;LOC_Os06g09320;LOC_Os07g22710;LOC_Os07g49270;LOC_Os08g21590;LOC_Os08g44050;LOC_Os10g34710
GO:0010647	positive regulation of cell communicatio...	53	1	0.44	0.07404	LOC_Os10g34710
GO:0023056	positive regulation of signaling	53	1	0.44	0.07404	LOC_Os10g34710
GO:0009967	positive regulation of signal transducti...	53	1	0.44	0.07404	LOC_Os10g34710
GO:0043269	regulation of ion transport	95	1	0.79	0.07408	LOC_Os07g22710
GO:1901606	alpha-amino acid catabolic process	64	1	0.53	0.0743	LOC_Os02g19924
GO:0006364	rRNA processing	100	2	0.83	0.07434	LOC_Os08g05880;LOC_Os10g34710
GO:0016072	rRNA metabolic process	100	2	0.83	0.07434	LOC_Os08g05880;LOC_Os10g34710
GO:0006793	phosphorus metabolic process	1202	17	9.94	0.07445	LOC_Os01g01689;LOC_Os01g09580;LOC_Os01g33040;LOC_Os01g67100;LOC_Os02g19924;LOC_Os02g48360;LOC_Os03g53880;LOC_Os05g06890;LOC_Os05g08810;LOC_Os05g29030;LOC_Os06g09320;LOC_Os07g22710;LOC_Os07g49270;LOC_Os08g21590;LOC_Os08g44050;LOC_Os10g34710;LOC_Os12g24170
GO:0010243	response to organonitrogen compound	217	2	1.8	0.07464	LOC_Os07g22710;LOC_Os08g34280
GO:0007010	cytoskeleton organization	369	4	3.05	0.07474	LOC_Os01g09580;LOC_Os01g33040;LOC_Os04g42330;LOC_Os07g22710
GO:0051026	chiasma assembly	7	0	0.06	0.07509
GO:0046471	phosphatidylglycerol metabolic process	24	0	0.2	0.07589
GO:0006655	phosphatidylglycerol biosynthetic proces...	24	0	0.2	0.07589
GO:0006520	cellular amino acid metabolic process	386	2	3.19	0.07603	LOC_Os02g19924;LOC_Os12g24170
GO:0045492	xylan biosynthetic process	68	0	0.56	0.07624
GO:0010639	negative regulation of organelle organiz...	26	0	0.22	0.07672
GO:0051129	negative regulation of cellular componen...	26	0	0.22	0.07672
GO:0009404	toxin metabolic process	86	0	0.71	0.07673
GO:0006406	mRNA export from nucleus	52	1	0.43	0.07753	LOC_Os08g34280
GO:0007017	microtubule-based process	208	3	1.72	0.07809	LOC_Os01g09580;LOC_Os01g33040;LOC_Os04g42330
GO:0045682	regulation of epidermis development	19	1	0.16	0.07861	LOC_Os08g44050
GO:0000911	cytokinesis by cell plate formation	151	2	1.25	0.07867	LOC_Os01g09580;LOC_Os01g33040
GO:1902410	mitotic cytokinetic process	151	2	1.25	0.07867	LOC_Os01g09580;LOC_Os01g33040
GO:0000281	mitotic cytokinesis	151	2	1.25	0.07867	LOC_Os01g09580;LOC_Os01g33040
GO:1901701	cellular response to oxygen-containing c...	670	6	5.54	0.07873	LOC_Os02g19924;LOC_Os03g52700;LOC_Os07g22710;LOC_Os08g44050;LOC_Os10g34710;LOC_Os12g24170
GO:0006820	anion transport	310	3	2.56	0.07902	LOC_Os02g06010;LOC_Os07g22710;LOC_Os08g44050
GO:0010076	maintenance of floral meristem identity	6	0	0.05	0.07977
GO:0009651	response to salt stress	527	6	4.36	0.08	LOC_Os02g19924;LOC_Os05g08810;LOC_Os05g29030;LOC_Os07g22710;LOC_Os08g21590;LOC_Os08g34280
GO:0050794	regulation of cellular process	2009	18	16.62	0.08019	LOC_Os01g01689;LOC_Os01g09580;LOC_Os01g33040;LOC_Os01g54990;LOC_Os01g67100;LOC_Os02g03840;LOC_Os02g19924;LOC_Os02g48360;LOC_Os03g52700;LOC_Os03g53880;LOC_Os05g08810;LOC_Os07g22710;LOC_Os08g21590;LOC_Os08g34280;LOC_Os08g44050;LOC_Os10g34710;LOC_Os10g41360;LOC_Os11g16540
GO:0016143	S-glycoside metabolic process	94	1	0.78	0.08039	LOC_Os02g19924
GO:0019760	glucosinolate metabolic process	94	1	0.78	0.08039	LOC_Os02g19924
GO:0019757	glycosinolate metabolic process	94	1	0.78	0.08039	LOC_Os02g19924
GO:0009856	pollination	239	1	1.98	0.08048	LOC_Os07g22710
GO:0044706	multi-multicellular organism process	239	1	1.98	0.08048	LOC_Os07g22710
GO:0043900	regulation of multi-organism process	108	1	0.89	0.08087	LOC_Os07g22710
GO:0042545	cell wall modification	185	0	1.53	0.08103
GO:0051261	protein depolymerization	20	0	0.17	0.08173
GO:0045017	glycerolipid biosynthetic process	59	2	0.49	0.08175	LOC_Os05g08810;LOC_Os08g21590
GO:0040007	growth	729	9	6.03	0.08199	LOC_Os01g67100;LOC_Os02g19924;LOC_Os05g08810;LOC_Os07g22710;LOC_Os08g21590;LOC_Os08g44050;LOC_Os10g34710;LOC_Os10g41360;LOC_Os12g24170
GO:0044702	single organism reproductive process	1159	13	9.59	0.08238	LOC_Os01g01689;LOC_Os01g33040;LOC_Os01g54990;LOC_Os02g03840;LOC_Os02g48360;LOC_Os03g52700;LOC_Os07g22710;LOC_Os07g49270;LOC_Os08g21590;LOC_Os08g34280;LOC_Os08g44050;LOC_Os10g34710;Rice_newGene_9243
GO:0009902	chloroplast relocation	54	0	0.45	0.08281
GO:0051667	establishment of plastid localization	54	0	0.45	0.08281
GO:0051644	plastid localization	54	0	0.45	0.08281
GO:0006650	glycerophospholipid metabolic process	76	2	0.63	0.08282	LOC_Os05g08810;LOC_Os08g21590
GO:0030163	protein catabolic process	274	2	2.27	0.08304	LOC_Os02g06640;LOC_Os10g41360
GO:0042754	negative regulation of circadian rhythm	14	1	0.12	0.0834	LOC_Os08g34280
GO:0009662	etioplast organization	14	1	0.12	0.0834	LOC_Os08g34280
GO:0043412	macromolecule modification	1297	17	10.73	0.08351	LOC_Os01g01689;LOC_Os01g09580;LOC_Os01g33040;LOC_Os01g67100;LOC_Os02g06640;LOC_Os02g48360;LOC_Os03g52700;LOC_Os03g53880;LOC_Os05g08810;LOC_Os05g29030;LOC_Os07g22710;LOC_Os08g05880;LOC_Os08g21590;LOC_Os08g34280;LOC_Os08g44050;LOC_Os10g34710;LOC_Os10g41360
GO:0006898	receptor-mediated endocytosis	7	0	0.06	0.08381
GO:0009082	branched-chain amino acid biosynthetic p...	8	0	0.07	0.08394
GO:0051567	histone H3-K9 methylation	122	2	1.01	0.08455	LOC_Os01g09580;LOC_Os02g48360
GO:0048511	rhythmic process	114	1	0.94	0.08485	LOC_Os08g34280
GO:0051649	establishment of localization in cell	790	4	6.54	0.08523	LOC_Os02g03840;LOC_Os08g34280;LOC_Os08g44050;LOC_Os10g34710
GO:0080136	priming of cellular response to stress	6	0	0.05	0.08539
GO:0009130	pyrimidine nucleoside monophosphate bios...	10	0	0.08	0.08615
GO:0042732	D-xylose metabolic process	16	0	0.13	0.08654
GO:0043405	regulation of MAP kinase activity	12	0	0.1	0.08692
GO:0043408	regulation of MAPK cascade	12	0	0.1	0.08692
GO:0048015	phosphatidylinositol-mediated signaling	6	2	0.05	0.08798	LOC_Os05g08810;LOC_Os08g21590
GO:0048017	inositol lipid-mediated signaling	6	2	0.05	0.08798	LOC_Os05g08810;LOC_Os08g21590
GO:0090421	embryonic meristem initiation	50	0	0.41	0.08813
GO:0007155	cell adhesion	77	0	0.64	0.08855
GO:0022610	biological adhesion	77	0	0.64	0.08855
GO:0080190	lateral growth	6	0	0.05	0.08866
GO:0080117	secondary growth	6	0	0.05	0.08866
GO:0071103	DNA conformation change	71	2	0.59	0.08951	LOC_Os01g67100;LOC_Os08g34280
GO:0030837	negative regulation of actin filament po...	11	0	0.09	0.0912
GO:0051693	actin filament capping	11	0	0.09	0.0912
GO:0015700	arsenite transport	8	0	0.07	0.09259
GO:0048438	floral whorl development	337	2	2.79	0.09261	LOC_Os08g34280;LOC_Os10g34710
GO:0045596	negative regulation of cell differentiat...	82	0	0.68	0.09277
GO:0019538	protein metabolic process	1689	16	13.97	0.0928	LOC_Os01g01689;LOC_Os01g09580;LOC_Os01g33040;LOC_Os02g06640;LOC_Os02g48360;LOC_Os03g52700;LOC_Os03g53880;LOC_Os04g40400;LOC_Os05g08810;LOC_Os05g29030;LOC_Os07g22710;LOC_Os08g21590;LOC_Os08g34280;LOC_Os08g44050;LOC_Os10g34710;LOC_Os10g41360
GO:0006766	vitamin metabolic process	47	1	0.39	0.09322	LOC_Os02g19924
GO:0080135	regulation of cellular response to stres...	198	3	1.64	0.09334	LOC_Os02g03840;LOC_Os08g34280;LOC_Os08g44050
GO:0009867	jasmonic acid mediated signaling pathway	159	2	1.32	0.09367	LOC_Os02g19924;LOC_Os08g44050
GO:0071395	cellular response to jasmonic acid stimu...	159	2	1.32	0.09367	LOC_Os02g19924;LOC_Os08g44050
GO:0010413	glucuronoxylan metabolic process	67	0	0.55	0.09376
GO:0009561	megagametogenesis	92	1	0.76	0.09401	LOC_Os01g33040
GO:1990267	response to transition metal nanoparticl...	57	1	0.47	0.09404	LOC_Os08g34280
GO:0019216	regulation of lipid metabolic process	27	0	0.22	0.09433
GO:0097306	cellular response to alcohol	261	3	2.16	0.09439	LOC_Os02g19924;LOC_Os07g22710;LOC_Os10g34710
GO:0048466	androecium development	132	1	1.09	0.0948	LOC_Os08g34280
GO:0048443	stamen development	132	1	1.09	0.0948	LOC_Os08g34280
GO:0031668	cellular response to extracellular stimu...	171	2	1.41	0.09503	LOC_Os02g19924;LOC_Os08g44050
GO:0071496	cellular response to external stimulus	171	2	1.41	0.09503	LOC_Os02g19924;LOC_Os08g44050
GO:0044550	secondary metabolite biosynthetic proces...	170	2	1.41	0.09509	LOC_Os02g19924;LOC_Os08g34280
GO:0006559	L-phenylalanine catabolic process	6	1	0.05	0.09593	LOC_Os02g19924
GO:1902222	erythrose 4-phosphate/phosphoenolpyruvat...	6	1	0.05	0.09593	LOC_Os02g19924
GO:0010448	vegetative meristem growth	6	1	0.05	0.09642	LOC_Os01g67100
GO:0080186	developmental vegetative growth	6	1	0.05	0.09642	LOC_Os01g67100
GO:0006188	IMP biosynthetic process	6	1	0.05	0.09658	LOC_Os07g49270
GO:0046040	IMP metabolic process	6	1	0.05	0.09658	LOC_Os07g49270
GO:0019685	photosynthesis, dark reaction	12	0	0.1	0.09659
GO:0015977	carbon fixation	12	0	0.1	0.09659
GO:0072337	modified amino acid transport	6	0	0.05	0.0967
GO:0072524	pyridine-containing compound metabolic p...	84	2	0.69	0.09681	LOC_Os02g19924;LOC_Os10g34710
GO:0000160	phosphorelay signal transduction system	99	0	0.82	0.09683
GO:0045491	xylan metabolic process	85	0	0.7	0.09736
GO:0032312	regulation of ARF GTPase activity	6	0	0.05	0.09763
GO:0035670	plant-type ovary development	100	1	0.83	0.09766	LOC_Os08g34280
GO:0000398	mRNA splicing, via spliceosome	83	1	0.69	0.09938	LOC_Os08g34280
GO:0006468	protein phosphorylation	392	5	3.24	0.09945	LOC_Os01g01689;LOC_Os01g09580;LOC_Os01g33040;LOC_Os03g53880;LOC_Os07g22710
GO:0016579	protein deubiquitination	32	2	0.26	0.09947	LOC_Os01g09580;LOC_Os03g52700
GO:0048285	organelle fission	190	1	1.57	0.10007	LOC_Os01g01689
GO:0061024	membrane organization	266	3	2.2	0.10018	LOC_Os02g03840;LOC_Os08g44050;LOC_Os10g34710
GO:0034637	cellular carbohydrate biosynthetic proce...	276	2	2.28	0.10055	LOC_Os02g19924;LOC_Os10g34710
GO:0006084	acetyl-CoA metabolic process	57	2	0.47	0.10056	LOC_Os02g48360;LOC_Os12g24170
GO:0051788	response to misfolded protein	93	0	0.77	0.10076
GO:0032957	inositol trisphosphate metabolic process	8	1	0.07	0.10124	LOC_Os05g08810
GO:0071545	inositol phosphate catabolic process	8	1	0.07	0.10124	LOC_Os05g08810
GO:0046855	inositol phosphate dephosphorylation	8	1	0.07	0.10124	LOC_Os05g08810
GO:0046838	phosphorylated carbohydrate dephosphoryl...	8	1	0.07	0.10124	LOC_Os05g08810
GO:0009864	induced systemic resistance, jasmonic ac...	15	0	0.12	0.10149
GO:0048645	organ formation	225	0	1.86	0.10162
GO:0009914	hormone transport	97	0	0.8	0.10179
GO:0046503	glycerolipid catabolic process	6	0	0.05	0.1021
GO:0042752	regulation of circadian rhythm	43	1	0.36	0.10248	LOC_Os08g34280
GO:0009873	ethylene-activated signaling pathway	81	0	0.67	0.1026
GO:0009846	pollen germination	48	0	0.4	0.10284
GO:0006950	response to stress	2039	18	16.87	0.10418	LOC_Os01g01689;LOC_Os01g09580;LOC_Os01g67100;LOC_Os02g03840;LOC_Os02g19924;LOC_Os03g52700;LOC_Os03g53880;LOC_Os05g06890;LOC_Os05g08810;LOC_Os05g29030;LOC_Os07g22710;LOC_Os08g21590;LOC_Os08g34280;LOC_Os08g44050;LOC_Os10g34710;LOC_Os10g41360;LOC_Os11g16540;LOC_Os12g24170
GO:0016197	endosomal transport	27	0	0.22	0.1043
GO:0009793	embryo development ending in seed dorman...	351	4	2.9	0.10483	LOC_Os02g48360;LOC_Os03g52700;LOC_Os07g49270;Rice_newGene_9243
GO:0009991	response to extracellular stimulus	182	2	1.51	0.10552	LOC_Os02g19924;LOC_Os08g44050
GO:0016569	covalent chromatin modification	341	7	2.82	0.10623	LOC_Os01g01689;LOC_Os01g09580;LOC_Os01g33040;LOC_Os02g48360;LOC_Os03g52700;LOC_Os03g53880;LOC_Os08g34280
GO:0010155	regulation of proton transport	31	0	0.26	0.10629
GO:2000030	regulation of response to red or far red...	17	0	0.14	0.10671
GO:0035404	histone-serine phosphorylation	11	1	0.09	0.10702	LOC_Os01g09580
GO:0009913	epidermal cell differentiation	418	10	3.46	0.1078	LOC_Os01g01689;LOC_Os01g33040;LOC_Os01g67100;LOC_Os05g08810;LOC_Os07g22710;LOC_Os08g21590;LOC_Os08g44050;LOC_Os10g34710;LOC_Os10g41360;LOC_Os12g24170
GO:0030855	epithelial cell differentiation	418	10	3.46	0.1078	LOC_Os01g01689;LOC_Os01g33040;LOC_Os01g67100;LOC_Os05g08810;LOC_Os07g22710;LOC_Os08g21590;LOC_Os08g44050;LOC_Os10g34710;LOC_Os10g41360;LOC_Os12g24170
GO:0009870	defense response signaling pathway, resi...	16	0	0.13	0.10858
GO:0044265	cellular macromolecule catabolic process	328	3	2.71	0.10874	LOC_Os02g06640;LOC_Os10g41360;LOC_Os11g16540
GO:0016310	phosphorylation	594	9	4.91	0.10896	LOC_Os01g01689;LOC_Os01g09580;LOC_Os01g33040;LOC_Os02g48360;LOC_Os03g53880;LOC_Os05g08810;LOC_Os07g22710;LOC_Os08g21590;LOC_Os08g44050
GO:0006996	organelle organization	1277	12	10.56	0.10934	LOC_Os01g01689;LOC_Os01g09580;LOC_Os01g33040;LOC_Os01g67100;LOC_Os02g48360;LOC_Os03g52700;LOC_Os03g53880;LOC_Os04g42330;LOC_Os07g22710;LOC_Os08g34280;LOC_Os08g44050;LOC_Os10g34710
GO:0016036	cellular response to phosphate starvatio...	66	0	0.55	0.11017
GO:0048518	positive regulation of biological proces...	700	10	5.79	0.11179	LOC_Os01g01689;LOC_Os01g09580;LOC_Os01g67100;LOC_Os02g03840;LOC_Os03g52700;LOC_Os08g21590;LOC_Os08g34280;LOC_Os08g44050;LOC_Os10g34710;LOC_Os11g16540
GO:0009963	positive regulation of flavonoid biosynt...	41	1	0.34	0.1136	LOC_Os02g03840
GO:0034470	ncRNA processing	130	3	1.08	0.11396	LOC_Os08g05880;LOC_Os08g34280;LOC_Os10g34710
GO:0043407	negative regulation of MAP kinase activi...	9	0	0.07	0.11487
GO:0043409	negative regulation of MAPK cascade	9	0	0.07	0.11487
GO:1902532	negative regulation of intracellular sig...	9	0	0.07	0.11487
GO:0006558	L-phenylalanine metabolic process	8	1	0.07	0.11536	LOC_Os02g19924
GO:1902221	erythrose 4-phosphate/phosphoenolpyruvat...	8	1	0.07	0.11536	LOC_Os02g19924
GO:0046174	polyol catabolic process	10	1	0.08	0.11572	LOC_Os05g08810
GO:0051321	meiotic cell cycle	179	2	1.48	0.11702	LOC_Os01g01689;LOC_Os01g33040
GO:0009908	flower development	670	6	5.54	0.11717	LOC_Os01g33040;LOC_Os01g54990;LOC_Os02g03840;LOC_Os03g52700;LOC_Os08g34280;LOC_Os10g34710
GO:0000278	mitotic cell cycle	243	4	2.01	0.1176	LOC_Os01g09580;LOC_Os01g33040;LOC_Os01g67100;LOC_Os11g16540
GO:0060284	regulation of cell development	27	1	0.22	0.11767	LOC_Os07g22710
GO:0016049	cell growth	564	7	4.67	0.11771	LOC_Os02g19924;LOC_Os05g08810;LOC_Os07g22710;LOC_Os08g21590;LOC_Os10g34710;LOC_Os10g41360;LOC_Os12g24170
GO:0010072	primary shoot apical meristem specificat...	44	0	0.36	0.11831
GO:0044093	positive regulation of molecular functio...	84	1	0.69	0.11858	LOC_Os10g34710
GO:0071417	cellular response to organonitrogen comp...	9	0	0.07	0.119
GO:0070592	cell wall polysaccharide biosynthetic pr...	71	0	0.59	0.11926
GO:0070589	cellular component macromolecule biosynt...	71	0	0.59	0.11926
GO:0044038	cell wall macromolecule biosynthetic pro...	71	0	0.59	0.11926
GO:0043242	negative regulation of protein complex d...	14	0	0.12	0.11928
GO:1901880	negative regulation of protein depolymer...	14	0	0.12	0.11928
GO:0016925	protein sumoylation	8	0	0.07	0.1195
GO:0051503	adenine nucleotide transport	7	0	0.06	0.12063
GO:0015868	purine ribonucleotide transport	7	0	0.06	0.12063
GO:0010410	hemicellulose metabolic process	94	0	0.78	0.12074
GO:0042181	ketone biosynthetic process	6	0	0.05	0.12097
GO:0048878	chemical homeostasis	156	2	1.29	0.12111	LOC_Os01g09580;LOC_Os10g34710
GO:0032270	positive regulation of cellular protein ...	42	1	0.35	0.12134	LOC_Os08g34280
GO:0071229	cellular response to acid chemical	433	4	3.58	0.12214	LOC_Os02g19924;LOC_Os07g22710;LOC_Os08g44050;LOC_Os10g34710
GO:0010160	formation of organ boundary	27	0	0.22	0.12273
GO:0048859	formation of anatomical boundary	27	0	0.22	0.12273
GO:0015865	purine nucleotide transport	9	0	0.07	0.12316
GO:0031122	cytoplasmic microtubule organization	34	0	0.28	0.12328
GO:0043085	positive regulation of catalytic activit...	83	1	0.69	0.12368	LOC_Os10g34710
GO:0065009	regulation of molecular function	197	2	1.63	0.12378	LOC_Os07g22710;LOC_Os10g34710
GO:0060918	auxin transport	96	0	0.79	0.12397
GO:0009719	response to endogenous stimulus	1075	10	8.89	0.12457	LOC_Os01g09580;LOC_Os01g54990;LOC_Os02g19924;LOC_Os05g06890;LOC_Os05g29030;LOC_Os07g22710;LOC_Os07g49270;LOC_Os08g34280;LOC_Os08g44050;LOC_Os10g34710
GO:0009832	plant-type cell wall biogenesis	111	1	0.92	0.12464	LOC_Os12g24170
GO:1901421	positive regulation of response to alcoh...	45	1	0.37	0.12495	LOC_Os10g34710
GO:0009904	chloroplast accumulation movement	7	0	0.06	0.12522
GO:0042343	indole glucosinolate metabolic process	14	0	0.12	0.12573
GO:0048508	embryonic meristem development	81	0	0.67	0.12597
GO:0007623	circadian rhythm	111	1	0.92	0.12635	LOC_Os08g34280
GO:2000038	regulation of stomatal complex developme...	11	0	0.09	0.12683
GO:0042546	cell wall biogenesis	178	1	1.47	0.12713	LOC_Os12g24170
GO:0060560	developmental growth involved in morphog...	461	5	3.81	0.12731	LOC_Os05g08810;LOC_Os07g22710;LOC_Os08g21590;LOC_Os10g34710;LOC_Os12g24170
GO:0006635	fatty acid beta-oxidation	96	1	0.79	0.12762	LOC_Os08g44050
GO:0051241	negative regulation of multicellular org...	107	1	0.89	0.12782	LOC_Os08g34280
GO:0051726	regulation of cell cycle	157	1	1.3	0.1282	LOC_Os01g67100
GO:0006818	hydrogen transport	57	0	0.47	0.12904
GO:0015992	proton transport	57	0	0.47	0.12904
GO:0010363	regulation of plant-type hypersensitive ...	187	3	1.55	0.12942	LOC_Os02g03840;LOC_Os08g34280;LOC_Os08g44050
GO:0042593	glucose homeostasis	13	0	0.11	0.12948
GO:0006479	protein methylation	201	4	1.66	0.1298	LOC_Os01g09580;LOC_Os02g48360;LOC_Os03g52700;LOC_Os08g34280
GO:0016571	histone methylation	201	4	1.66	0.1298	LOC_Os01g09580;LOC_Os02g48360;LOC_Os03g52700;LOC_Os08g34280
GO:0008213	protein alkylation	201	4	1.66	0.1298	LOC_Os01g09580;LOC_Os02g48360;LOC_Os03g52700;LOC_Os08g34280
GO:1900140	regulation of seedling development	69	1	0.57	0.13022	LOC_Os08g44050
GO:0090487	secondary metabolite catabolic process	70	0	0.58	0.13051
GO:0009407	toxin catabolic process	70	0	0.58	0.13051
GO:0007275	multicellular organismal development	2071	22	17.13	0.13121	LOC_Os01g01689;LOC_Os01g09580;LOC_Os01g33040;LOC_Os01g54990;LOC_Os01g67100;LOC_Os02g03840;LOC_Os02g19924;LOC_Os02g48360;LOC_Os03g52700;LOC_Os03g53880;LOC_Os05g08810;LOC_Os07g22710;LOC_Os07g49270;LOC_Os08g21590;LOC_Os08g34280;LOC_Os08g44050;LOC_Os10g14180;LOC_Os10g34710;LOC_Os10g41360;LOC_Os11g16540;LOC_Os12g24170;Rice_newGene_9243
GO:0044767	single-organism developmental process	2204	23	18.23	0.13121	LOC_Os01g01689;LOC_Os01g09580;LOC_Os01g33040;LOC_Os01g54990;LOC_Os01g67100;LOC_Os02g03840;LOC_Os02g06640;LOC_Os02g19924;LOC_Os02g48360;LOC_Os03g52700;LOC_Os03g53880;LOC_Os05g08810;LOC_Os07g22710;LOC_Os07g49270;LOC_Os08g21590;LOC_Os08g34280;LOC_Os08g44050;LOC_Os10g14180;LOC_Os10g34710;LOC_Os10g41360;LOC_Os11g16540;LOC_Os12g24170;Rice_newGene_9243
GO:0007263	nitric oxide mediated signal transductio...	7	0	0.06	0.13126
GO:0042180	cellular ketone metabolic process	31	0	0.26	0.13136
GO:0006541	glutamine metabolic process	9	0	0.07	0.13273
GO:1901605	alpha-amino acid metabolic process	273	1	2.26	0.13288	LOC_Os02g19924
GO:0010207	photosystem II assembly	35	1	0.29	0.13314	LOC_Os10g34710
GO:0044085	cellular component biogenesis	745	6	6.16	0.13339	LOC_Os01g33040;LOC_Os01g67100;LOC_Os07g22710;LOC_Os08g05880;LOC_Os10g34710;LOC_Os12g24170
GO:0000226	microtubule cytoskeleton organization	196	3	1.62	0.13347	LOC_Os01g09580;LOC_Os01g33040;LOC_Os04g42330
GO:0051606	detection of stimulus	91	0	0.75	0.13409
GO:0048584	positive regulation of response to stimu...	129	1	1.07	0.1349	LOC_Os10g34710
GO:0015772	oligosaccharide transport	7	0	0.06	0.13538
GO:0045927	positive regulation of growth	10	0	0.08	0.13561
GO:0015780	nucleotide-sugar transport	13	1	0.11	0.13607	LOC_Os02g06010
GO:0009620	response to fungus	302	3	2.5	0.13624	LOC_Os01g09580;LOC_Os02g19924;LOC_Os08g34280
GO:0034754	cellular hormone metabolic process	40	1	0.33	0.1364	LOC_Os02g19924
GO:0046907	intracellular transport	717	4	5.93	0.13652	LOC_Os02g03840;LOC_Os08g34280;LOC_Os08g44050;LOC_Os10g34710
GO:0006081	cellular aldehyde metabolic process	117	1	0.97	0.13673	LOC_Os02g19924
GO:0010099	regulation of photomorphogenesis	16	0	0.13	0.1372
GO:0009862	systemic acquired resistance, salicylic ...	112	1	0.93	0.13733	LOC_Os08g44050
GO:0050790	regulation of catalytic activity	158	1	1.31	0.13834	LOC_Os10g34710
GO:2000242	negative regulation of reproductive proc...	67	1	0.55	0.13877	LOC_Os08g34280
GO:0090567	reproductive shoot system development	688	6	5.69	0.13934	LOC_Os01g33040;LOC_Os01g54990;LOC_Os02g03840;LOC_Os03g52700;LOC_Os08g34280;LOC_Os10g34710
GO:0006979	response to oxidative stress	320	2	2.65	0.13998	LOC_Os10g34710;LOC_Os12g24170
GO:0043480	pigment accumulation in tissues	85	0	0.7	0.14004
GO:0043481	anthocyanin accumulation in tissues in r...	85	0	0.7	0.14004
GO:0043473	pigmentation	85	0	0.7	0.14004
GO:0043476	pigment accumulation	85	0	0.7	0.14004
GO:0043478	pigment accumulation in response to UV l...	85	0	0.7	0.14004
GO:0043479	pigment accumulation in tissues in respo...	85	0	0.7	0.14004
GO:0051247	positive regulation of protein metabolic...	52	1	0.43	0.14017	LOC_Os08g34280
GO:0015748	organophosphate ester transport	67	1	0.55	0.14019	LOC_Os02g06010
GO:0055088	lipid homeostasis	6	0	0.05	0.14158
GO:0010268	brassinosteroid homeostasis	6	0	0.05	0.14158
GO:0051239	regulation of multicellular organismal p...	596	6	4.93	0.1428	LOC_Os01g67100;LOC_Os03g52700;LOC_Os07g22710;LOC_Os08g34280;LOC_Os08g44050;LOC_Os12g24170
GO:0044248	cellular catabolic process	778	8	6.44	0.14299	LOC_Os02g06640;LOC_Os02g19924;LOC_Os08g34280;LOC_Os08g44050;LOC_Os10g34710;LOC_Os10g41360;LOC_Os11g16540;LOC_Os12g24170
GO:0071366	cellular response to indolebutyric acid ...	6	0	0.05	0.14354
GO:0052315	phytoalexin biosynthetic process	13	0	0.11	0.1445
GO:0044802	single-organism membrane organization	260	3	2.15	0.14457	LOC_Os02g03840;LOC_Os08g44050;LOC_Os10g34710
GO:0043068	positive regulation of programmed cell d...	12	1	0.1	0.14474	LOC_Os10g34710
GO:0000375	RNA splicing, via transesterification re...	90	1	0.74	0.14511	LOC_Os08g34280
GO:0000377	RNA splicing, via transesterification re...	90	1	0.74	0.14511	LOC_Os08g34280
GO:0090407	organophosphate biosynthetic process	318	5	2.63	0.14523	LOC_Os01g67100;LOC_Os02g19924;LOC_Os05g08810;LOC_Os07g49270;LOC_Os08g21590
GO:0006783	heme biosynthetic process	12	0	0.1	0.14524
GO:0007165	signal transduction	997	11	8.25	0.14526	LOC_Os01g09580;LOC_Os01g54990;LOC_Os02g19924;LOC_Os03g52700;LOC_Os03g53880;LOC_Os05g08810;LOC_Os07g22710;LOC_Os08g21590;LOC_Os08g44050;LOC_Os10g34710;LOC_Os10g41360
GO:0060919	auxin influx	14	0	0.12	0.14557
GO:0046434	organophosphate catabolic process	184	2	1.52	0.14586	LOC_Os05g08810;LOC_Os10g34710
GO:0044262	cellular carbohydrate metabolic process	427	5	3.53	0.146	LOC_Os02g03840;LOC_Os02g19924;LOC_Os05g08810;LOC_Os08g44050;LOC_Os10g34710
GO:0006779	porphyrin-containing compound biosynthet...	65	0	0.54	0.14621
GO:0009129	pyrimidine nucleoside monophosphate meta...	11	0	0.09	0.14637
GO:0080167	response to karrikin	74	0	0.61	0.14641
GO:0071407	cellular response to organic cyclic comp...	359	2	2.97	0.14654	LOC_Os03g52700;LOC_Os08g44050
GO:0035556	intracellular signal transduction	336	3	2.78	0.14665	LOC_Os05g08810;LOC_Os08g21590;LOC_Os08g44050
GO:0051234	establishment of localization	1404	12	11.61	0.14675	LOC_Os01g09580;LOC_Os02g03840;LOC_Os02g06010;LOC_Os05g08810;LOC_Os07g22710;LOC_Os08g21590;LOC_Os08g34280;LOC_Os08g44050;LOC_Os09g17730;LOC_Os10g34710;LOC_Os10g41360;LOC_Os11g16540
GO:0009738	abscisic acid-activated signaling pathwa...	195	3	1.61	0.14729	LOC_Os02g19924;LOC_Os07g22710;LOC_Os10g34710
GO:0002684	positive regulation of immune system pro...	77	0	0.64	0.14823
GO:0050778	positive regulation of immune response	77	0	0.64	0.14823
GO:0030865	cortical cytoskeleton organization	33	0	0.27	0.14825
GO:0046131	pyrimidine ribonucleoside metabolic proc...	19	1	0.16	0.14884	LOC_Os08g34280
GO:0006213	pyrimidine nucleoside metabolic process	19	1	0.16	0.14884	LOC_Os08g34280
GO:0055085	transmembrane transport	306	4	2.53	0.14897	LOC_Os02g06010;LOC_Os07g22710;LOC_Os08g44050;LOC_Os10g34710
GO:0048768	root hair cell tip growth	11	0	0.09	0.14913
GO:0072329	monocarboxylic acid catabolic process	131	2	1.08	0.14955	LOC_Os08g34280;LOC_Os08g44050
GO:0009863	salicylic acid mediated signaling pathwa...	193	1	1.6	0.1501	LOC_Os08g44050
GO:0044707	single-multicellular organism process	2105	22	17.41	0.15057	LOC_Os01g01689;LOC_Os01g09580;LOC_Os01g33040;LOC_Os01g54990;LOC_Os01g67100;LOC_Os02g03840;LOC_Os02g19924;LOC_Os02g48360;LOC_Os03g52700;LOC_Os03g53880;LOC_Os05g08810;LOC_Os07g22710;LOC_Os07g49270;LOC_Os08g21590;LOC_Os08g34280;LOC_Os08g44050;LOC_Os10g14180;LOC_Os10g34710;LOC_Os10g41360;LOC_Os11g16540;LOC_Os12g24170;Rice_newGene_9243
GO:0009311	oligosaccharide metabolic process	99	1	0.82	0.15091	LOC_Os10g34710
GO:0010383	cell wall polysaccharide metabolic proce...	129	1	1.07	0.15154	LOC_Os02g03840
GO:0034050	host programmed cell death induced by sy...	210	3	1.74	0.15183	LOC_Os02g03840;LOC_Os08g34280;LOC_Os08g44050
GO:0009626	plant-type hypersensitive response	210	3	1.74	0.15183	LOC_Os02g03840;LOC_Os08g34280;LOC_Os08g44050
GO:0070585	protein localization to mitochondrion	29	0	0.24	0.15222
GO:0006626	protein targeting to mitochondrion	29	0	0.24	0.15222
GO:0072655	establishment of protein localization to...	29	0	0.24	0.15222
GO:0019722	calcium-mediated signaling	43	0	0.36	0.15245
GO:1900457	regulation of brassinosteroid mediated s...	18	0	0.15	0.15275
GO:1900459	positive regulation of brassinosteroid m...	18	0	0.15	0.15275
GO:0009737	response to abscisic acid	459	7	3.8	0.15327	LOC_Os02g19924;LOC_Os05g06890;LOC_Os05g29030;LOC_Os07g22710;LOC_Os07g49270;LOC_Os08g34280;LOC_Os10g34710
GO:0009690	cytokinin metabolic process	12	0	0.1	0.15385
GO:0009910	negative regulation of flower developmen...	64	1	0.53	0.15403	LOC_Os08g34280
GO:0006972	hyperosmotic response	185	3	1.53	0.15541	LOC_Os02g19924;LOC_Os05g29030;LOC_Os08g34280
GO:0001101	response to acid chemical	838	9	6.93	0.1564	LOC_Os02g06640;LOC_Os02g19924;LOC_Os05g06890;LOC_Os05g29030;LOC_Os07g22710;LOC_Os07g49270;LOC_Os08g34280;LOC_Os08g44050;LOC_Os10g34710
GO:0071369	cellular response to ethylene stimulus	87	0	0.72	0.15657
GO:0010033	response to organic substance	1476	15	12.21	0.15682	LOC_Os01g09580;LOC_Os01g33040;LOC_Os01g54990;LOC_Os02g06640;LOC_Os02g19924;LOC_Os02g48360;LOC_Os03g52700;LOC_Os05g06890;LOC_Os05g29030;LOC_Os07g22710;LOC_Os07g49270;LOC_Os08g34280;LOC_Os08g44050;LOC_Os10g34710;LOC_Os10g41360
GO:0048585	negative regulation of response to stimu...	192	1	1.59	0.15716	LOC_Os08g44050
GO:0048481	ovule development	98	1	0.81	0.15765	LOC_Os08g34280
GO:0097305	response to alcohol	523	7	4.33	0.15775	LOC_Os02g19924;LOC_Os05g06890;LOC_Os05g29030;LOC_Os07g22710;LOC_Os07g49270;LOC_Os08g34280;LOC_Os10g34710
GO:0071396	cellular response to lipid	318	4	2.63	0.15785	LOC_Os02g19924;LOC_Os07g22710;LOC_Os08g44050;LOC_Os10g34710
GO:0048869	cellular developmental process	974	12	8.06	0.15879	LOC_Os01g01689;LOC_Os01g33040;LOC_Os01g54990;LOC_Os01g67100;LOC_Os05g08810;LOC_Os07g22710;LOC_Os08g21590;LOC_Os08g34280;LOC_Os08g44050;LOC_Os10g34710;LOC_Os10g41360;LOC_Os12g24170
GO:1902582	single-organism intracellular transport	616	3	5.1	0.15893	LOC_Os02g03840;LOC_Os08g34280;LOC_Os08g44050
GO:0071705	nitrogen compound transport	332	3	2.75	0.15902	LOC_Os02g06010;LOC_Os08g34280;LOC_Os08g44050
GO:0001932	regulation of protein phosphorylation	50	0	0.41	0.15919
GO:0043414	macromolecule methylation	335	6	2.77	0.15926	LOC_Os01g09580;LOC_Os01g67100;LOC_Os02g48360;LOC_Os03g52700;LOC_Os08g05880;LOC_Os08g34280
GO:0002376	immune system process	581	5	4.81	0.15958	LOC_Os02g03840;LOC_Os02g19924;LOC_Os03g52700;LOC_Os08g34280;LOC_Os08g44050
GO:0030834	regulation of actin filament depolymeriz...	12	0	0.1	0.16176
GO:0030835	negative regulation of actin filament de...	12	0	0.1	0.16176
GO:0071554	cell wall organization or biogenesis	587	2	4.86	0.16344	LOC_Os02g03840;LOC_Os12g24170
GO:0048527	lateral root development	115	1	0.95	0.16347	LOC_Os10g41360
GO:0048608	reproductive structure development	1160	16	9.6	0.16428	LOC_Os01g01689;LOC_Os01g33040;LOC_Os01g54990;LOC_Os02g03840;LOC_Os02g48360;LOC_Os03g52700;LOC_Os05g08810;LOC_Os07g22710;LOC_Os07g49270;LOC_Os08g21590;LOC_Os08g34280;LOC_Os08g44050;LOC_Os10g34710;LOC_Os10g41360;LOC_Os11g16540;Rice_newGene_9243
GO:0061458	reproductive system development	1160	16	9.6	0.16428	LOC_Os01g01689;LOC_Os01g33040;LOC_Os01g54990;LOC_Os02g03840;LOC_Os02g48360;LOC_Os03g52700;LOC_Os05g08810;LOC_Os07g22710;LOC_Os07g49270;LOC_Os08g21590;LOC_Os08g34280;LOC_Os08g44050;LOC_Os10g34710;LOC_Os10g41360;LOC_Os11g16540;Rice_newGene_9243
GO:0010030	positive regulation of seed germination	17	0	0.14	0.16484
GO:0042743	hydrogen peroxide metabolic process	177	4	1.46	0.16555	LOC_Os05g08810;LOC_Os07g22710;LOC_Os08g44050;LOC_Os12g24170
GO:0043401	steroid hormone mediated signaling pathw...	55	0	0.45	0.16588
GO:0009742	brassinosteroid mediated signaling pathw...	55	0	0.45	0.16588
GO:0071367	cellular response to brassinosteroid sti...	55	0	0.45	0.16588
GO:0048545	response to steroid hormone	55	0	0.45	0.16588
GO:0071383	cellular response to steroid hormone sti...	55	0	0.45	0.16588
GO:0006901	vesicle coating	6	0	0.05	0.16767
GO:0071215	cellular response to abscisic acid stimu...	209	3	1.73	0.16797	LOC_Os02g19924;LOC_Os07g22710;LOC_Os10g34710
GO:0050896	response to stimulus	2719	23	22.49	0.16806	LOC_Os01g01689;LOC_Os01g09580;LOC_Os01g33040;LOC_Os01g54990;LOC_Os01g67100;LOC_Os02g03840;LOC_Os02g06640;LOC_Os02g19924;LOC_Os02g48360;LOC_Os03g52700;LOC_Os03g53880;LOC_Os05g06890;LOC_Os05g08810;LOC_Os05g29030;LOC_Os07g22710;LOC_Os07g49270;LOC_Os08g21590;LOC_Os08g34280;LOC_Os08g44050;LOC_Os10g34710;LOC_Os10g41360;LOC_Os11g16540;LOC_Os12g24170
GO:1901565	organonitrogen compound catabolic proces...	345	3	2.85	0.16815	LOC_Os02g19924;LOC_Os10g34710;LOC_Os12g24170
GO:0016568	chromatin modification	367	8	3.04	0.17014	LOC_Os01g01689;LOC_Os01g09580;LOC_Os01g33040;LOC_Os01g67100;LOC_Os02g48360;LOC_Os03g52700;LOC_Os03g53880;LOC_Os08g34280
GO:0048528	post-embryonic root development	150	1	1.24	0.17024	LOC_Os10g41360
GO:0040011	locomotion	14	0	0.12	0.17026
GO:0055086	nucleobase-containing small molecule met...	452	6	3.74	0.17031	LOC_Os01g67100;LOC_Os02g19924;LOC_Os05g06890;LOC_Os07g49270;LOC_Os08g34280;LOC_Os10g34710
GO:0010646	regulation of cell communication	184	2	1.52	0.17165	LOC_Os08g44050;LOC_Os10g34710
GO:0023051	regulation of signaling	184	2	1.52	0.17165	LOC_Os08g44050;LOC_Os10g34710
GO:0009966	regulation of signal transduction	184	2	1.52	0.17165	LOC_Os08g44050;LOC_Os10g34710
GO:0019395	fatty acid oxidation	99	1	0.82	0.17177	LOC_Os08g44050
GO:0000380	alternative mRNA splicing, via spliceoso...	19	1	0.16	0.17225	LOC_Os08g34280
GO:0071555	cell wall organization	427	2	3.53	0.17236	LOC_Os02g03840;LOC_Os12g24170
GO:0048507	meristem development	445	6	3.68	0.17305	LOC_Os01g67100;LOC_Os03g52700;LOC_Os07g22710;LOC_Os08g34280;LOC_Os08g44050;LOC_Os12g24170
GO:0044419	interspecies interaction between organis...	143	1	1.18	0.1735	LOC_Os03g52700
GO:0009108	coenzyme biosynthetic process	67	1	0.55	0.17362	LOC_Os02g19924
GO:0018298	protein-chromophore linkage	6	0	0.05	0.17406
GO:0008033	tRNA processing	26	1	0.22	0.17427	LOC_Os08g34280
GO:0009395	phospholipid catabolic process	8	0	0.07	0.17544
GO:0051641	cellular localization	836	4	6.92	0.1759	LOC_Os02g03840;LOC_Os08g34280;LOC_Os08g44050;LOC_Os10g34710
GO:0006665	sphingolipid metabolic process	19	0	0.16	0.1765
GO:0010305	leaf vascular tissue pattern formation	47	0	0.39	0.17651
GO:0023052	signaling	1043	11	8.63	0.17747	LOC_Os01g09580;LOC_Os01g54990;LOC_Os02g19924;LOC_Os03g52700;LOC_Os03g53880;LOC_Os05g08810;LOC_Os07g22710;LOC_Os08g21590;LOC_Os08g44050;LOC_Os10g34710;LOC_Os10g41360
GO:0006325	chromatin organization	410	8	3.39	0.17749	LOC_Os01g01689;LOC_Os01g09580;LOC_Os01g33040;LOC_Os01g67100;LOC_Os02g48360;LOC_Os03g52700;LOC_Os03g53880;LOC_Os08g34280
GO:0043622	cortical microtubule organization	32	0	0.26	0.17755
GO:0031324	negative regulation of cellular metaboli...	307	3	2.54	0.17795	LOC_Os01g09580;LOC_Os02g48360;LOC_Os03g52700
GO:0051276	chromosome organization	528	8	4.37	0.18013	LOC_Os01g01689;LOC_Os01g09580;LOC_Os01g33040;LOC_Os01g67100;LOC_Os02g48360;LOC_Os03g52700;LOC_Os03g53880;LOC_Os08g34280
GO:0010114	response to red light	47	0	0.39	0.18069
GO:0048581	negative regulation of post-embryonic de...	101	1	0.84	0.18105	LOC_Os08g34280
GO:0009611	response to wounding	178	1	1.47	0.18105	LOC_Os02g19924
GO:0051640	organelle localization	81	1	0.67	0.18226	LOC_Os10g34710
GO:0006888	ER to Golgi vesicle-mediated transport	84	0	0.69	0.1824
GO:0050826	response to freezing	46	1	0.38	0.18243	LOC_Os03g52700
GO:0006525	arginine metabolic process	8	0	0.07	0.1825
GO:1901575	organic substance catabolic process	1004	10	8.31	0.18266	LOC_Os02g06640;LOC_Os02g19924;LOC_Os02g48360;LOC_Os05g08810;LOC_Os08g34280;LOC_Os08g44050;LOC_Os10g34710;LOC_Os10g41360;LOC_Os11g16540;LOC_Os12g24170
GO:1901698	response to nitrogen compound	405	4	3.35	0.18297	LOC_Os03g52700;LOC_Os07g22710;LOC_Os08g34280;LOC_Os08g44050
GO:0006094	gluconeogenesis	109	1	0.9	0.18306	LOC_Os08g34280
GO:0003006	developmental process involved in reprod...	1392	16	11.52	0.1832	LOC_Os01g01689;LOC_Os01g33040;LOC_Os01g54990;LOC_Os02g03840;LOC_Os02g48360;LOC_Os03g52700;LOC_Os05g08810;LOC_Os07g22710;LOC_Os07g49270;LOC_Os08g21590;LOC_Os08g34280;LOC_Os08g44050;LOC_Os10g34710;LOC_Os10g41360;LOC_Os11g16540;Rice_newGene_9243
GO:0044700	single organism signaling	1042	11	8.62	0.18351	LOC_Os01g09580;LOC_Os01g54990;LOC_Os02g19924;LOC_Os03g52700;LOC_Os03g53880;LOC_Os05g08810;LOC_Os07g22710;LOC_Os08g21590;LOC_Os08g44050;LOC_Os10g34710;LOC_Os10g41360
GO:0051128	regulation of cellular component organiz...	343	5	2.84	0.18351	LOC_Os01g01689;LOC_Os02g19924;LOC_Os07g22710;LOC_Os08g21590;LOC_Os08g34280
GO:0010346	shoot axis formation	33	1	0.27	0.18374	LOC_Os08g34280
GO:0010223	secondary shoot formation	33	1	0.27	0.18374	LOC_Os08g34280
GO:0001763	morphogenesis of a branching structure	33	1	0.27	0.18374	LOC_Os08g34280
GO:1901659	glycosyl compound biosynthetic process	125	1	1.03	0.18406	LOC_Os02g19924
GO:0045089	positive regulation of innate immune res...	76	0	0.63	0.18441
GO:0006816	calcium ion transport	64	0	0.53	0.18479
GO:0006073	cellular glucan metabolic process	293	4	2.42	0.18501	LOC_Os02g03840;LOC_Os02g19924;LOC_Os08g44050;LOC_Os10g34710
GO:0044042	glucan metabolic process	293	4	2.42	0.18501	LOC_Os02g03840;LOC_Os02g19924;LOC_Os08g44050;LOC_Os10g34710
GO:0010038	response to metal ion	459	4	3.8	0.18512	LOC_Os02g48360;LOC_Os07g22710;LOC_Os08g34280;LOC_Os10g34710
GO:1903308	regulation of chromatin modification	37	1	0.31	0.18555	LOC_Os08g34280
GO:1902275	regulation of chromatin organization	37	1	0.31	0.18555	LOC_Os08g34280
GO:0031056	regulation of histone modification	37	1	0.31	0.18555	LOC_Os08g34280
GO:0042325	regulation of phosphorylation	51	0	0.42	0.1857
GO:0031497	chromatin assembly	32	1	0.26	0.18586	LOC_Os01g67100
GO:0009637	response to blue light	98	0	0.81	0.18602
GO:0048609	multicellular organismal reproductive pr...	225	2	1.86	0.18641	LOC_Os03g52700;LOC_Os08g44050
GO:0010035	response to inorganic substance	895	8	7.4	0.18655	LOC_Os02g19924;LOC_Os02g48360;LOC_Os05g29030;LOC_Os07g22710;LOC_Os08g34280;LOC_Os08g44050;LOC_Os10g34710;LOC_Os12g24170
GO:0071446	cellular response to salicylic acid stim...	194	1	1.6	0.18657	LOC_Os08g44050
GO:0033500	carbohydrate homeostasis	22	0	0.18	0.18696
GO:0043450	alkene biosynthetic process	36	0	0.3	0.18723
GO:0043449	cellular alkene metabolic process	36	0	0.3	0.18723
GO:1900673	olefin metabolic process	36	0	0.3	0.18723
GO:1900674	olefin biosynthetic process	36	0	0.3	0.18723
GO:0009692	ethylene metabolic process	36	0	0.3	0.18723
GO:0009693	ethylene biosynthetic process	36	0	0.3	0.18723
GO:0009725	response to hormone	1001	10	8.28	0.18755	LOC_Os01g09580;LOC_Os01g54990;LOC_Os02g19924;LOC_Os05g06890;LOC_Os05g29030;LOC_Os07g22710;LOC_Os07g49270;LOC_Os08g34280;LOC_Os08g44050;LOC_Os10g34710
GO:0032504	multicellular organism reproduction	233	3	1.93	0.18799	LOC_Os01g01689;LOC_Os03g52700;LOC_Os08g44050
GO:0034440	lipid oxidation	100	1	0.83	0.18831	LOC_Os08g44050
GO:0048462	carpel formation	8	0	0.07	0.18848
GO:0070646	protein modification by small protein re...	119	4	0.98	0.1894	LOC_Os01g09580;LOC_Os03g52700;LOC_Os05g08810;LOC_Os07g22710
GO:0009615	response to virus	114	2	0.94	0.18983	LOC_Os01g67100;LOC_Os03g52700
GO:0045935	positive regulation of nucleobase-contai...	218	5	1.8	0.18994	LOC_Os01g01689;LOC_Os01g09580;LOC_Os03g52700;LOC_Os08g44050;LOC_Os10g34710
GO:0048367	shoot system development	1039	8	8.59	0.19003	LOC_Os01g33040;LOC_Os01g54990;LOC_Os01g67100;LOC_Os02g03840;LOC_Os03g52700;LOC_Os08g34280;LOC_Os08g44050;LOC_Os10g34710
GO:0000280	nuclear division	179	1	1.48	0.19111	LOC_Os01g01689
GO:0044764	multi-organism cellular process	57	0	0.47	0.1913
GO:0007167	enzyme linked receptor protein signaling...	24	0	0.2	0.1927
GO:0051814	movement in other organism involved in s...	6	0	0.05	0.19284
GO:0044000	movement in host	6	0	0.05	0.19284
GO:0046740	transport of virus in host, cell to cell	6	0	0.05	0.19284
GO:0046739	transport of virus in multicellular host	6	0	0.05	0.19284
GO:1902586	multi-organism intercellular transport	6	0	0.05	0.19284
GO:0052192	movement in environment of other organis...	6	0	0.05	0.19284
GO:0052126	movement in host environment	6	0	0.05	0.19284
GO:0006414	translational elongation	28	0	0.23	0.19472
GO:0033169	histone H3-K9 demethylation	9	0	0.07	0.19497
GO:0009741	response to brassinosteroid	87	0	0.72	0.19573
GO:0007034	vacuolar transport	77	1	0.64	0.19679	LOC_Os08g34280
GO:0006323	DNA packaging	35	1	0.29	0.19697	LOC_Os01g67100
GO:0006720	isoprenoid metabolic process	231	3	1.91	0.1973	LOC_Os02g19924;LOC_Os08g34280;LOC_Os10g34710
GO:0030042	actin filament depolymerization	16	0	0.13	0.19776
GO:0006570	tyrosine metabolic process	6	1	0.05	0.19809	LOC_Os02g19924
GO:0036092	phosphatidylinositol-3-phosphate biosynt...	6	2	0.05	0.19823	LOC_Os05g08810;LOC_Os08g21590
GO:0010077	maintenance of inflorescence meristem id...	7	0	0.06	0.19831
GO:0032501	multicellular organismal process	2183	22	18.06	0.19916	LOC_Os01g01689;LOC_Os01g09580;LOC_Os01g33040;LOC_Os01g54990;LOC_Os01g67100;LOC_Os02g03840;LOC_Os02g19924;LOC_Os02g48360;LOC_Os03g52700;LOC_Os03g53880;LOC_Os05g08810;LOC_Os07g22710;LOC_Os07g49270;LOC_Os08g21590;LOC_Os08g34280;LOC_Os08g44050;LOC_Os10g14180;LOC_Os10g34710;LOC_Os10g41360;LOC_Os11g16540;LOC_Os12g24170;Rice_newGene_9243
GO:0016144	S-glycoside biosynthetic process	79	1	0.65	0.19928	LOC_Os02g19924
GO:0019761	glucosinolate biosynthetic process	79	1	0.65	0.19928	LOC_Os02g19924
GO:0019758	glycosinolate biosynthetic process	79	1	0.65	0.19928	LOC_Os02g19924
GO:0009789	positive regulation of abscisic acid-act...	27	1	0.22	0.19931	LOC_Os10g34710
GO:0060255	regulation of macromolecule metabolic pr...	1099	12	9.09	0.20031	LOC_Os01g01689;LOC_Os01g09580;LOC_Os01g33040;LOC_Os01g54990;LOC_Os01g67100;LOC_Os02g03840;LOC_Os02g48360;LOC_Os03g52700;LOC_Os03g53880;LOC_Os08g34280;LOC_Os08g44050;LOC_Os10g34710
GO:0005975	carbohydrate metabolic process	958	10	7.92	0.2005	LOC_Os02g03840;LOC_Os02g19924;LOC_Os02g48360;LOC_Os05g08810;LOC_Os05g29030;LOC_Os08g21590;LOC_Os08g34280;LOC_Os08g44050;LOC_Os10g34710;LOC_Os12g24170
GO:0051188	cofactor biosynthetic process	116	1	0.96	0.20058	LOC_Os02g19924
GO:0009117	nucleotide metabolic process	433	5	3.58	0.2014	LOC_Os01g67100;LOC_Os02g19924;LOC_Os05g06890;LOC_Os07g49270;LOC_Os10g34710
GO:0006753	nucleoside phosphate metabolic process	433	5	3.58	0.2014	LOC_Os01g67100;LOC_Os02g19924;LOC_Os05g06890;LOC_Os07g49270;LOC_Os10g34710
GO:0010562	positive regulation of phosphorus metabo...	6	0	0.05	0.20141
GO:0045937	positive regulation of phosphate metabol...	6	0	0.05	0.20141
GO:0042327	positive regulation of phosphorylation	6	0	0.05	0.20141
GO:0009791	post-embryonic development	1410	17	11.66	0.20183	LOC_Os01g01689;LOC_Os01g09580;LOC_Os01g33040;LOC_Os01g54990;LOC_Os02g03840;LOC_Os02g48360;LOC_Os03g52700;LOC_Os05g08810;LOC_Os07g22710;LOC_Os07g49270;LOC_Os08g21590;LOC_Os08g34280;LOC_Os08g44050;LOC_Os10g34710;LOC_Os10g41360;LOC_Os11g16540;Rice_newGene_9243
GO:0006353	DNA-templated transcription, termination	17	0	0.14	0.20226
GO:0006722	triterpenoid metabolic process	20	0	0.17	0.20251
GO:0016104	triterpenoid biosynthetic process	20	0	0.17	0.20251
GO:0019742	pentacyclic triterpenoid metabolic proce...	20	0	0.17	0.20251
GO:0019745	pentacyclic triterpenoid biosynthetic pr...	20	0	0.17	0.20251
GO:0010564	regulation of cell cycle process	99	0	0.82	0.20253
GO:0032011	ARF protein signal transduction	10	0	0.08	0.2026
GO:0032012	regulation of ARF protein signal transdu...	10	0	0.08	0.2026
GO:0009893	positive regulation of metabolic process	345	7	2.85	0.20317	LOC_Os01g01689;LOC_Os01g09580;LOC_Os02g03840;LOC_Os03g52700;LOC_Os08g34280;LOC_Os08g44050;LOC_Os10g34710
GO:0015995	chlorophyll biosynthetic process	56	0	0.46	0.20326
GO:0010199	organ boundary specification between lat...	13	0	0.11	0.20397
GO:0034728	nucleosome organization	24	1	0.2	0.2042	LOC_Os01g67100
GO:0006334	nucleosome assembly	24	1	0.2	0.2042	LOC_Os01g67100
GO:0009638	phototropism	33	0	0.27	0.20533
GO:0033014	tetrapyrrole biosynthetic process	67	0	0.55	0.2054
GO:0031048	chromatin silencing by small RNA	57	0	0.47	0.20561
GO:0006623	protein targeting to vacuole	66	1	0.55	0.20615	LOC_Os08g34280
GO:0072665	protein localization to vacuole	66	1	0.55	0.20615	LOC_Os08g34280
GO:0072666	establishment of protein localization to...	66	1	0.55	0.20615	LOC_Os08g34280
GO:0006638	neutral lipid metabolic process	10	0	0.08	0.20652
GO:0006639	acylglycerol metabolic process	10	0	0.08	0.20652
GO:0045489	pectin biosynthetic process	12	0	0.1	0.20681
GO:0009169	purine ribonucleoside monophosphate cata...	82	1	0.68	0.20706	LOC_Os10g34710
GO:0009158	ribonucleoside monophosphate catabolic p...	82	1	0.68	0.20706	LOC_Os10g34710
GO:0009125	nucleoside monophosphate catabolic proce...	82	1	0.68	0.20706	LOC_Os10g34710
GO:0009128	purine nucleoside monophosphate cataboli...	82	1	0.68	0.20706	LOC_Os10g34710
GO:0006200	ATP catabolic process	82	1	0.68	0.20706	LOC_Os10g34710
GO:0010540	basipetal auxin transport	30	0	0.25	0.20838
GO:0009926	auxin polar transport	91	0	0.75	0.2089
GO:0051783	regulation of nuclear division	28	0	0.23	0.20971
GO:0009650	UV protection	7	0	0.06	0.21009
GO:0006887	exocytosis	15	0	0.12	0.21043
GO:0009889	regulation of biosynthetic process	906	10	7.49	0.21071	LOC_Os01g01689;LOC_Os01g09580;LOC_Os01g33040;LOC_Os01g54990;LOC_Os01g67100;LOC_Os02g03840;LOC_Os02g48360;LOC_Os03g52700;LOC_Os08g44050;LOC_Os10g34710
GO:0045730	respiratory burst	59	0	0.49	0.2125
GO:0051445	regulation of meiotic cell cycle	29	0	0.24	0.21275
GO:0016101	diterpenoid metabolic process	46	1	0.38	0.21295	LOC_Os10g34710
GO:0006346	methylation-dependent chromatin silencin...	67	1	0.55	0.21305	LOC_Os03g52700
GO:0044264	cellular polysaccharide metabolic proces...	355	4	2.94	0.21379	LOC_Os02g03840;LOC_Os02g19924;LOC_Os08g44050;LOC_Os10g34710
GO:0010492	maintenance of shoot apical meristem ide...	12	0	0.1	0.21437
GO:0009685	gibberellin metabolic process	43	1	0.36	0.21505	LOC_Os10g34710
GO:0051716	cellular response to stimulus	1553	16	12.85	0.21589	LOC_Os01g01689;LOC_Os01g09580;LOC_Os01g54990;LOC_Os01g67100;LOC_Os02g03840;LOC_Os02g19924;LOC_Os03g52700;LOC_Os03g53880;LOC_Os05g08810;LOC_Os07g22710;LOC_Os08g21590;LOC_Os08g34280;LOC_Os08g44050;LOC_Os10g34710;LOC_Os10g41360;LOC_Os12g24170
GO:0018130	heterocycle biosynthetic process	1125	10	9.31	0.21592	LOC_Os01g01689;LOC_Os01g09580;LOC_Os01g54990;LOC_Os01g67100;LOC_Os02g19924;LOC_Os02g48360;LOC_Os03g52700;LOC_Os07g49270;LOC_Os08g44050;LOC_Os10g34710
GO:0009757	hexose mediated signaling	6	0	0.05	0.2164
GO:0010255	glucose mediated signaling pathway	6	0	0.05	0.2164
GO:0030258	lipid modification	126	3	1.04	0.2168	LOC_Os05g08810;LOC_Os08g21590;LOC_Os08g44050
GO:0044272	sulfur compound biosynthetic process	266	1	2.2	0.21811	LOC_Os02g19924
GO:0031323	regulation of cellular metabolic process	1064	11	8.8	0.21872	LOC_Os01g01689;LOC_Os01g09580;LOC_Os01g33040;LOC_Os01g54990;LOC_Os01g67100;LOC_Os02g48360;LOC_Os03g52700;LOC_Os03g53880;LOC_Os08g34280;LOC_Os08g44050;LOC_Os10g34710
GO:0010941	regulation of cell death	250	5	2.07	0.2188	LOC_Os02g03840;LOC_Os08g34280;LOC_Os08g44050;LOC_Os10g34710;LOC_Os10g41360
GO:0046148	pigment biosynthetic process	135	1	1.12	0.21928	LOC_Os08g34280
GO:1902580	single-organism cellular localization	245	2	2.03	0.21946	LOC_Os02g03840;LOC_Os08g44050
GO:1902578	single-organism localization	245	2	2.03	0.21946	LOC_Os02g03840;LOC_Os08g44050
GO:0007169	transmembrane receptor protein tyrosine ...	23	0	0.19	0.21951
GO:0010029	regulation of seed germination	66	1	0.55	0.21958	LOC_Os08g44050
GO:0007127	meiosis I	76	1	0.63	0.2204	LOC_Os01g01689
GO:0010358	leaf shaping	6	0	0.05	0.22089
GO:0044724	single-organism carbohydrate catabolic p...	268	4	2.22	0.22138	LOC_Os02g19924;LOC_Os02g48360;LOC_Os08g34280;LOC_Os10g34710
GO:0009062	fatty acid catabolic process	127	2	1.05	0.22146	LOC_Os08g34280;LOC_Os08g44050
GO:0010604	positive regulation of macromolecule met...	284	6	2.35	0.22167	LOC_Os01g01689;LOC_Os01g09580;LOC_Os03g52700;LOC_Os08g34280;LOC_Os08g44050;LOC_Os10g34710
GO:0006812	cation transport	327	1	2.71	0.222	LOC_Os08g44050
GO:0006839	mitochondrial transport	40	0	0.33	0.22239
GO:1901564	organonitrogen compound metabolic proces...	928	6	7.68	0.22246	LOC_Os02g19924;LOC_Os05g06890;LOC_Os07g49270;LOC_Os08g34280;LOC_Os10g34710;LOC_Os12g24170
GO:0046132	pyrimidine ribonucleoside biosynthetic p...	12	0	0.1	0.22297
GO:0046134	pyrimidine nucleoside biosynthetic proce...	12	0	0.1	0.22297
GO:0010449	root meristem growth	21	1	0.17	0.22379	LOC_Os01g67100
GO:0006508	proteolysis	381	2	3.15	0.22422	LOC_Os02g06640;LOC_Os10g41360
GO:0015781	pyrimidine nucleotide-sugar transport	8	0	0.07	0.22423
GO:0006555	methionine metabolic process	62	0	0.51	0.22459
GO:0009785	blue light signaling pathway	25	0	0.21	0.22462
GO:0030522	intracellular receptor signaling pathway	25	0	0.21	0.22462
GO:0045787	positive regulation of cell cycle	12	1	0.1	0.22488	LOC_Os01g67100
GO:0009409	response to cold	396	5	3.28	0.22535	LOC_Os01g09580;LOC_Os03g52700;LOC_Os05g29030;LOC_Os08g34280;LOC_Os10g34710
GO:0048364	root development	626	8	5.18	0.2259	LOC_Os01g67100;LOC_Os02g19924;LOC_Os05g08810;LOC_Os08g21590;LOC_Os08g44050;LOC_Os10g34710;LOC_Os10g41360;LOC_Os12g24170
GO:0022622	root system development	626	8	5.18	0.2259	LOC_Os01g67100;LOC_Os02g19924;LOC_Os05g08810;LOC_Os08g21590;LOC_Os08g44050;LOC_Os10g34710;LOC_Os10g41360;LOC_Os12g24170
GO:0019637	organophosphate metabolic process	587	8	4.86	0.22611	LOC_Os01g67100;LOC_Os02g19924;LOC_Os02g48360;LOC_Os05g06890;LOC_Os05g08810;LOC_Os07g49270;LOC_Os08g21590;LOC_Os10g34710
GO:0045597	positive regulation of cell differentiat...	14	0	0.12	0.22654
GO:0080050	regulation of seed development	28	0	0.23	0.2267
GO:0006900	membrane budding	8	0	0.07	0.2269
GO:0009067	aspartate family amino acid biosynthetic...	72	0	0.6	0.22719
GO:0032508	DNA duplex unwinding	32	1	0.26	0.22793	LOC_Os08g34280
GO:0032392	DNA geometric change	32	1	0.26	0.22793	LOC_Os08g34280
GO:0007389	pattern specification process	372	1	3.08	0.22836	LOC_Os02g03840
GO:0014070	response to organic cyclic compound	485	4	4.01	0.22839	LOC_Os01g33040;LOC_Os02g06640;LOC_Os03g52700;LOC_Os08g44050
GO:0010605	negative regulation of macromolecule met...	437	4	3.61	0.22891	LOC_Os01g09580;LOC_Os01g67100;LOC_Os02g48360;LOC_Os03g52700
GO:0005976	polysaccharide metabolic process	461	4	3.81	0.23009	LOC_Os02g03840;LOC_Os02g19924;LOC_Os08g44050;LOC_Os10g34710
GO:0044786	cell cycle DNA replication	75	0	0.62	0.23042
GO:0042023	DNA endoreduplication	75	0	0.62	0.23042
GO:0032881	regulation of polysaccharide metabolic p...	18	1	0.15	0.23048	LOC_Os08g44050
GO:0010393	galacturonan metabolic process	70	1	0.58	0.23058	LOC_Os02g03840
GO:0045488	pectin metabolic process	70	1	0.58	0.23058	LOC_Os02g03840
GO:0045934	negative regulation of nucleobase-contai...	245	3	2.03	0.23084	LOC_Os01g09580;LOC_Os02g48360;LOC_Os03g52700
GO:0002682	regulation of immune system process	264	3	2.18	0.23194	LOC_Os02g03840;LOC_Os08g34280;LOC_Os08g44050
GO:0006487	protein N-linked glycosylation	36	1	0.3	0.23278	LOC_Os05g08810
GO:0070076	histone lysine demethylation	10	0	0.08	0.23283
GO:0006482	protein demethylation	10	0	0.08	0.23283
GO:0070988	demethylation	10	0	0.08	0.23283
GO:0016577	histone demethylation	10	0	0.08	0.23283
GO:0008214	protein dealkylation	10	0	0.08	0.23283
GO:0009755	hormone-mediated signaling pathway	557	5	4.61	0.23364	LOC_Os01g54990;LOC_Os02g19924;LOC_Os07g22710;LOC_Os08g44050;LOC_Os10g34710
GO:0044036	cell wall macromolecule metabolic proces...	165	1	1.36	0.23399	LOC_Os02g03840
GO:0042793	transcription from plastid promoter	26	0	0.22	0.23431
GO:0023014	signal transduction by phosphorylation	118	1	0.98	0.23447	LOC_Os08g44050
GO:0002679	respiratory burst involved in defense re...	56	0	0.46	0.23465
GO:0051173	positive regulation of nitrogen compound...	223	5	1.84	0.23522	LOC_Os01g01689;LOC_Os01g09580;LOC_Os03g52700;LOC_Os08g44050;LOC_Os10g34710
GO:0007059	chromosome segregation	96	1	0.79	0.23611	LOC_Os01g01689
GO:0006259	DNA metabolic process	491	5	4.06	0.23658	LOC_Os01g01689;LOC_Os01g33040;LOC_Os01g67100;LOC_Os03g52700;LOC_Os08g34280
GO:0019319	hexose biosynthetic process	111	1	0.92	0.23667	LOC_Os08g34280
GO:0052542	defense response by callose deposition	47	0	0.39	0.23686
GO:0000578	embryonic axis specification	6	0	0.05	0.23768
GO:0016115	terpenoid catabolic process	6	0	0.05	0.23776
GO:0008300	isoprenoid catabolic process	6	0	0.05	0.23776
GO:0051302	regulation of cell division	98	1	0.81	0.23795	LOC_Os08g44050
GO:0006553	lysine metabolic process	10	0	0.08	0.23829
GO:1901657	glycosyl compound metabolic process	319	4	2.64	0.23839	LOC_Os02g19924;LOC_Os05g06890;LOC_Os08g34280;LOC_Os10g34710
GO:0010104	regulation of ethylene-activated signali...	20	0	0.17	0.24029
GO:0070297	regulation of phosphorelay signal transd...	20	0	0.17	0.24029
GO:0015696	ammonium transport	28	0	0.23	0.2403
GO:0006109	regulation of carbohydrate metabolic pro...	40	2	0.33	0.24037	LOC_Os08g44050;LOC_Os10g34710
GO:0071495	cellular response to endogenous stimulus	583	5	4.82	0.24091	LOC_Os01g54990;LOC_Os02g19924;LOC_Os07g22710;LOC_Os08g44050;LOC_Os10g34710
GO:0051254	positive regulation of RNA metabolic pro...	213	5	1.76	0.24102	LOC_Os01g01689;LOC_Os01g09580;LOC_Os03g52700;LOC_Os08g44050;LOC_Os10g34710
GO:0010628	positive regulation of gene expression	213	5	1.76	0.24102	LOC_Os01g01689;LOC_Os01g09580;LOC_Os03g52700;LOC_Os08g44050;LOC_Os10g34710
GO:0045893	positive regulation of transcription, DN...	213	5	1.76	0.24102	LOC_Os01g01689;LOC_Os01g09580;LOC_Os03g52700;LOC_Os08g44050;LOC_Os10g34710
GO:1902680	positive regulation of RNA biosynthetic ...	213	5	1.76	0.24102	LOC_Os01g01689;LOC_Os01g09580;LOC_Os03g52700;LOC_Os08g44050;LOC_Os10g34710
GO:0080022	primary root development	16	0	0.13	0.2413
GO:0032259	methylation	372	6	3.08	0.24216	LOC_Os01g09580;LOC_Os01g67100;LOC_Os02g48360;LOC_Os03g52700;LOC_Os08g05880;LOC_Os08g34280
GO:0009639	response to red or far red light	242	2	2	0.2426	LOC_Os01g09580;LOC_Os03g52700
GO:0016482	cytoplasmic transport	403	2	3.33	0.2426	LOC_Os08g34280;LOC_Os08g44050
GO:0046173	polyol biosynthetic process	30	0	0.25	0.2429
GO:0006714	sesquiterpenoid metabolic process	19	0	0.16	0.24411
GO:0043288	apocarotenoid metabolic process	19	0	0.16	0.24411
GO:0009687	abscisic acid metabolic process	19	0	0.16	0.24411
GO:0048731	system development	1745	19	14.44	0.24486	LOC_Os01g01689;LOC_Os01g33040;LOC_Os01g54990;LOC_Os01g67100;LOC_Os02g03840;LOC_Os02g19924;LOC_Os02g48360;LOC_Os03g52700;LOC_Os05g08810;LOC_Os07g22710;LOC_Os07g49270;LOC_Os08g21590;LOC_Os08g34280;LOC_Os08g44050;LOC_Os10g34710;LOC_Os10g41360;LOC_Os11g16540;LOC_Os12g24170;Rice_newGene_9243
GO:0010154	fruit development	559	9	4.62	0.24499	LOC_Os01g01689;LOC_Os02g48360;LOC_Os03g52700;LOC_Os07g49270;LOC_Os08g21590;LOC_Os08g34280;LOC_Os08g44050;LOC_Os10g34710;Rice_newGene_9243
GO:0042168	heme metabolic process	14	0	0.12	0.24546
GO:0016125	sterol metabolic process	86	2	0.71	0.24564	LOC_Os02g48360;LOC_Os12g24170
GO:0043067	regulation of programmed cell death	244	5	2.02	0.24565	LOC_Os02g03840;LOC_Os08g34280;LOC_Os08g44050;LOC_Os10g34710;LOC_Os10g41360
GO:0032989	cellular component morphogenesis	570	7	4.72	0.24603	LOC_Os01g01689;LOC_Os01g33040;LOC_Os05g08810;LOC_Os07g22710;LOC_Os08g21590;LOC_Os08g34280;LOC_Os10g34710
GO:0046365	monosaccharide catabolic process	141	2	1.17	0.24703	LOC_Os02g19924;LOC_Os10g34710
GO:0006007	glucose catabolic process	141	2	1.17	0.24703	LOC_Os02g19924;LOC_Os10g34710
GO:0019320	hexose catabolic process	141	2	1.17	0.24703	LOC_Os02g19924;LOC_Os10g34710
GO:2000022	regulation of jasmonic acid mediated sig...	8	0	0.07	0.24707
GO:0006396	RNA processing	582	7	4.81	0.24729	LOC_Os02g03840;LOC_Os03g06240;LOC_Os03g52700;LOC_Os08g05880;LOC_Os08g34280;LOC_Os10g34710;LOC_Os11g16540
GO:0071826	ribonucleoprotein complex subunit organi...	16	0	0.13	0.24796
GO:0022618	ribonucleoprotein complex assembly	16	0	0.13	0.24796
GO:0007031	peroxisome organization	80	1	0.66	0.24863	LOC_Os08g44050
GO:0010452	histone H3-K36 methylation	16	1	0.13	0.24889	LOC_Os08g34280
GO:0009683	indoleacetic acid metabolic process	28	1	0.23	0.24895	LOC_Os02g19924
GO:0009684	indoleacetic acid biosynthetic process	28	1	0.23	0.24895	LOC_Os02g19924
GO:0044723	single-organism carbohydrate metabolic p...	782	6	6.47	0.24895	LOC_Os02g19924;LOC_Os02g48360;LOC_Os05g08810;LOC_Os05g29030;LOC_Os08g34280;LOC_Os10g34710
GO:0044271	cellular nitrogen compound biosynthetic ...	1109	10	9.17	0.25065	LOC_Os01g01689;LOC_Os01g09580;LOC_Os01g54990;LOC_Os01g67100;LOC_Os02g19924;LOC_Os02g48360;LOC_Os03g52700;LOC_Os07g49270;LOC_Os08g44050;LOC_Os10g34710
GO:0032870	cellular response to hormone stimulus	581	5	4.81	0.25192	LOC_Os01g54990;LOC_Os02g19924;LOC_Os07g22710;LOC_Os08g44050;LOC_Os10g34710
GO:0052546	cell wall pectin metabolic process	53	1	0.44	0.25293	LOC_Os02g03840
GO:0009773	photosynthetic electron transport in pho...	11	0	0.09	0.25351
GO:0000096	sulfur amino acid metabolic process	172	1	1.42	0.25358	LOC_Os02g19924
GO:0001510	RNA methylation	79	1	0.65	0.25385	LOC_Os08g05880
GO:0016052	carbohydrate catabolic process	319	4	2.64	0.25413	LOC_Os02g19924;LOC_Os02g48360;LOC_Os08g34280;LOC_Os10g34710
GO:0048586	regulation of long-day photoperiodism, f...	11	0	0.09	0.25561
GO:0009056	catabolic process	1094	10	9.05	0.25606	LOC_Os02g06640;LOC_Os02g19924;LOC_Os02g48360;LOC_Os05g08810;LOC_Os08g34280;LOC_Os08g44050;LOC_Os10g34710;LOC_Os10g41360;LOC_Os11g16540;LOC_Os12g24170
GO:0006865	amino acid transport	156	0	1.29	0.25619
GO:0003002	regionalization	269	1	2.23	0.2566	LOC_Os02g03840
GO:0048455	stamen formation	8	0	0.07	0.25673
GO:0048448	stamen morphogenesis	8	0	0.07	0.25673
GO:0032502	developmental process	2268	23	18.76	0.25711	LOC_Os01g01689;LOC_Os01g09580;LOC_Os01g33040;LOC_Os01g54990;LOC_Os01g67100;LOC_Os02g03840;LOC_Os02g06640;LOC_Os02g19924;LOC_Os02g48360;LOC_Os03g52700;LOC_Os03g53880;LOC_Os05g08810;LOC_Os07g22710;LOC_Os07g49270;LOC_Os08g21590;LOC_Os08g34280;LOC_Os08g44050;LOC_Os10g14180;LOC_Os10g34710;LOC_Os10g41360;LOC_Os11g16540;LOC_Os12g24170;Rice_newGene_9243
GO:0010332	response to gamma radiation	32	1	0.26	0.25712	LOC_Os01g01689
GO:0043650	dicarboxylic acid biosynthetic process	10	0	0.08	0.2573
GO:0016926	protein desumoylation	54	2	0.45	0.25744	LOC_Os05g08810;LOC_Os07g22710
GO:0051181	cofactor transport	9	0	0.07	0.25751
GO:0051259	protein oligomerization	19	0	0.16	0.25767
GO:0060968	regulation of gene silencing	12	0	0.1	0.25782
GO:0032950	regulation of beta-glucan metabolic proc...	10	0	0.08	0.25825
GO:0032951	regulation of beta-glucan biosynthetic p...	10	0	0.08	0.25825
GO:0010962	regulation of glucan biosynthetic proces...	10	0	0.08	0.25825
GO:0007154	cell communication	1164	11	9.63	0.25842	LOC_Os01g09580;LOC_Os01g54990;LOC_Os02g19924;LOC_Os03g52700;LOC_Os03g53880;LOC_Os05g08810;LOC_Os07g22710;LOC_Os08g21590;LOC_Os08g44050;LOC_Os10g34710;LOC_Os10g41360
GO:0043090	amino acid import	70	0	0.58	0.26016
GO:0006915	apoptotic process	9	0	0.07	0.26148
GO:0052314	phytoalexin metabolic process	16	0	0.13	0.26274
GO:0009156	ribonucleoside monophosphate biosyntheti...	39	1	0.32	0.26348	LOC_Os07g49270
GO:0009751	response to salicylic acid	253	2	2.09	0.26355	LOC_Os02g06640;LOC_Os08g44050
GO:0050776	regulation of immune response	259	3	2.14	0.26467	LOC_Os02g03840;LOC_Os08g34280;LOC_Os08g44050
GO:0051193	regulation of cofactor metabolic process	23	0	0.19	0.26537
GO:0006631	fatty acid metabolic process	219	3	1.81	0.26558	LOC_Os02g19924;LOC_Os08g34280;LOC_Os08g44050
GO:0033554	cellular response to stress	755	6	6.25	0.26617	LOC_Os01g01689;LOC_Os01g67100;LOC_Os02g03840;LOC_Os08g34280;LOC_Os08g44050;LOC_Os12g24170
GO:0001678	cellular glucose homeostasis	10	0	0.08	0.26634
GO:0071326	cellular response to monosaccharide stim...	10	0	0.08	0.26634
GO:0071331	cellular response to hexose stimulus	10	0	0.08	0.26634
GO:0071333	cellular response to glucose stimulus	10	0	0.08	0.26634
GO:0031163	metallo-sulfur cluster assembly	31	0	0.26	0.26639
GO:0016226	iron-sulfur cluster assembly	31	0	0.26	0.26639
GO:0044712	single-organism catabolic process	705	7	5.83	0.26734	LOC_Os02g19924;LOC_Os02g48360;LOC_Os05g08810;LOC_Os08g34280;LOC_Os08g44050;LOC_Os10g34710;LOC_Os12g24170
GO:0045088	regulation of innate immune response	257	3	2.13	0.26736	LOC_Os02g03840;LOC_Os08g34280;LOC_Os08g44050
GO:0015711	organic anion transport	202	1	1.67	0.26874	LOC_Os02g06010
GO:0098542	defense response to other organism	649	6	5.37	0.26896	LOC_Os01g09580;LOC_Os02g19924;LOC_Os03g52700;LOC_Os08g34280;LOC_Os08g44050;LOC_Os10g34710
GO:0010101	post-embryonic root morphogenesis	55	0	0.45	0.2691
GO:0010102	lateral root morphogenesis	55	0	0.45	0.2691
GO:0009968	negative regulation of signal transducti...	68	0	0.56	0.26912
GO:0010648	negative regulation of cell communicatio...	68	0	0.56	0.26912
GO:0023057	negative regulation of signaling	68	0	0.56	0.26912
GO:0009891	positive regulation of biosynthetic proc...	279	6	2.31	0.2698	LOC_Os01g01689;LOC_Os01g09580;LOC_Os02g03840;LOC_Os03g52700;LOC_Os08g44050;LOC_Os10g34710
GO:0000038	very long-chain fatty acid metabolic pro...	21	0	0.17	0.27013
GO:0010080	regulation of floral meristem growth	7	0	0.06	0.27101
GO:0010451	floral meristem growth	7	0	0.06	0.27101
GO:0006097	glyoxylate cycle	8	0	0.07	0.27121
GO:0046487	glyoxylate metabolic process	8	0	0.07	0.27121
GO:0005984	disaccharide metabolic process	87	1	0.72	0.27128	LOC_Os10g34710
GO:0048658	anther wall tapetum development	8	0	0.07	0.27129
GO:0071322	cellular response to carbohydrate stimul...	73	1	0.6	0.27166	LOC_Os03g52700
GO:0031349	positive regulation of defense response	80	0	0.66	0.27177
GO:0015991	ATP hydrolysis coupled proton transport	11	0	0.09	0.27227
GO:0015988	energy coupled proton transmembrane tran...	11	0	0.09	0.27227
GO:1901615	organic hydroxy compound metabolic proce...	353	6	2.92	0.27238	LOC_Os02g19924;LOC_Os02g48360;LOC_Os05g08810;LOC_Os08g21590;LOC_Os08g34280;LOC_Os12g24170
GO:0002253	activation of immune response	40	0	0.33	0.27249
GO:0002218	activation of innate immune response	40	0	0.33	0.27249
GO:0042436	indole-containing compound catabolic pro...	26	1	0.22	0.27261	LOC_Os02g19924
GO:0006091	generation of precursor metabolites and ...	297	3	2.46	0.27266	LOC_Os02g48360;LOC_Os08g34280;LOC_Os10g34710
GO:1902589	single-organism organelle organization	697	10	5.77	0.27274	LOC_Os01g01689;LOC_Os01g09580;LOC_Os01g33040;LOC_Os02g48360;LOC_Os03g52700;LOC_Os03g53880;LOC_Os04g42330;LOC_Os07g22710;LOC_Os08g34280;LOC_Os08g44050
GO:0031348	negative regulation of defense response	112	1	0.93	0.27379	LOC_Os08g44050
GO:0090068	positive regulation of cell cycle proces...	10	0	0.08	0.2738
GO:0006342	chromatin silencing	178	3	1.47	0.27466	LOC_Os01g09580;LOC_Os02g48360;LOC_Os03g52700
GO:0048439	flower morphogenesis	49	0	0.41	0.27737
GO:0048829	root cap development	33	0	0.27	0.27746
GO:0015994	chlorophyll metabolic process	88	0	0.73	0.2777
GO:0044848	biological phase	25	1	0.21	0.27846	LOC_Os03g52700
GO:0009739	response to gibberellin	113	2	0.93	0.27874	LOC_Os08g44050;LOC_Os10g34710
GO:0048468	cell development	545	8	4.51	0.27891	LOC_Os01g01689;LOC_Os01g33040;LOC_Os05g08810;LOC_Os07g22710;LOC_Os08g21590;LOC_Os10g34710;LOC_Os10g41360;LOC_Os12g24170
GO:0031399	regulation of protein modification proce...	138	2	1.14	0.279	LOC_Os08g34280;LOC_Os08g44050
GO:0044403	symbiosis, encompassing mutualism throug...	130	1	1.08	0.27924	LOC_Os03g52700
GO:0019344	cysteine biosynthetic process	89	1	0.74	0.27958	LOC_Os02g19924
GO:0006355	regulation of transcription, DNA-templat...	749	8	6.2	0.28133	LOC_Os01g01689;LOC_Os01g09580;LOC_Os01g54990;LOC_Os01g67100;LOC_Os02g48360;LOC_Os03g52700;LOC_Os08g44050;LOC_Os10g34710
GO:2001141	regulation of RNA biosynthetic process	749	8	6.2	0.28133	LOC_Os01g01689;LOC_Os01g09580;LOC_Os01g54990;LOC_Os01g67100;LOC_Os02g48360;LOC_Os03g52700;LOC_Os08g44050;LOC_Os10g34710
GO:2000026	regulation of multicellular organismal d...	572	6	4.73	0.28182	LOC_Os01g67100;LOC_Os03g52700;LOC_Os07g22710;LOC_Os08g34280;LOC_Os08g44050;LOC_Os12g24170
GO:0009051	pentose-phosphate shunt, oxidative branc...	7	0	0.06	0.28211
GO:0071702	organic substance transport	772	4	6.39	0.28222	LOC_Os02g03840;LOC_Os02g06010;LOC_Os08g34280;LOC_Os08g44050
GO:0034660	ncRNA metabolic process	188	3	1.56	0.28276	LOC_Os08g05880;LOC_Os08g34280;LOC_Os10g34710
GO:0010942	positive regulation of cell death	14	1	0.12	0.28306	LOC_Os10g34710
GO:0034762	regulation of transmembrane transport	36	1	0.3	0.28328	LOC_Os07g22710
GO:0034765	regulation of ion transmembrane transpor...	36	1	0.3	0.28328	LOC_Os07g22710
GO:0051051	negative regulation of transport	10	0	0.08	0.2836
GO:0051651	maintenance of location in cell	10	0	0.08	0.2836
GO:0007602	phototransduction	15	0	0.12	0.28362
GO:0009583	detection of light stimulus	15	0	0.12	0.28362
GO:0009585	red, far-red light phototransduction	15	0	0.12	0.28362
GO:0009892	negative regulation of metabolic process	454	4	3.76	0.28369	LOC_Os01g09580;LOC_Os01g67100;LOC_Os02g48360;LOC_Os03g52700
GO:0016444	somatic cell DNA recombination	9	1	0.07	0.28394	LOC_Os01g67100
GO:0010558	negative regulation of macromolecule bio...	255	3	2.11	0.28395	LOC_Os01g09580;LOC_Os02g48360;LOC_Os03g52700
GO:2000113	negative regulation of cellular macromol...	255	3	2.11	0.28395	LOC_Os01g09580;LOC_Os02g48360;LOC_Os03g52700
GO:0018193	peptidyl-amino acid modification	71	1	0.59	0.28433	LOC_Os01g09580
GO:0009743	response to carbohydrate	236	2	1.95	0.28447	LOC_Os02g48360;LOC_Os03g52700
GO:0006835	dicarboxylic acid transport	9	0	0.07	0.28487
GO:0051052	regulation of DNA metabolic process	105	2	0.87	0.2849	LOC_Os01g01689;LOC_Os01g67100
GO:0046364	monosaccharide biosynthetic process	118	1	0.98	0.28536	LOC_Os08g34280
GO:0071824	protein-DNA complex subunit organization	25	1	0.21	0.28569	LOC_Os01g67100
GO:0065004	protein-DNA complex assembly	25	1	0.21	0.28569	LOC_Os01g67100
GO:0009816	defense response to bacterium, incompati...	44	0	0.36	0.28572
GO:0048513	organ development	1328	15	10.99	0.28584	LOC_Os01g01689;LOC_Os01g33040;LOC_Os01g54990;LOC_Os01g67100;LOC_Os02g03840;LOC_Os02g19924;LOC_Os03g52700;LOC_Os05g08810;LOC_Os07g22710;LOC_Os08g21590;LOC_Os08g34280;LOC_Os08g44050;LOC_Os10g34710;LOC_Os10g41360;LOC_Os12g24170
GO:0010252	auxin homeostasis	10	1	0.08	0.28657	LOC_Os01g09580
GO:0007231	osmosensory signaling pathway	9	0	0.07	0.28665
GO:0043572	plastid fission	6	0	0.05	0.28681
GO:0006139	nucleobase-containing compound metabolic...	1988	19	16.45	0.28874	LOC_Os01g01689;LOC_Os01g09580;LOC_Os01g33040;LOC_Os01g54990;LOC_Os01g67100;LOC_Os02g03840;LOC_Os02g19924;LOC_Os02g48360;LOC_Os03g06240;LOC_Os03g52700;LOC_Os03g53880;LOC_Os05g06890;LOC_Os07g49270;LOC_Os08g05880;LOC_Os08g21590;LOC_Os08g34280;LOC_Os08g44050;LOC_Os10g34710;LOC_Os11g16540
GO:0010395	rhamnogalacturonan I metabolic process	7	0	0.06	0.2889
GO:0010043	response to zinc ion	51	1	0.42	0.2898	LOC_Os08g34280
GO:0006778	porphyrin-containing compound metabolic ...	99	0	0.82	0.29021
GO:0033013	tetrapyrrole metabolic process	99	0	0.82	0.29021
GO:0006351	transcription, DNA-templated	822	8	6.8	0.29029	LOC_Os01g01689;LOC_Os01g09580;LOC_Os01g54990;LOC_Os01g67100;LOC_Os02g48360;LOC_Os03g52700;LOC_Os08g44050;LOC_Os10g34710
GO:0006955	immune response	542	5	4.48	0.29044	LOC_Os02g03840;LOC_Os02g19924;LOC_Os03g52700;LOC_Os08g34280;LOC_Os08g44050
GO:0000302	response to reactive oxygen species	224	1	1.85	0.29053	LOC_Os12g24170
GO:0010103	stomatal complex morphogenesis	73	0	0.6	0.29073
GO:0042542	response to hydrogen peroxide	160	1	1.32	0.29083	LOC_Os12g24170
GO:0010588	cotyledon vascular tissue pattern format...	29	0	0.24	0.2918
GO:1901135	carbohydrate derivative metabolic proces...	684	8	5.66	0.29187	LOC_Os02g19924;LOC_Os02g48360;LOC_Os05g06890;LOC_Os05g08810;LOC_Os07g49270;LOC_Os08g34280;LOC_Os10g34710;LOC_Os11g16540
GO:0006633	fatty acid biosynthetic process	74	1	0.61	0.29226	LOC_Os02g19924
GO:0080026	response to indolebutyric acid	8	0	0.07	0.29252
GO:0015691	cadmium ion transport	8	0	0.07	0.29252
GO:0015692	lead ion transport	8	0	0.07	0.29252
GO:0009644	response to high light intensity	108	0	0.89	0.29303
GO:0009790	embryo development	436	7	3.61	0.29337	LOC_Os01g01689;LOC_Os02g48360;LOC_Os03g52700;LOC_Os07g49270;LOC_Os08g21590;LOC_Os10g34710;Rice_newGene_9243
GO:0015718	monocarboxylic acid transport	23	0	0.19	0.29358
GO:2000241	regulation of reproductive process	329	3	2.72	0.29547	LOC_Os03g52700;LOC_Os07g22710;LOC_Os08g34280
GO:0006891	intra-Golgi vesicle-mediated transport	28	0	0.23	0.29618
GO:0051235	maintenance of location	50	1	0.41	0.29684	LOC_Os03g52700
GO:0050665	hydrogen peroxide biosynthetic process	56	2	0.46	0.29689	LOC_Os05g08810;LOC_Os07g22710
GO:1903409	reactive oxygen species biosynthetic pro...	56	2	0.46	0.29689	LOC_Os05g08810;LOC_Os07g22710
GO:0009753	response to jasmonic acid	265	2	2.19	0.29735	LOC_Os02g19924;LOC_Os08g44050
GO:0048856	anatomical structure development	2100	20	17.37	0.29736	LOC_Os01g01689;LOC_Os01g33040;LOC_Os01g54990;LOC_Os01g67100;LOC_Os02g03840;LOC_Os02g19924;LOC_Os02g48360;LOC_Os03g52700;LOC_Os05g08810;LOC_Os07g22710;LOC_Os07g49270;LOC_Os08g21590;LOC_Os08g34280;LOC_Os08g44050;LOC_Os10g14180;LOC_Os10g34710;LOC_Os10g41360;LOC_Os11g16540;LOC_Os12g24170;Rice_newGene_9243
GO:0022414	reproductive process	1437	16	11.89	0.29741	LOC_Os01g01689;LOC_Os01g33040;LOC_Os01g54990;LOC_Os02g03840;LOC_Os02g48360;LOC_Os03g52700;LOC_Os05g08810;LOC_Os07g22710;LOC_Os07g49270;LOC_Os08g21590;LOC_Os08g34280;LOC_Os08g44050;LOC_Os10g34710;LOC_Os10g41360;LOC_Os11g16540;Rice_newGene_9243
GO:1902644	tertiary alcohol metabolic process	20	0	0.17	0.29961
GO:0035383	thioester metabolic process	64	2	0.53	0.3001	LOC_Os02g48360;LOC_Os12g24170
GO:0006637	acyl-CoA metabolic process	64	2	0.53	0.3001	LOC_Os02g48360;LOC_Os12g24170
GO:0030856	regulation of epithelial cell differenti...	8	1	0.07	0.30033	LOC_Os08g44050
GO:0045604	regulation of epidermal cell differentia...	8	1	0.07	0.30033	LOC_Os08g44050
GO:0009617	response to bacterium	409	3	3.38	0.30071	LOC_Os02g19924;LOC_Os08g44050;LOC_Os10g34710
GO:0051338	regulation of transferase activity	47	0	0.39	0.30136
GO:0046034	ATP metabolic process	104	1	0.86	0.30143	LOC_Os10g34710
GO:0051172	negative regulation of nitrogen compound...	249	3	2.06	0.30157	LOC_Os01g09580;LOC_Os02g48360;LOC_Os03g52700
GO:0051253	negative regulation of RNA metabolic pro...	242	3	2	0.30226	LOC_Os01g09580;LOC_Os02g48360;LOC_Os03g52700
GO:0045892	negative regulation of transcription, DN...	242	3	2	0.30226	LOC_Os01g09580;LOC_Os02g48360;LOC_Os03g52700
GO:1902679	negative regulation of RNA biosynthetic ...	242	3	2	0.30226	LOC_Os01g09580;LOC_Os02g48360;LOC_Os03g52700
GO:0040020	regulation of meiosis	25	0	0.21	0.30244
GO:0007568	aging	126	3	1.04	0.30405	LOC_Os01g01689;LOC_Os02g06640;LOC_Os08g44050
GO:0010106	cellular response to iron ion starvation	35	1	0.29	0.30407	LOC_Os08g44050
GO:0032774	RNA biosynthetic process	824	8	6.82	0.30414	LOC_Os01g01689;LOC_Os01g09580;LOC_Os01g54990;LOC_Os01g67100;LOC_Os02g48360;LOC_Os03g52700;LOC_Os08g44050;LOC_Os10g34710
GO:0019222	regulation of metabolic process	1315	12	10.88	0.30533	LOC_Os01g01689;LOC_Os01g09580;LOC_Os01g33040;LOC_Os01g54990;LOC_Os01g67100;LOC_Os02g03840;LOC_Os02g48360;LOC_Os03g52700;LOC_Os03g53880;LOC_Os08g34280;LOC_Os08g44050;LOC_Os10g34710
GO:0010188	response to microbial phytotoxin	7	1	0.06	0.30629	LOC_Os02g19924
GO:1902600	hydrogen ion transmembrane transport	16	0	0.13	0.30705
GO:0006777	Mo-molybdopterin cofactor biosynthetic p...	6	0	0.05	0.30773
GO:0043545	molybdopterin cofactor metabolic process	6	0	0.05	0.30773
GO:0019720	Mo-molybdopterin cofactor metabolic proc...	6	0	0.05	0.30773
GO:0032324	molybdopterin cofactor biosynthetic proc...	6	0	0.05	0.30773
GO:0051189	prosthetic group metabolic process	6	0	0.05	0.30773
GO:0009167	purine ribonucleoside monophosphate meta...	112	2	0.93	0.30784	LOC_Os07g49270;LOC_Os10g34710
GO:0009126	purine nucleoside monophosphate metaboli...	112	2	0.93	0.30784	LOC_Os07g49270;LOC_Os10g34710
GO:0010036	response to boron-containing substance	6	0	0.05	0.308
GO:0080029	cellular response to boron-containing su...	6	0	0.05	0.308
GO:0009962	regulation of flavonoid biosynthetic pro...	54	1	0.45	0.30819	LOC_Os02g03840
GO:0071483	cellular response to blue light	27	0	0.22	0.3084
GO:0080134	regulation of response to stress	365	4	3.02	0.30874	LOC_Os02g03840;LOC_Os08g34280;LOC_Os08g44050;LOC_Os10g41360
GO:0006826	iron ion transport	47	1	0.39	0.30889	LOC_Os08g44050
GO:0033036	macromolecule localization	731	6	6.05	0.30951	LOC_Os02g03840;LOC_Os03g52700;LOC_Os07g22710;LOC_Os08g34280;LOC_Os08g44050;LOC_Os12g24170
GO:0045926	negative regulation of growth	9	0	0.07	0.30961
GO:1901136	carbohydrate derivative catabolic proces...	220	1	1.82	0.31053	LOC_Os10g34710
GO:0034641	cellular nitrogen compound metabolic pro...	2138	20	17.69	0.31102	LOC_Os01g01689;LOC_Os01g09580;LOC_Os01g33040;LOC_Os01g54990;LOC_Os01g67100;LOC_Os02g03840;LOC_Os02g19924;LOC_Os02g48360;LOC_Os03g06240;LOC_Os03g52700;LOC_Os03g53880;LOC_Os05g06890;LOC_Os07g49270;LOC_Os08g05880;LOC_Os08g21590;LOC_Os08g34280;LOC_Os08g44050;LOC_Os10g34710;LOC_Os11g16540;LOC_Os12g24170
GO:0010265	SCF complex assembly	6	0	0.05	0.31167
GO:1901658	glycosyl compound catabolic process	174	1	1.44	0.31207	LOC_Os10g34710
GO:0009799	specification of symmetry	69	0	0.57	0.31225
GO:0012501	programmed cell death	287	5	2.37	0.31239	LOC_Os02g03840;LOC_Os08g34280;LOC_Os08g44050;LOC_Os10g34710;LOC_Os10g41360
GO:0009888	tissue development	898	12	7.43	0.31318	LOC_Os01g01689;LOC_Os01g33040;LOC_Os01g67100;LOC_Os03g52700;LOC_Os05g08810;LOC_Os07g22710;LOC_Os08g21590;LOC_Os08g34280;LOC_Os08g44050;LOC_Os10g34710;LOC_Os10g41360;LOC_Os12g24170
GO:0010027	thylakoid membrane organization	74	1	0.61	0.31357	LOC_Os10g34710
GO:0009668	plastid membrane organization	74	1	0.61	0.31357	LOC_Os10g34710
GO:0090501	RNA phosphodiester bond hydrolysis	8	1	0.07	0.31398	LOC_Os08g05880
GO:0009901	anther dehiscence	11	0	0.09	0.31533
GO:0071669	plant-type cell wall organization or bio...	357	2	2.95	0.31703	LOC_Os02g03840;LOC_Os12g24170
GO:0045087	innate immune response	533	5	4.41	0.31768	LOC_Os02g03840;LOC_Os02g19924;LOC_Os03g52700;LOC_Os08g34280;LOC_Os08g44050
GO:0009653	anatomical structure morphogenesis	1191	12	9.85	0.31841	LOC_Os01g01689;LOC_Os01g33040;LOC_Os01g67100;LOC_Os03g52700;LOC_Os05g08810;LOC_Os07g22710;LOC_Os08g21590;LOC_Os08g34280;LOC_Os08g44050;LOC_Os10g34710;LOC_Os10g41360;LOC_Os12g24170
GO:0006333	chromatin assembly or disassembly	46	1	0.38	0.31877	LOC_Os01g67100
GO:0009933	meristem structural organization	201	3	1.66	0.31911	LOC_Os01g67100;LOC_Os03g52700;LOC_Os08g34280
GO:0071370	cellular response to gibberellin stimulu...	63	2	0.52	0.31967	LOC_Os08g44050;LOC_Os10g34710
GO:0048445	carpel morphogenesis	12	0	0.1	0.31981
GO:0019219	regulation of nucleobase-containing comp...	843	9	6.97	0.32218	LOC_Os01g01689;LOC_Os01g09580;LOC_Os01g33040;LOC_Os01g54990;LOC_Os01g67100;LOC_Os02g48360;LOC_Os03g52700;LOC_Os08g44050;LOC_Os10g34710
GO:0031109	microtubule polymerization or depolymeri...	60	0	0.5	0.32241
GO:0006260	DNA replication	217	2	1.8	0.32256	LOC_Os01g33040;LOC_Os01g67100
GO:1903311	regulation of mRNA metabolic process	13	0	0.11	0.32444
GO:0040029	regulation of gene expression, epigeneti...	363	7	3	0.32498	LOC_Os01g09580;LOC_Os01g33040;LOC_Os01g67100;LOC_Os02g03840;LOC_Os02g48360;LOC_Os03g52700;LOC_Os08g34280
GO:0019318	hexose metabolic process	259	3	2.14	0.325	LOC_Os02g19924;LOC_Os08g34280;LOC_Os10g34710
GO:0090056	regulation of chlorophyll metabolic proc...	21	0	0.17	0.32513
GO:0051246	regulation of protein metabolic process	230	2	1.9	0.32527	LOC_Os08g34280;LOC_Os08g44050
GO:0009166	nucleotide catabolic process	168	1	1.39	0.3254	LOC_Os10g34710
GO:1901292	nucleoside phosphate catabolic process	168	1	1.39	0.3254	LOC_Os10g34710
GO:0055062	phosphate ion homeostasis	8	0	0.07	0.32611
GO:0072506	trivalent inorganic anion homeostasis	8	0	0.07	0.32611
GO:0002252	immune effector process	163	1	1.35	0.32626	LOC_Os03g52700
GO:0006006	glucose metabolic process	248	3	2.05	0.32666	LOC_Os02g19924;LOC_Os08g34280;LOC_Os10g34710
GO:0006612	protein targeting to membrane	178	2	1.47	0.32694	LOC_Os02g03840;LOC_Os08g44050
GO:0048316	seed development	536	9	4.43	0.32703	LOC_Os01g01689;LOC_Os02g48360;LOC_Os03g52700;LOC_Os07g49270;LOC_Os08g21590;LOC_Os08g34280;LOC_Os08g44050;LOC_Os10g34710;Rice_newGene_9243
GO:0015672	monovalent inorganic cation transport	137	0	1.13	0.32801
GO:0010476	gibberellin mediated signaling pathway	62	2	0.51	0.33157	LOC_Os08g44050;LOC_Os10g34710
GO:0030497	fatty acid elongation	9	0	0.07	0.33158
GO:0042176	regulation of protein catabolic process	14	0	0.12	0.33232
GO:0000303	response to superoxide	22	0	0.18	0.33233
GO:0000305	response to oxygen radical	22	0	0.18	0.33233
GO:0009595	detection of biotic stimulus	56	0	0.46	0.33291
GO:0072593	reactive oxygen species metabolic proces...	201	5	1.66	0.33411	LOC_Os05g08810;LOC_Os07g22710;LOC_Os08g21590;LOC_Os08g44050;LOC_Os12g24170
GO:0046785	microtubule polymerization	58	0	0.48	0.33498
GO:0009124	nucleoside monophosphate biosynthetic pr...	40	1	0.33	0.33693	LOC_Os07g49270
GO:0015985	energy coupled proton transport, down el...	12	0	0.1	0.33708
GO:0015986	ATP synthesis coupled proton transport	12	0	0.1	0.33708
GO:0051347	positive regulation of transferase activ...	8	0	0.07	0.33773
GO:0032952	regulation of (1->3)-beta-D-glucan metab...	8	0	0.07	0.33873
GO:0032953	regulation of (1->3)-beta-D-glucan biosy...	8	0	0.07	0.33873
GO:0009086	methionine biosynthetic process	57	0	0.47	0.33887
GO:0032875	regulation of DNA endoreduplication	12	0	0.1	0.3394
GO:0010187	negative regulation of seed germination	19	0	0.16	0.33986
GO:0010557	positive regulation of macromolecule bio...	228	5	1.89	0.34015	LOC_Os01g01689;LOC_Os01g09580;LOC_Os03g52700;LOC_Os08g44050;LOC_Os10g34710
GO:0022403	cell cycle phase	24	1	0.2	0.34029	LOC_Os03g52700
GO:0052386	cell wall thickening	44	0	0.36	0.34076
GO:0031060	regulation of histone methylation	30	1	0.25	0.34085	LOC_Os08g34280
GO:0006952	defense response	1014	9	8.39	0.34232	LOC_Os01g09580;LOC_Os02g03840;LOC_Os02g19924;LOC_Os03g52700;LOC_Os08g34280;LOC_Os08g44050;LOC_Os10g34710;LOC_Os10g41360;LOC_Os11g16540
GO:0009070	serine family amino acid biosynthetic pr...	92	1	0.76	0.34308	LOC_Os02g19924
GO:0009410	response to xenobiotic stimulus	27	1	0.22	0.3432	LOC_Os11g16540
GO:0002831	regulation of response to biotic stimulu...	28	0	0.23	0.34321
GO:0018205	peptidyl-lysine modification	31	0	0.26	0.34337
GO:0009740	gibberellic acid mediated signaling path...	61	2	0.5	0.34385	LOC_Os08g44050;LOC_Os10g34710
GO:0048532	anatomical structure arrangement	204	3	1.69	0.34389	LOC_Os01g67100;LOC_Os03g52700;LOC_Os08g34280
GO:0010119	regulation of stomatal movement	67	2	0.55	0.34438	LOC_Os07g22710;LOC_Os08g34280
GO:0009833	primary cell wall biogenesis	6	0	0.05	0.34505
GO:0010400	rhamnogalacturonan I side chain metaboli...	6	0	0.05	0.34505
GO:0031347	regulation of defense response	350	4	2.9	0.34556	LOC_Os02g03840;LOC_Os08g34280;LOC_Os08g44050;LOC_Os10g41360
GO:0009164	nucleoside catabolic process	170	1	1.41	0.3467	LOC_Os10g34710
GO:0042454	ribonucleoside catabolic process	170	1	1.41	0.3467	LOC_Os10g34710
GO:0072523	purine-containing compound catabolic pro...	170	1	1.41	0.3467	LOC_Os10g34710
GO:0009640	photomorphogenesis	129	2	1.07	0.34703	LOC_Os01g09580;LOC_Os03g52700
GO:0007020	microtubule nucleation	56	0	0.46	0.34803
GO:0006790	sulfur compound metabolic process	342	3	2.83	0.34804	LOC_Os02g19924;LOC_Os02g48360;LOC_Os12g24170
GO:0009161	ribonucleoside monophosphate metabolic p...	123	2	1.02	0.34834	LOC_Os07g49270;LOC_Os10g34710
GO:0009697	salicylic acid biosynthetic process	109	1	0.9	0.34939	LOC_Os02g19924
GO:0043549	regulation of kinase activity	44	0	0.36	0.35129
GO:0045859	regulation of protein kinase activity	44	0	0.36	0.35129
GO:0010565	regulation of cellular ketone metabolic ...	25	0	0.21	0.35167
GO:0009642	response to light intensity	143	0	1.18	0.35198
GO:0044744	protein targeting to nucleus	77	0	0.64	0.35234
GO:0006606	protein import into nucleus	77	0	0.64	0.35234
GO:1902593	single-organism nuclear import	77	0	0.64	0.35234
GO:0000023	maltose metabolic process	58	1	0.48	0.35263	LOC_Os10g34710
GO:0006066	alcohol metabolic process	201	5	1.66	0.35347	LOC_Os02g48360;LOC_Os05g08810;LOC_Os08g21590;LOC_Os08g34280;LOC_Os12g24170
GO:0009057	macromolecule catabolic process	448	3	3.71	0.35365	LOC_Os02g06640;LOC_Os10g41360;LOC_Os11g16540
GO:0009704	de-etiolation	9	0	0.07	0.35372
GO:0009154	purine ribonucleotide catabolic process	167	1	1.38	0.35399	LOC_Os10g34710
GO:0009143	nucleoside triphosphate catabolic proces...	167	1	1.38	0.35399	LOC_Os10g34710
GO:0009146	purine nucleoside triphosphate catabolic...	167	1	1.38	0.35399	LOC_Os10g34710
GO:0009261	ribonucleotide catabolic process	167	1	1.38	0.35399	LOC_Os10g34710
GO:0009203	ribonucleoside triphosphate catabolic pr...	167	1	1.38	0.35399	LOC_Os10g34710
GO:0009207	purine ribonucleoside triphosphate catab...	167	1	1.38	0.35399	LOC_Os10g34710
GO:0006195	purine nucleotide catabolic process	167	1	1.38	0.35399	LOC_Os10g34710
GO:0046483	heterocycle metabolic process	2134	19	17.65	0.35416	LOC_Os01g01689;LOC_Os01g09580;LOC_Os01g33040;LOC_Os01g54990;LOC_Os01g67100;LOC_Os02g03840;LOC_Os02g19924;LOC_Os02g48360;LOC_Os03g06240;LOC_Os03g52700;LOC_Os03g53880;LOC_Os05g06890;LOC_Os07g49270;LOC_Os08g05880;LOC_Os08g21590;LOC_Os08g34280;LOC_Os08g44050;LOC_Os10g34710;LOC_Os11g16540
GO:0008104	protein localization	596	5	4.93	0.35505	LOC_Os02g03840;LOC_Os07g22710;LOC_Os08g34280;LOC_Os08g44050;LOC_Os12g24170
GO:0006534	cysteine metabolic process	91	1	0.75	0.35656	LOC_Os02g19924
GO:0031564	transcription antitermination	15	0	0.12	0.35686
GO:0031554	regulation of DNA-templated transcriptio...	15	0	0.12	0.35686
GO:0031555	transcriptional attenuation	15	0	0.12	0.35686
GO:0070828	heterochromatin organization	9	1	0.07	0.35775	LOC_Os01g67100
GO:0031507	heterochromatin assembly	9	1	0.07	0.35775	LOC_Os01g67100
GO:0046130	purine ribonucleoside catabolic process	169	1	1.4	0.35812	LOC_Os10g34710
GO:0006152	purine nucleoside catabolic process	169	1	1.4	0.35812	LOC_Os10g34710
GO:0009960	endosperm development	27	0	0.22	0.35859
GO:0007067	mitotic nuclear division	44	0	0.36	0.35964
GO:0016265	death	325	5	2.69	0.3599	LOC_Os02g03840;LOC_Os08g34280;LOC_Os08g44050;LOC_Os10g34710;LOC_Os10g41360
GO:0008219	cell death	325	5	2.69	0.3599	LOC_Os02g03840;LOC_Os08g34280;LOC_Os08g44050;LOC_Os10g34710;LOC_Os10g41360
GO:0009123	nucleoside monophosphate metabolic proce...	124	2	1.03	0.36037	LOC_Os07g49270;LOC_Os10g34710
GO:0006807	nitrogen compound metabolic process	2318	20	19.18	0.36154	LOC_Os01g01689;LOC_Os01g09580;LOC_Os01g33040;LOC_Os01g54990;LOC_Os01g67100;LOC_Os02g03840;LOC_Os02g19924;LOC_Os02g48360;LOC_Os03g06240;LOC_Os03g52700;LOC_Os03g53880;LOC_Os05g06890;LOC_Os07g49270;LOC_Os08g05880;LOC_Os08g21590;LOC_Os08g34280;LOC_Os08g44050;LOC_Os10g34710;LOC_Os11g16540;LOC_Os12g24170
GO:0009628	response to abiotic stimulus	1634	17	13.52	0.36248	LOC_Os01g01689;LOC_Os01g09580;LOC_Os01g67100;LOC_Os02g03840;LOC_Os02g19924;LOC_Os03g52700;LOC_Os03g53880;LOC_Os05g06890;LOC_Os05g08810;LOC_Os05g29030;LOC_Os07g22710;LOC_Os08g21590;LOC_Os08g34280;LOC_Os08g44050;LOC_Os10g34710;LOC_Os10g41360;LOC_Os11g16540
GO:0016572	histone phosphorylation	49	4	0.41	0.36262	LOC_Os01g01689;LOC_Os01g09580;LOC_Os01g33040;LOC_Os03g53880
GO:0032885	regulation of polysaccharide biosyntheti...	11	0	0.09	0.36275
GO:0051170	nuclear import	80	0	0.66	0.36334
GO:0044087	regulation of cellular component biogene...	106	0	0.88	0.36341
GO:0010017	red or far-red light signaling pathway	41	0	0.34	0.36463
GO:0071489	cellular response to red or far red ligh...	41	0	0.34	0.36463
GO:0009855	determination of bilateral symmetry	68	0	0.56	0.3655
GO:0007163	establishment or maintenance of cell pol...	6	0	0.05	0.36638
GO:0090304	nucleic acid metabolic process	1674	16	13.85	0.36742	LOC_Os01g01689;LOC_Os01g09580;LOC_Os01g33040;LOC_Os01g54990;LOC_Os01g67100;LOC_Os02g03840;LOC_Os02g48360;LOC_Os03g06240;LOC_Os03g52700;LOC_Os03g53880;LOC_Os08g05880;LOC_Os08g21590;LOC_Os08g34280;LOC_Os08g44050;LOC_Os10g34710;LOC_Os11g16540
GO:0000165	MAPK cascade	109	1	0.9	0.36759	LOC_Os08g44050
GO:0016311	dephosphorylation	116	4	0.96	0.36798	LOC_Os05g08810;LOC_Os05g29030;LOC_Os06g09320;LOC_Os08g44050
GO:0045814	negative regulation of gene expression, ...	182	3	1.51	0.36912	LOC_Os01g09580;LOC_Os02g48360;LOC_Os03g52700
GO:0033043	regulation of organelle organization	229	2	1.89	0.36975	LOC_Os01g01689;LOC_Os08g34280
GO:0009958	positive gravitropism	47	0	0.39	0.37024
GO:0009308	amine metabolic process	96	2	0.79	0.37031	LOC_Os02g19924;LOC_Os12g24170
GO:0080129	proteasome core complex assembly	57	0	0.47	0.37142
GO:0046451	diaminopimelate metabolic process	9	0	0.07	0.37197
GO:0009085	lysine biosynthetic process	9	0	0.07	0.37197
GO:0009089	lysine biosynthetic process via diaminop...	9	0	0.07	0.37197
GO:0009890	negative regulation of biosynthetic proc...	260	3	2.15	0.37271	LOC_Os01g09580;LOC_Os02g48360;LOC_Os03g52700
GO:0031327	negative regulation of cellular biosynth...	260	3	2.15	0.37271	LOC_Os01g09580;LOC_Os02g48360;LOC_Os03g52700
GO:0060548	negative regulation of cell death	113	0	0.93	0.37333
GO:0043173	nucleotide salvage	9	1	0.07	0.37338	LOC_Os07g49270
GO:0048654	anther morphogenesis	6	0	0.05	0.37607
GO:0048655	anther wall tapetum morphogenesis	6	0	0.05	0.37607
GO:0048656	anther wall tapetum formation	6	0	0.05	0.37607
GO:0070838	divalent metal ion transport	100	0	0.83	0.3772
GO:0072511	divalent inorganic cation transport	100	0	0.83	0.3772
GO:0008544	epidermis development	512	10	4.24	0.37933	LOC_Os01g01689;LOC_Os01g33040;LOC_Os01g67100;LOC_Os05g08810;LOC_Os07g22710;LOC_Os08g21590;LOC_Os08g44050;LOC_Os10g34710;LOC_Os10g41360;LOC_Os12g24170
GO:0060429	epithelium development	512	10	4.24	0.37933	LOC_Os01g01689;LOC_Os01g33040;LOC_Os01g67100;LOC_Os05g08810;LOC_Os07g22710;LOC_Os08g21590;LOC_Os08g44050;LOC_Os10g34710;LOC_Os10g41360;LOC_Os12g24170
GO:0043588	skin development	512	10	4.24	0.37933	LOC_Os01g01689;LOC_Os01g33040;LOC_Os01g67100;LOC_Os05g08810;LOC_Os07g22710;LOC_Os08g21590;LOC_Os08g44050;LOC_Os10g34710;LOC_Os10g41360;LOC_Os12g24170
GO:0009682	induced systemic resistance	34	0	0.28	0.38003
GO:0007166	cell surface receptor signaling pathway	43	0	0.36	0.38209
GO:0010311	lateral root formation	37	0	0.31	0.38262
GO:0052255	modulation by organism of defense respon...	32	0	0.26	0.3833
GO:0052200	response to host defenses	32	0	0.26	0.3833
GO:0052031	modulation by symbiont of host defense r...	32	0	0.26	0.3833
GO:0052564	response to immune response of other org...	32	0	0.26	0.3833
GO:0075136	response to host	32	0	0.26	0.3833
GO:0052552	modulation by organism of immune respons...	32	0	0.26	0.3833
GO:0052553	modulation by symbiont of host immune re...	32	0	0.26	0.3833
GO:0052555	positive regulation by organism of immun...	32	0	0.26	0.3833
GO:0052556	positive regulation by symbiont of host ...	32	0	0.26	0.3833
GO:0052572	response to host immune response	32	0	0.26	0.3833
GO:0052173	response to defenses of other organism i...	32	0	0.26	0.3833
GO:0032886	regulation of microtubule-based process	14	0	0.12	0.38349
GO:0007018	microtubule-based movement	30	1	0.25	0.38365	LOC_Os01g33040
GO:0046394	carboxylic acid biosynthetic process	508	3	4.2	0.38396	LOC_Os02g19924;LOC_Os10g34710;LOC_Os12g24170
GO:0016053	organic acid biosynthetic process	508	3	4.2	0.38396	LOC_Os02g19924;LOC_Os10g34710;LOC_Os12g24170
GO:0009800	cinnamic acid biosynthetic process	12	0	0.1	0.38405
GO:0009803	cinnamic acid metabolic process	12	0	0.1	0.38405
GO:0031425	chloroplast RNA processing	11	0	0.09	0.38513
GO:0010193	response to ozone	26	0	0.22	0.38526
GO:0008361	regulation of cell size	53	0	0.44	0.38544
GO:0033044	regulation of chromosome organization	87	2	0.72	0.38602	LOC_Os01g01689;LOC_Os08g34280
GO:0071365	cellular response to auxin stimulus	85	1	0.7	0.38647	LOC_Os01g54990
GO:0090150	establishment of protein localization to...	181	2	1.5	0.38729	LOC_Os02g03840;LOC_Os08g44050
GO:0072657	protein localization to membrane	181	2	1.5	0.38729	LOC_Os02g03840;LOC_Os08g44050
GO:0032507	maintenance of protein location in cell	9	0	0.07	0.38832
GO:0031537	regulation of anthocyanin metabolic proc...	24	0	0.2	0.38839
GO:0010082	regulation of root meristem growth	17	0	0.14	0.38857
GO:0010073	meristem maintenance	225	3	1.86	0.38894	LOC_Os07g22710;LOC_Os08g44050;LOC_Os12g24170
GO:0006413	translational initiation	46	1	0.38	0.38897	LOC_Os04g40400
GO:0016458	gene silencing	332	4	2.75	0.39054	LOC_Os01g09580;LOC_Os01g67100;LOC_Os02g48360;LOC_Os03g52700
GO:0010087	phloem or xylem histogenesis	81	0	0.67	0.39158
GO:0042744	hydrogen peroxide catabolic process	56	1	0.46	0.39183	LOC_Os12g24170
GO:0043543	protein acylation	107	1	0.89	0.39188	LOC_Os10g34710
GO:0043413	macromolecule glycosylation	108	1	0.89	0.39194	LOC_Os05g08810
GO:0009101	glycoprotein biosynthetic process	108	1	0.89	0.39194	LOC_Os05g08810
GO:0006486	protein glycosylation	108	1	0.89	0.39194	LOC_Os05g08810
GO:0031401	positive regulation of protein modificat...	31	1	0.26	0.39267	LOC_Os08g34280
GO:0006661	phosphatidylinositol biosynthetic proces...	22	2	0.18	0.39289	LOC_Os05g08810;LOC_Os08g21590
GO:0009734	auxin-activated signaling pathway	70	1	0.58	0.39297	LOC_Os01g54990
GO:0009306	protein secretion	11	0	0.09	0.39314
GO:0010229	inflorescence development	53	0	0.44	0.39414
GO:0009582	detection of abiotic stimulus	18	0	0.15	0.39567
GO:0009808	lignin metabolic process	36	1	0.3	0.39574	LOC_Os08g34280
GO:0010338	leaf formation	7	0	0.06	0.39687
GO:0010629	negative regulation of gene expression	400	4	3.31	0.39786	LOC_Os01g09580;LOC_Os01g67100;LOC_Os02g48360;LOC_Os03g52700
GO:0050793	regulation of developmental process	705	6	5.83	0.39861	LOC_Os01g67100;LOC_Os03g52700;LOC_Os07g22710;LOC_Os08g34280;LOC_Os08g44050;LOC_Os12g24170
GO:0000741	karyogamy	27	0	0.22	0.39947
GO:0009625	response to insect	79	0	0.65	0.39957
GO:0010453	regulation of cell fate commitment	11	0	0.09	0.3996
GO:0000902	cell morphogenesis	524	6	4.33	0.39986	LOC_Os01g01689;LOC_Os01g33040;LOC_Os05g08810;LOC_Os07g22710;LOC_Os08g21590;LOC_Os10g34710
GO:0031146	SCF-dependent proteasomal ubiquitin-depe...	6	0	0.05	0.4003
GO:0010496	intercellular transport	10	0	0.08	0.40052
GO:0006475	internal protein amino acid acetylation	28	0	0.23	0.40071
GO:0016573	histone acetylation	28	0	0.23	0.40071
GO:0018393	internal peptidyl-lysine acetylation	28	0	0.23	0.40071
GO:0018394	peptidyl-lysine acetylation	28	0	0.23	0.40071
GO:0051252	regulation of RNA metabolic process	771	8	6.38	0.40092	LOC_Os01g01689;LOC_Os01g09580;LOC_Os01g54990;LOC_Os01g67100;LOC_Os02g48360;LOC_Os03g52700;LOC_Os08g44050;LOC_Os10g34710
GO:0010071	root meristem specification	7	0	0.06	0.40123
GO:1901401	regulation of tetrapyrrole metabolic pro...	22	0	0.18	0.40134
GO:0010026	trichome differentiation	139	4	1.15	0.40155	LOC_Os01g01689;LOC_Os01g67100;LOC_Os07g22710;LOC_Os10g34710
GO:0035825	reciprocal DNA recombination	57	1	0.47	0.40291	LOC_Os01g01689
GO:0009765	photosynthesis, light harvesting	13	0	0.11	0.40369
GO:1901607	alpha-amino acid biosynthetic process	201	1	1.66	0.40451	LOC_Os02g19924
GO:0019400	alditol metabolic process	11	0	0.09	0.40456
GO:0010310	regulation of hydrogen peroxide metaboli...	71	1	0.59	0.40475	LOC_Os08g44050
GO:0045732	positive regulation of protein catabolic...	10	0	0.08	0.40508
GO:0035601	protein deacylation	6	0	0.05	0.40587
GO:0006476	protein deacetylation	6	0	0.05	0.40587
GO:0016575	histone deacetylation	6	0	0.05	0.40587
GO:0098732	macromolecule deacylation	6	0	0.05	0.40587
GO:0065001	specification of axis polarity	52	0	0.43	0.40591
GO:0031328	positive regulation of cellular biosynth...	236	5	1.95	0.4072	LOC_Os01g01689;LOC_Os01g09580;LOC_Os03g52700;LOC_Os08g44050;LOC_Os10g34710
GO:0042435	indole-containing compound biosynthetic ...	54	1	0.45	0.4076	LOC_Os02g19924
GO:0010556	regulation of macromolecule biosynthetic...	844	9	6.98	0.40897	LOC_Os01g01689;LOC_Os01g09580;LOC_Os01g33040;LOC_Os01g54990;LOC_Os01g67100;LOC_Os02g48360;LOC_Os03g52700;LOC_Os08g44050;LOC_Os10g34710
GO:2000112	regulation of cellular macromolecule bio...	844	9	6.98	0.40897	LOC_Os01g01689;LOC_Os01g09580;LOC_Os01g33040;LOC_Os01g54990;LOC_Os01g67100;LOC_Os02g48360;LOC_Os03g52700;LOC_Os08g44050;LOC_Os10g34710
GO:0009746	response to hexose	119	1	0.98	0.40904	LOC_Os02g48360
GO:0048509	regulation of meristem development	192	4	1.59	0.41133	LOC_Os01g67100;LOC_Os07g22710;LOC_Os08g44050;LOC_Os12g24170
GO:0009937	regulation of gibberellic acid mediated ...	13	1	0.11	0.41136	LOC_Os08g44050
GO:0009593	detection of chemical stimulus	15	0	0.12	0.41152
GO:0016102	diterpenoid biosynthetic process	41	1	0.34	0.41202	LOC_Os10g34710
GO:0045490	pectin catabolic process	9	0	0.07	0.41206
GO:0009163	nucleoside biosynthetic process	46	0	0.38	0.41282
GO:0042455	ribonucleoside biosynthetic process	46	0	0.38	0.41282
GO:0051258	protein polymerization	165	1	1.36	0.41289	LOC_Os07g22710
GO:0034605	cellular response to heat	30	0	0.25	0.41318
GO:0046942	carboxylic acid transport	179	0	1.48	0.41387
GO:0015849	organic acid transport	179	0	1.48	0.41387
GO:0000184	nuclear-transcribed mRNA catabolic proce...	6	0	0.05	0.4139
GO:0007267	cell-cell signaling	49	1	0.41	0.41458	LOC_Os03g52700
GO:0019915	lipid storage	37	1	0.31	0.41545	LOC_Os03g52700
GO:0044070	regulation of anion transport	34	1	0.28	0.41549	LOC_Os07g22710
GO:0009955	adaxial/abaxial pattern specification	52	0	0.43	0.41818
GO:0015833	peptide transport	38	0	0.31	0.41851
GO:0010152	pollen maturation	14	0	0.12	0.41951
GO:0000041	transition metal ion transport	84	1	0.69	0.42006	LOC_Os08g44050
GO:0000288	nuclear-transcribed mRNA catabolic proce...	10	0	0.08	0.42094
GO:0061013	regulation of mRNA catabolic process	10	0	0.08	0.42094
GO:1900151	regulation of nuclear-transcribed mRNA c...	10	0	0.08	0.42094
GO:0045165	cell fate commitment	51	1	0.42	0.4212	LOC_Os01g54990
GO:0032787	monocarboxylic acid metabolic process	568	4	4.7	0.42279	LOC_Os02g19924;LOC_Os02g48360;LOC_Os08g34280;LOC_Os08g44050
GO:0010214	seed coat development	31	0	0.26	0.42287
GO:0006108	malate metabolic process	6	0	0.05	0.42339
GO:0009798	axis specification	61	0	0.5	0.42636
GO:0006566	threonine metabolic process	7	0	0.06	0.42668
GO:0009081	branched-chain amino acid metabolic proc...	15	0	0.12	0.42692
GO:0010191	mucilage metabolic process	14	0	0.12	0.42766
GO:0009100	glycoprotein metabolic process	109	1	0.9	0.42772	LOC_Os05g08810
GO:0009069	serine family amino acid metabolic proce...	120	1	0.99	0.42829	LOC_Os02g19924
GO:0070085	glycosylation	112	1	0.93	0.4283	LOC_Os05g08810
GO:0034655	nucleobase-containing compound catabolic...	231	2	1.91	0.4291	LOC_Os10g34710;LOC_Os11g16540
GO:0006625	protein targeting to peroxisome	67	1	0.55	0.42972	LOC_Os08g44050
GO:0072662	protein localization to peroxisome	67	1	0.55	0.42972	LOC_Os08g44050
GO:0072663	establishment of protein localization to...	67	1	0.55	0.42972	LOC_Os08g44050
GO:0043574	peroxisomal transport	67	1	0.55	0.42972	LOC_Os08g44050
GO:0016558	protein import into peroxisome matrix	67	1	0.55	0.42972	LOC_Os08g44050
GO:0010583	response to cyclopentenone	38	1	0.31	0.43045	LOC_Os01g33040
GO:0071310	cellular response to organic substance	892	7	7.38	0.4308	LOC_Os01g54990;LOC_Os02g19924;LOC_Os03g52700;LOC_Os07g22710;LOC_Os08g44050;LOC_Os10g34710;LOC_Os10g41360
GO:0006997	nucleus organization	50	0	0.41	0.43084
GO:0044699	single-organism process	3680	28	30.44	0.43248	LOC_Os01g01689;LOC_Os01g09580;LOC_Os01g33040;LOC_Os01g54990;LOC_Os01g67100;LOC_Os02g03840;LOC_Os02g06010;LOC_Os02g06640;LOC_Os02g19924;LOC_Os02g48360;LOC_Os03g52700;LOC_Os03g53880;LOC_Os04g42330;LOC_Os05g06890;LOC_Os05g08810;LOC_Os05g29030;LOC_Os07g22710;LOC_Os07g49270;LOC_Os08g21590;LOC_Os08g34280;LOC_Os08g44050;LOC_Os09g17730;LOC_Os10g14180;LOC_Os10g34710;LOC_Os10g41360;LOC_Os11g16540;LOC_Os12g…
GO:2000028	regulation of photoperiodism, flowering	20	0	0.17	0.43388
GO:0006694	steroid biosynthetic process	119	3	0.98	0.43423	LOC_Os02g48360;LOC_Os08g34280;LOC_Os12g24170
GO:0009749	response to glucose	60	1	0.5	0.43506	LOC_Os02g48360
GO:0010325	raffinose family oligosaccharide biosynt...	9	0	0.07	0.43651
GO:0048571	long-day photoperiodism	20	0	0.17	0.43739
GO:0007062	sister chromatid cohesion	70	1	0.58	0.43761	LOC_Os01g01689
GO:0034284	response to monosaccharide	120	1	0.99	0.43956	LOC_Os02g48360
GO:0048766	root hair initiation	7	0	0.06	0.43971
GO:0031110	regulation of microtubule polymerization...	12	0	0.1	0.43993
GO:0042451	purine nucleoside biosynthetic process	35	0	0.29	0.44035
GO:0046129	purine ribonucleoside biosynthetic proce...	35	0	0.29	0.44035
GO:0031326	regulation of cellular biosynthetic proc...	866	9	7.16	0.44036	LOC_Os01g01689;LOC_Os01g09580;LOC_Os01g33040;LOC_Os01g54990;LOC_Os01g67100;LOC_Os02g48360;LOC_Os03g52700;LOC_Os08g44050;LOC_Os10g34710
GO:0042886	amide transport	41	0	0.34	0.44043
GO:0043903	regulation of symbiosis, encompassing mu...	8	0	0.07	0.44075
GO:0007131	reciprocal meiotic recombination	56	1	0.46	0.44097	LOC_Os01g01689
GO:0019220	regulation of phosphate metabolic proces...	132	1	1.09	0.44151	LOC_Os08g44050
GO:0072522	purine-containing compound biosynthetic ...	59	1	0.49	0.44186	LOC_Os07g49270
GO:0008356	asymmetric cell division	26	0	0.22	0.4423
GO:0006810	transport	1366	12	11.3	0.4439	LOC_Os01g09580;LOC_Os02g03840;LOC_Os02g06010;LOC_Os05g08810;LOC_Os07g22710;LOC_Os08g21590;LOC_Os08g34280;LOC_Os08g44050;LOC_Os09g17730;LOC_Os10g34710;LOC_Os10g41360;LOC_Os11g16540
GO:0006732	coenzyme metabolic process	207	4	1.71	0.44709	LOC_Os02g19924;LOC_Os02g48360;LOC_Os10g34710;LOC_Os12g24170
GO:0009686	gibberellin biosynthetic process	40	1	0.33	0.44719	LOC_Os10g34710
GO:0015979	photosynthesis	131	2	1.08	0.44779	LOC_Os02g48360;LOC_Os10g34710
GO:0006417	regulation of translation	65	0	0.54	0.44834
GO:0031325	positive regulation of cellular metaboli...	289	6	2.39	0.44876	LOC_Os01g01689;LOC_Os01g09580;LOC_Os03g52700;LOC_Os08g34280;LOC_Os08g44050;LOC_Os10g34710
GO:0019336	phenol-containing compound catabolic pro...	6	0	0.05	0.44878
GO:0043289	apocarotenoid biosynthetic process	15	0	0.12	0.44977
GO:0016106	sesquiterpenoid biosynthetic process	15	0	0.12	0.44977
GO:0009688	abscisic acid biosynthetic process	15	0	0.12	0.44977
GO:0010118	stomatal movement	106	2	0.88	0.44994	LOC_Os07g22710;LOC_Os08g34280
GO:0010411	xyloglucan metabolic process	9	0	0.07	0.45025
GO:0043620	regulation of DNA-templated transcriptio...	7	0	0.06	0.45054
GO:0048510	regulation of timing of transition from ...	45	1	0.37	0.45182	LOC_Os08g44050
GO:0051782	negative regulation of cell division	11	0	0.09	0.4527
GO:0051701	interaction with host	112	1	0.93	0.45474	LOC_Os03g52700
GO:0010212	response to ionizing radiation	45	1	0.37	0.45498	LOC_Os01g01689
GO:0009119	ribonucleoside metabolic process	229	3	1.89	0.45505	LOC_Os05g06890;LOC_Os08g34280;LOC_Os10g34710
GO:0009943	adaxial/abaxial axis specification	47	0	0.39	0.45518
GO:0009944	polarity specification of adaxial/abaxia...	47	0	0.39	0.45518
GO:0000469	cleavage involved in rRNA processing	7	1	0.06	0.45544	LOC_Os08g05880
GO:0000478	endonucleolytic cleavage involved in rRN...	7	1	0.06	0.45544	LOC_Os08g05880
GO:0090502	RNA phosphodiester bond hydrolysis, endo...	7	1	0.06	0.45544	LOC_Os08g05880
GO:0006595	polyamine metabolic process	33	1	0.27	0.45587	LOC_Os12g24170
GO:1901069	guanosine-containing compound catabolic ...	85	0	0.7	0.45919
GO:0006184	GTP catabolic process	85	0	0.7	0.45919
GO:0044260	cellular macromolecule metabolic process	2690	23	22.25	0.45983	LOC_Os01g01689;LOC_Os01g09580;LOC_Os01g33040;LOC_Os01g54990;LOC_Os01g67100;LOC_Os02g03840;LOC_Os02g06640;LOC_Os02g19924;LOC_Os02g48360;LOC_Os03g06240;LOC_Os03g52700;LOC_Os03g53880;LOC_Os04g40400;LOC_Os05g08810;LOC_Os05g29030;LOC_Os07g22710;LOC_Os08g05880;LOC_Os08g21590;LOC_Os08g34280;LOC_Os08g44050;LOC_Os10g34710;LOC_Os10g41360;LOC_Os11g16540
GO:0044283	small molecule biosynthetic process	641	5	5.3	0.46029	LOC_Os02g19924;LOC_Os02g48360;LOC_Os08g34280;LOC_Os10g34710;LOC_Os12g24170
GO:0019438	aromatic compound biosynthetic process	1229	11	10.17	0.46122	LOC_Os01g01689;LOC_Os01g09580;LOC_Os01g54990;LOC_Os01g67100;LOC_Os02g19924;LOC_Os02g48360;LOC_Os03g52700;LOC_Os07g49270;LOC_Os08g34280;LOC_Os08g44050;LOC_Os10g34710
GO:0051174	regulation of phosphorus metabolic proce...	133	1	1.1	0.46137	LOC_Os08g44050
GO:0010048	vernalization response	54	0	0.45	0.46138
GO:0046112	nucleobase biosynthetic process	9	0	0.07	0.46187
GO:1901419	regulation of response to alcohol	87	1	0.72	0.46227	LOC_Os10g34710
GO:0007015	actin filament organization	114	1	0.94	0.46295	LOC_Os07g22710
GO:0009900	dehiscence	18	0	0.15	0.46297
GO:0010105	negative regulation of ethylene-activate...	17	0	0.14	0.46331
GO:0070298	negative regulation of phosphorelay sign...	17	0	0.14	0.46331
GO:0034654	nucleobase-containing compound biosynthe...	989	9	8.18	0.46402	LOC_Os01g01689;LOC_Os01g09580;LOC_Os01g54990;LOC_Os01g67100;LOC_Os02g48360;LOC_Os03g52700;LOC_Os07g49270;LOC_Os08g44050;LOC_Os10g34710
GO:0009814	defense response, incompatible interacti...	286	2	2.37	0.46462	LOC_Os02g19924;LOC_Os08g44050
GO:2000014	regulation of endosperm development	7	0	0.06	0.46497
GO:0046890	regulation of lipid biosynthetic process	12	0	0.1	0.46531
GO:0019693	ribose phosphate metabolic process	270	3	2.23	0.46584	LOC_Os05g06890;LOC_Os07g49270;LOC_Os10g34710
GO:0009259	ribonucleotide metabolic process	270	3	2.23	0.46584	LOC_Os05g06890;LOC_Os07g49270;LOC_Os10g34710
GO:0005996	monosaccharide metabolic process	289	3	2.39	0.46677	LOC_Os02g19924;LOC_Os08g34280;LOC_Os10g34710
GO:1903310	positive regulation of chromatin modific...	26	1	0.22	0.46698	LOC_Os08g34280
GO:0031062	positive regulation of histone methylati...	26	1	0.22	0.46698	LOC_Os08g34280
GO:0031058	positive regulation of histone modificat...	26	1	0.22	0.46698	LOC_Os08g34280
GO:2001252	positive regulation of chromosome organi...	26	1	0.22	0.46698	LOC_Os08g34280
GO:0042538	hyperosmotic salinity response	124	2	1.03	0.46723	LOC_Os02g19924;LOC_Os05g29030
GO:0032412	regulation of ion transmembrane transpor...	33	1	0.27	0.46725	LOC_Os07g22710
GO:0032409	regulation of transporter activity	33	1	0.27	0.46725	LOC_Os07g22710
GO:0022898	regulation of transmembrane transporter ...	33	1	0.27	0.46725	LOC_Os07g22710
GO:0010359	regulation of anion channel activity	33	1	0.27	0.46725	LOC_Os07g22710
GO:0070301	cellular response to hydrogen peroxide	58	1	0.48	0.46765	LOC_Os12g24170
GO:0034219	carbohydrate transmembrane transport	8	0	0.07	0.46767
GO:0032268	regulation of cellular protein metabolic...	212	2	1.75	0.46799	LOC_Os08g34280;LOC_Os08g44050
GO:0009112	nucleobase metabolic process	11	0	0.09	0.46816
GO:0009886	post-embryonic morphogenesis	347	1	2.87	0.46876	LOC_Os01g33040
GO:1901362	organic cyclic compound biosynthetic pro...	1331	12	11.01	0.46963	LOC_Os01g01689;LOC_Os01g09580;LOC_Os01g54990;LOC_Os01g67100;LOC_Os02g19924;LOC_Os02g48360;LOC_Os03g52700;LOC_Os07g49270;LOC_Os08g34280;LOC_Os08g44050;LOC_Os10g34710;LOC_Os12g24170
GO:0019253	reductive pentose-phosphate cycle	9	0	0.07	0.47142
GO:0003333	amino acid transmembrane transport	13	0	0.11	0.47164
GO:0006206	pyrimidine nucleobase metabolic process	6	0	0.05	0.4727
GO:0006857	oligopeptide transport	37	0	0.31	0.47278
GO:0006302	double-strand break repair	53	2	0.44	0.47297	LOC_Os01g01689;LOC_Os01g67100
GO:0006312	mitotic recombination	20	0	0.17	0.47339
GO:0048444	floral organ morphogenesis	151	0	1.25	0.47356
GO:0048563	post-embryonic organ morphogenesis	151	0	1.25	0.47356
GO:0009152	purine ribonucleotide biosynthetic proce...	36	1	0.3	0.47362	LOC_Os07g49270
GO:0010100	negative regulation of photomorphogenesi...	7	0	0.06	0.47375
GO:0009756	carbohydrate mediated signaling	65	1	0.54	0.47465	LOC_Os03g52700
GO:0010182	sugar mediated signaling pathway	65	1	0.54	0.47465	LOC_Os03g52700
GO:0019684	photosynthesis, light reaction	99	1	0.82	0.47491	LOC_Os10g34710
GO:0090329	regulation of DNA-dependent DNA replicat...	14	0	0.12	0.47525
GO:0030091	protein repair	8	0	0.07	0.4755
GO:0010206	photosystem II repair	8	0	0.07	0.4755
GO:0019932	second-messenger-mediated signaling	60	0	0.5	0.47605
GO:0010092	specification of organ identity	33	0	0.27	0.47661
GO:0010093	specification of floral organ identity	33	0	0.27	0.47661
GO:0001578	microtubule bundle formation	14	0	0.12	0.47679
GO:0048580	regulation of post-embryonic development	408	3	3.38	0.47726	LOC_Os03g52700;LOC_Os08g34280;LOC_Os08g44050
GO:0009664	plant-type cell wall organization	270	2	2.23	0.47742	LOC_Os02g03840;LOC_Os12g24170
GO:1901566	organonitrogen compound biosynthetic pro...	498	3	4.12	0.47912	LOC_Os02g19924;LOC_Os07g49270;LOC_Os12g24170
GO:1901137	carbohydrate derivative biosynthetic pro...	374	3	3.09	0.47925	LOC_Os02g19924;LOC_Os05g08810;LOC_Os07g49270
GO:0006470	protein dephosphorylation	98	2	0.81	0.47938	LOC_Os05g29030;LOC_Os08g44050
GO:0009624	response to nematode	82	0	0.68	0.47954
GO:0010388	cullin deneddylation	45	2	0.37	0.47964	LOC_Os01g09580;LOC_Os03g52700
GO:0000338	protein deneddylation	45	2	0.37	0.47964	LOC_Os01g09580;LOC_Os03g52700
GO:0070887	cellular response to chemical stimulus	968	8	8.01	0.47998	LOC_Os01g54990;LOC_Os02g19924;LOC_Os03g52700;LOC_Os07g22710;LOC_Os08g44050;LOC_Os10g34710;LOC_Os10g41360;LOC_Os12g24170
GO:0000373	Group II intron splicing	7	0	0.06	0.48008
GO:0042440	pigment metabolic process	176	1	1.46	0.48076	LOC_Os08g34280
GO:0009696	salicylic acid metabolic process	115	1	0.95	0.48112	LOC_Os02g19924
GO:0042742	defense response to bacterium	328	2	2.71	0.48165	LOC_Os02g19924;LOC_Os10g34710
GO:0046039	GTP metabolic process	86	0	0.71	0.48283
GO:0046488	phosphatidylinositol metabolic process	42	2	0.35	0.48317	LOC_Os05g08810;LOC_Os08g21590
GO:0052257	pathogen-associated molecular pattern de...	31	0	0.26	0.48374
GO:0052033	pathogen-associated molecular pattern de...	31	0	0.26	0.48374
GO:0052510	positive regulation by organism of defen...	31	0	0.26	0.48374
GO:0052509	positive regulation by symbiont of host ...	31	0	0.26	0.48374
GO:0052305	positive regulation by organism of innat...	31	0	0.26	0.48374
GO:0052306	modulation by organism of innate immune ...	31	0	0.26	0.48374
GO:0052308	pathogen-associated molecular pattern de...	31	0	0.26	0.48374
GO:0052166	positive regulation by symbiont of host ...	31	0	0.26	0.48374
GO:0052167	modulation by symbiont of host innate im...	31	0	0.26	0.48374
GO:0052169	pathogen-associated molecular pattern de...	31	0	0.26	0.48374
GO:0046854	phosphatidylinositol phosphorylation	17	2	0.14	0.48393	LOC_Os05g08810;LOC_Os08g21590
GO:0046834	lipid phosphorylation	17	2	0.14	0.48393	LOC_Os05g08810;LOC_Os08g21590
GO:0007032	endosome organization	6	0	0.05	0.48426
GO:0098581	detection of external biotic stimulus	23	0	0.19	0.48436
GO:0043069	negative regulation of programmed cell d...	109	0	0.9	0.48456
GO:0030433	ER-associated ubiquitin-dependent protei...	7	0	0.06	0.48466
[truncated: 790 more rows]

## Sheet: SP3_VS_FP3.topGO.CC
Table S4-5. The cellular component of topGO enrichment analysis in parental genes of DECs at the P3 stage.
[truncated: 322 more rows]

## Sheet: SP3_VS_FP3.topGO.MF
Table S4-6. The molecular function of topGO enrichment analysis in parental genes of DECs at the P3 stage.
[truncated: 563 more rows]

[truncated: 3 more sheets: SP4_VS_FP4.topGO.BP, SP4_VS_FP4.topGO.CC, SP4_VS_FP4.topGO.MF]
