# Supplementary material for: Circular RNA profiling of the rice photo-thermosensitive genic male sterile line Wuxiang S reveals circRNA involved in the fertility transition
Source: BMC Plant Biol. 2019 Aug 5;19:340. doi: 10.1186/s12870-019-1944-2 (PMC6683460; doi:10.1186/s12870-019-1944-2)
Supplement: Supplementary file 6 — Table S5. The topGO enrichment analysis in parental genes of DECs at the three developmental stages. (1) The biological process of topGO enrichment analysis in parental genes of DECs at the P2 stage. (2) The cellular component of topGO enrichment analysis in parental genes of DECs at the P2 stage. (3) The molecular function of topGO enrichment analysis in parental genes of DECs at the P2 stage. (4) The biological process of topGO enrichment analysis in parental genes of DECs at the P3 stage. (5) The cellular component of topGO enrichment analysis in parental genes of DECs at the P3 stage. (6) The molecular function of topGO enrichment analysis in parental genes of DECs at the P3 stage. (7) The biological process of topGO enrichment analysis in parental genes of DECs at the P4 stage. (8) The cellular component of topGO enrichment analysis in parental genes of DECs at the P4 stage. (9) The molecular function of topGO enrichment analysis in parental genes of DECs at the P4 stage. (XLSX 449 kb) [file 12870_2019_1944_MOESM6_ESM.xlsx]

## Sheet: Sheet1
Table S5. Predicted circRNA-miRNA-mRNA connection for differentially expressed circRNAs in WXS (S) and WXS (F)
CircRNA ID	Binding miRNAs	Target mRNAs	Common_miRNA_number	Pvalue	FDR
Chr1:15487847|15504849	osa-miR1436;osa-miR1442;osa-miR2925;osa-miR818a;osa-miR818b;osa-miR818c;osa-miR818d;osa-miR818e	Rice_newGene_30077	8	1.53e-13	1.23e-07
	osa-miR1436;osa-miR1439;osa-miR818a;osa-miR818b;osa-miR818c;osa-miR818d;osa-miR818e	Rice_newGene_19686	7	7.49e-13	6e-07
	osa-miR1436;osa-miR818a;osa-miR818b;osa-miR818c;osa-miR818d;osa-miR818e	Rice_newGene_8081	6	2.03e-11	1.62e-05
	osa-miR818a;osa-miR818b;osa-miR818c;osa-miR818d;osa-miR818e	Rice_newGene_22228	5	3.37e-10	0.00026945
	osa-miR1436;osa-miR1439;osa-miR818a;osa-miR818b;osa-miR818c;osa-miR818d;osa-miR818e	Rice_newGene_12944	7	1.67e-13	1.34e-07
	osa-miR818a;osa-miR818b;osa-miR818c;osa-miR818d;osa-miR818e	Rice_newGene_10677	5	2.01e-09	0.0016037
	osa-miR1439;osa-miR818a;osa-miR818b;osa-miR818c;osa-miR818d;osa-miR818e	Rice_newGene_6708	6	2.91e-12	2.33e-06
	osa-miR1436;osa-miR818a;osa-miR818b;osa-miR818c;osa-miR818d;osa-miR818e	Rice_newGene_25963	6	2.03e-11	1.62e-05
	osa-miR1436;osa-miR818a;osa-miR818b;osa-miR818c;osa-miR818d;osa-miR818e	Rice_newGene_12119	6	2.03e-11	1.62e-05
	osa-miR1436;osa-miR818a;osa-miR818b;osa-miR818c;osa-miR818d;osa-miR818e	Rice_newGene_35378	6	2.91e-12	2.33e-06
	osa-miR1436;osa-miR818a;osa-miR818b;osa-miR818c;osa-miR818d;osa-miR818e	LOC_Os11g47160	6	2.91e-12	2.33e-06
	osa-miR818a;osa-miR818b;osa-miR818c;osa-miR818d;osa-miR818e	Rice_newGene_5725	5	3.37e-10	0.00026945
	osa-miR818a;osa-miR818b;osa-miR818c;osa-miR818d;osa-miR818e	LOC_Os11g12060	5	3.37e-10	0.00026945
	osa-miR1436;osa-miR818a;osa-miR818b;osa-miR818c;osa-miR818d;osa-miR818e	Rice_newGene_27007	6	2.4e-10	0.0001921
Chr10:21206978|21220099	osa-miR439a;osa-miR439b;osa-miR439c;osa-miR439d;osa-miR439e;osa-miR439f;osa-miR439g;osa-miR439h;osa-miR439i	LOC_Os02g30670	9	0	0
	osa-miR439a;osa-miR439b;osa-miR439c;osa-miR439d;osa-miR439e;osa-miR439f;osa-miR439g;osa-miR439h;osa-miR439i	LOC_Os06g01350	9	0	0
	osa-miR439a;osa-miR439b;osa-miR439c;osa-miR439d;osa-miR439e;osa-miR439f;osa-miR439g;osa-miR439h;osa-miR439i	LOC_Os02g44180	9	0	0
	osa-miR439a;osa-miR439b;osa-miR439c;osa-miR439d;osa-miR439e;osa-miR439f;osa-miR439g;osa-miR439h;osa-miR439i	LOC_Os01g42150	9	0	0
	osa-miR439a;osa-miR439b;osa-miR439c;osa-miR439d;osa-miR439e;osa-miR439f;osa-miR439g;osa-miR439h;osa-miR439i	LOC_Os01g51030	9	0	0
	osa-miR439a;osa-miR439b;osa-miR439c;osa-miR439d;osa-miR439e;osa-miR439f;osa-miR439g;osa-miR439h;osa-miR439i	LOC_Os06g16240	9	2.22e-16	1.78e-10
	osa-miR2102-5p;osa-miR439a;osa-miR439b;osa-miR439c;osa-miR439d;osa-miR439e;osa-miR439f;osa-miR439g;osa-miR439h;osa-miR439i	LOC_Os06g16160	10	0	0
	osa-miR439a;osa-miR439b;osa-miR439c;osa-miR439d;osa-miR439e;osa-miR439f;osa-miR439g;osa-miR439h;osa-miR439i	LOC_Os07g26410	9	0	0
	osa-miR439a;osa-miR439b;osa-miR439c;osa-miR439d;osa-miR439e;osa-miR439f;osa-miR439g;osa-miR439h;osa-miR439i	LOC_Os02g13710	9	0	0
	osa-miR439a;osa-miR439b;osa-miR439c;osa-miR439d;osa-miR439e;osa-miR439f;osa-miR439g;osa-miR439h;osa-miR439i	LOC_Os10g10160	9	0	0
	osa-miR439a;osa-miR439b;osa-miR439c;osa-miR439d;osa-miR439e;osa-miR439f;osa-miR439g;osa-miR439h;osa-miR439i	LOC_Os08g01980	9	0	0
	osa-miR439a;osa-miR439b;osa-miR439c;osa-miR439d;osa-miR439e;osa-miR439f;osa-miR439g;osa-miR439h;osa-miR439i	LOC_Os11g27900	9	0	0
	osa-miR439a;osa-miR439b;osa-miR439c;osa-miR439d;osa-miR439e;osa-miR439f;osa-miR439g;osa-miR439h;osa-miR439i	LOC_Os08g02970	9	0	0
	osa-miR439a;osa-miR439b;osa-miR439c;osa-miR439d;osa-miR439e;osa-miR439f;osa-miR439g;osa-miR439h;osa-miR439i	LOC_Os01g23940	9	0	0
	osa-miR439a;osa-miR439b;osa-miR439c;osa-miR439d;osa-miR439e;osa-miR439f;osa-miR439g;osa-miR439h;osa-miR439i	LOC_Os01g36270	9	0	0
	osa-miR439a;osa-miR439b;osa-miR439c;osa-miR439d;osa-miR439e;osa-miR439f;osa-miR439g;osa-miR439h;osa-miR439i	LOC_Os03g43590	9	1.11e-15	8.89e-10
	osa-miR439a;osa-miR439b;osa-miR439c;osa-miR439d;osa-miR439e;osa-miR439f;osa-miR439g;osa-miR439h;osa-miR439i	LOC_Os06g16170	9	2.22e-16	1.78e-10
	osa-miR439a;osa-miR439b;osa-miR439c;osa-miR439d;osa-miR439e;osa-miR439f;osa-miR439g;osa-miR439h;osa-miR439i	LOC_Os02g37850	9	0	0
	osa-miR2102-5p;osa-miR439a;osa-miR439b;osa-miR439c;osa-miR439d;osa-miR439e;osa-miR439f;osa-miR439g;osa-miR439h;osa-miR439i	LOC_Os11g13970	10	0	0
	osa-miR439a;osa-miR439b;osa-miR439c;osa-miR439d;osa-miR439e;osa-miR439f;osa-miR439g;osa-miR439h;osa-miR439i	LOC_Os07g33620	9	1.11e-15	8.89e-10
	osa-miR439a;osa-miR439b;osa-miR439c;osa-miR439d;osa-miR439e;osa-miR439f;osa-miR439g;osa-miR439h;osa-miR439i	LOC_Os07g34710	9	0	0
	osa-miR439a;osa-miR439b;osa-miR439c;osa-miR439d;osa-miR439e;osa-miR439f;osa-miR439g;osa-miR439h;osa-miR439i	Rice_newGene_24766	9	0	0
	osa-miR439a;osa-miR439b;osa-miR439c;osa-miR439d;osa-miR439e;osa-miR439f;osa-miR439g;osa-miR439h;osa-miR439i	LOC_Os01g39720	9	1.11e-15	8.89e-10
	osa-miR439a;osa-miR439b;osa-miR439c;osa-miR439d;osa-miR439e;osa-miR439f;osa-miR439g;osa-miR439h;osa-miR439i	LOC_Os06g16200	9	1.11e-15	8.89e-10
	osa-miR439a;osa-miR439b;osa-miR439c;osa-miR439d;osa-miR439e;osa-miR439f;osa-miR439g;osa-miR439h;osa-miR439i	LOC_Os06g19250	9	0	0
	osa-miR439a;osa-miR439b;osa-miR439c;osa-miR439d;osa-miR439e;osa-miR439f;osa-miR439g;osa-miR439h;osa-miR439i	LOC_Os01g26340	9	0	0
	osa-miR439a;osa-miR439b;osa-miR439c;osa-miR439d;osa-miR439e;osa-miR439f;osa-miR439g;osa-miR439h;osa-miR439i	LOC_Os10g08420	9	0	0
	osa-miR439a;osa-miR439b;osa-miR439c;osa-miR439d;osa-miR439e;osa-miR439f;osa-miR439g;osa-miR439h;osa-miR439i	LOC_Os12g11340	9	1.11e-15	8.89e-10
	osa-miR439a;osa-miR439b;osa-miR439c;osa-miR439d;osa-miR439e;osa-miR439f;osa-miR439g;osa-miR439h;osa-miR439i	LOC_Os04g30570	9	0	0
Chr11:27221940|27282316	osa-miR399a;osa-miR399b;osa-miR399c;osa-miR399e;osa-miR399f;osa-miR399g;osa-miR529a	LOC_Os04g55230	7	1.66e-08	0.0132615
	osa-miR399a;osa-miR399b;osa-miR399c;osa-miR399e;osa-miR399f;osa-miR399g	LOC_Os01g57280	6	9.12e-08	0.072606
	osa-miR399a;osa-miR399b;osa-miR399c;osa-miR399e;osa-miR399f;osa-miR399g	LOC_Os08g45000	6	9.12e-08	0.072606
	osa-miR399a;osa-miR399b;osa-miR399c;osa-miR399e;osa-miR399f;osa-miR399g	LOC_Os07g40620	6	1.27e-08	0.0101048
Chr12:3340175|3347791	osa-miR1436;osa-miR1442;osa-miR818a;osa-miR818b;osa-miR818c;osa-miR818d;osa-miR818e	Rice_newGene_30077	7	1.28e-11	1.03e-05
	osa-miR1436;osa-miR818a;osa-miR818b;osa-miR818c;osa-miR818d;osa-miR818e	Rice_newGene_19686	6	1.1e-10	8.77e-05
	osa-miR1436;osa-miR818a;osa-miR818b;osa-miR818c;osa-miR818d;osa-miR818e	Rice_newGene_8081	6	9.23e-12	7.38e-06
	osa-miR818a;osa-miR818b;osa-miR818c;osa-miR818d;osa-miR818e	Rice_newGene_22228	5	1.84e-10	0.000147
	osa-miR1436;osa-miR818a;osa-miR818b;osa-miR818c;osa-miR818d;osa-miR818e	Rice_newGene_12944	6	3.67e-11	2.94e-05
	osa-miR818a;osa-miR818b;osa-miR818c;osa-miR818d;osa-miR818e	Rice_newGene_10677	5	1.1e-09	0.00087605
	osa-miR818a;osa-miR818b;osa-miR818c;osa-miR818d;osa-miR818e	Rice_newGene_6708	5	1.1e-09	0.00087605
	osa-miR1436;osa-miR5788;osa-miR818a;osa-miR818b;osa-miR818c;osa-miR818d;osa-miR818e	Rice_newGene_25963	7	7.66e-15	6.14e-09
	osa-miR1436;osa-miR818a;osa-miR818b;osa-miR818c;osa-miR818d;osa-miR818e	Rice_newGene_12119	6	9.23e-12	7.38e-06
	osa-miR1436;osa-miR818a;osa-miR818b;osa-miR818c;osa-miR818d;osa-miR818e	Rice_newGene_35378	6	1.32e-12	1.06e-06
	osa-miR5788;osa-miR818a;osa-miR818b;osa-miR818c;osa-miR818d;osa-miR818e	Rice_newGene_7051	6	6.34e-09	0.00506057
	osa-miR1436;osa-miR818a;osa-miR818b;osa-miR818c;osa-miR818d;osa-miR818e	LOC_Os11g47160	6	1.32e-12	1.06e-06
	osa-miR818a;osa-miR818b;osa-miR818c;osa-miR818d;osa-miR818e	Rice_newGene_5725	5	1.84e-10	0.000147
	osa-miR818a;osa-miR818b;osa-miR818c;osa-miR818d;osa-miR818e	LOC_Os11g12060	5	1.84e-10	0.000147
	osa-miR1436;osa-miR818a;osa-miR818b;osa-miR818c;osa-miR818d;osa-miR818e	Rice_newGene_27007	6	1.1e-10	8.77e-05
Chr4:23718633|23749978	osa-miR812a;osa-miR812b;osa-miR812c;osa-miR812d;osa-miR812e;osa-miR812s	Rice_newGene_14447	6	3.82e-09	0.00305194
	osa-miR812a;osa-miR812b;osa-miR812c;osa-miR812d;osa-miR812e;osa-miR812o-5p;osa-miR812s	Rice_newGene_116	7	3.89e-09	0.00310513
	osa-miR812a;osa-miR812b;osa-miR812c;osa-miR812d;osa-miR812e;osa-miR812s	Rice_newGene_15391	6	3.03e-08	0.0241611
	osa-miR812a;osa-miR812b;osa-miR812c;osa-miR812d;osa-miR812e;osa-miR812o-5p	Rice_newGene_14083	6	8.32e-09	0.0066456
	osa-miR812a;osa-miR812b;osa-miR812c;osa-miR812d;osa-miR812e;osa-miR812o-5p;osa-miR812s	Rice_newGene_35690	7	2.31e-09	0.0018435
	osa-miR812a;osa-miR812b;osa-miR812c;osa-miR812d;osa-miR812e;osa-miR812o-5p;osa-miR812s	Rice_newGene_6516	7	1.73e-12	1.39e-06
	osa-miR1436;osa-miR812a;osa-miR812b;osa-miR812c;osa-miR812d;osa-miR812e;osa-miR812o-5p	Rice_newGene_9926	7	6.96e-11	5.57e-05
	osa-miR812a;osa-miR812b;osa-miR812c;osa-miR812d;osa-miR812e;osa-miR812o-5p	Rice_newGene_23967	6	1.89e-11	1.52e-05
	osa-miR812a;osa-miR812b;osa-miR812c;osa-miR812d;osa-miR812e;osa-miR812s	Rice_newGene_36866	6	8.32e-09	0.0066456
	osa-miR812a;osa-miR812b;osa-miR812c;osa-miR812d;osa-miR812e	Rice_newGene_18342	5	8.67e-09	0.00691942
	osa-miR812a;osa-miR812b;osa-miR812c;osa-miR812d;osa-miR812e;osa-miR812o-5p;osa-miR812s	Rice_newGene_13926	7	1.51e-08	0.0120415
	osa-miR6248;osa-miR812a;osa-miR812b;osa-miR812c;osa-miR812d;osa-miR812e;osa-miR812s	Rice_newGene_18914	7	9.9e-09	0.0078989
	osa-miR812a;osa-miR812b;osa-miR812c;osa-miR812d;osa-miR812e;osa-miR812o-5p;osa-miR812s	Rice_newGene_17055	7	4.64e-08	0.0370065
Chr4:8244829|8264058	osa-miR1436;osa-miR818a;osa-miR818b;osa-miR818c;osa-miR818d;osa-miR818e	Rice_newGene_30077	6	1.75e-08	0.0139446
	osa-miR1436;osa-miR818a;osa-miR818b;osa-miR818c;osa-miR818d;osa-miR818e	Rice_newGene_19686	6	8.86e-10	0.0007077
	osa-miR1436;osa-miR818a;osa-miR818b;osa-miR818c;osa-miR818d;osa-miR818e	Rice_newGene_8081	6	7.51e-11	6.01e-05
	osa-miR818a;osa-miR818b;osa-miR818c;osa-miR818d;osa-miR818e	Rice_newGene_22228	5	9.39e-10	0.0007502
	osa-miR1436;osa-miR818a;osa-miR818b;osa-miR818c;osa-miR818d;osa-miR818e	Rice_newGene_12944	6	2.98e-10	0.0002381
	osa-miR818a;osa-miR818b;osa-miR818c;osa-miR818d;osa-miR818e	Rice_newGene_10677	5	5.58e-09	0.00445469
	osa-miR818a;osa-miR818b;osa-miR818c;osa-miR818d;osa-miR818e	Rice_newGene_6708	5	5.58e-09	0.00445469
	osa-miR1436;osa-miR818a;osa-miR818b;osa-miR818c;osa-miR818d;osa-miR818e	Rice_newGene_25963	6	7.51e-11	6.01e-05
	osa-miR1436;osa-miR818a;osa-miR818b;osa-miR818c;osa-miR818d;osa-miR818e	Rice_newGene_12119	6	7.51e-11	6.01e-05
	osa-miR1436;osa-miR818a;osa-miR818b;osa-miR818c;osa-miR818d;osa-miR818e	Rice_newGene_35378	6	1.08e-11	8.66e-06
	osa-miR1436;osa-miR818a;osa-miR818b;osa-miR818c;osa-miR818d;osa-miR818e	LOC_Os11g47160	6	1.08e-11	8.66e-06
	osa-miR818a;osa-miR818b;osa-miR818c;osa-miR818d;osa-miR818e	Rice_newGene_5725	5	9.39e-10	0.0007502
	osa-miR818a;osa-miR818b;osa-miR818c;osa-miR818d;osa-miR818e	LOC_Os11g12060	5	9.39e-10	0.0007502
	osa-miR1436;osa-miR818a;osa-miR818b;osa-miR818c;osa-miR818d;osa-miR818e	Rice_newGene_27007	6	8.86e-10	0.0007077
Chr4:8249591|8268265	osa-miR1436;osa-miR818a;osa-miR818b;osa-miR818c;osa-miR818d;osa-miR818e	Rice_newGene_30077	6	9.49e-09	0.00757575
	osa-miR1436;osa-miR818a;osa-miR818b;osa-miR818c;osa-miR818d;osa-miR818e	Rice_newGene_19686	6	4.79e-10	0.00038266
	osa-miR1436;osa-miR818a;osa-miR818b;osa-miR818c;osa-miR818d;osa-miR818e	Rice_newGene_8081	6	4.05e-11	3.24e-05
	osa-miR818a;osa-miR818b;osa-miR818c;osa-miR818d;osa-miR818e	Rice_newGene_22228	5	5.78e-10	0.00046171
	osa-miR1436;osa-miR818a;osa-miR818b;osa-miR818c;osa-miR818d;osa-miR818e	Rice_newGene_12944	6	1.61e-10	0.00012855
	osa-miR818a;osa-miR818b;osa-miR818c;osa-miR818d;osa-miR818e	Rice_newGene_10677	5	3.44e-09	0.00274511
	osa-miR818a;osa-miR818b;osa-miR818c;osa-miR818d;osa-miR818e	Rice_newGene_6708	5	3.44e-09	0.00274511
	osa-miR1436;osa-miR818a;osa-miR818b;osa-miR818c;osa-miR818d;osa-miR818e	Rice_newGene_25963	6	4.05e-11	3.24e-05
	osa-miR1436;osa-miR818a;osa-miR818b;osa-miR818c;osa-miR818d;osa-miR818e	Rice_newGene_12119	6	4.05e-11	3.24e-05
	osa-miR1436;osa-miR818a;osa-miR818b;osa-miR818c;osa-miR818d;osa-miR818e	Rice_newGene_35378	6	5.83e-12	4.66e-06
	osa-miR1436;osa-miR818a;osa-miR818b;osa-miR818c;osa-miR818d;osa-miR818e	LOC_Os11g47160	6	5.83e-12	4.66e-06
	osa-miR818a;osa-miR818b;osa-miR818c;osa-miR818d;osa-miR818e	Rice_newGene_5725	5	5.78e-10	0.00046171
	osa-miR818a;osa-miR818b;osa-miR818c;osa-miR818d;osa-miR818e	LOC_Os11g12060	5	5.78e-10	0.00046171
	osa-miR1436;osa-miR1858a;osa-miR1858b;osa-miR818a;osa-miR818b;osa-miR818c;osa-miR818d;osa-miR818e	Rice_newGene_27007	8	3.33e-15	2.67e-09
Chr5:7722642|7747781	osa-miR156c-3p;osa-miR156f-3p;osa-miR156g-3p;osa-miR156h-3p;osa-miR156l-3p	LOC_Os01g03170	5	8.67e-09	0.00691942
	osa-miR156c-3p;osa-miR156f-3p;osa-miR156g-3p;osa-miR156h-3p;osa-miR156l-3p	LOC_Os05g50850	5	1.46e-09	0.00116687
	osa-miR156c-3p;osa-miR156f-3p;osa-miR156g-3p;osa-miR156h-3p;osa-miR156l-3p	LOC_Os09g16710	5	8.67e-09	0.00691942
	osa-miR156c-3p;osa-miR156f-3p;osa-miR156g-3p;osa-miR156h-3p;osa-miR156l-3p	LOC_Os05g44430	5	1.46e-09	0.00116687
Chr6:2176755|2209269	osa-miR2907a;osa-miR2907b;osa-miR2907c;osa-miR2907d	LOC_Os05g22770	4	1.02e-07	0.0807901
	osa-miR2907a;osa-miR2907b;osa-miR2907c;osa-miR2907d	LOC_Os09g15670	4	1.02e-07	0.0807901
	osa-miR2907a;osa-miR2907b;osa-miR2907c;osa-miR2907d	LOC_Os10g06770	4	1.02e-07	0.0807901
	osa-miR2907a;osa-miR2907b;osa-miR2907c;osa-miR2907d	Rice_newGene_13481	4	1.02e-07	0.0807901
	osa-miR2907a;osa-miR2907b;osa-miR2907c;osa-miR2907d	LOC_Os06g28480	4	1.02e-07	0.0807901
	osa-miR2907a;osa-miR2907b;osa-miR2907c;osa-miR2907d	LOC_Os05g27304	4	1.02e-07	0.0807901
	osa-miR167a-5p;osa-miR167b;osa-miR167c-5p;osa-miR531b	LOC_Os06g33549	4	1.02e-07	0.0807901
	osa-miR2907a;osa-miR2907b;osa-miR2907c;osa-miR2907d	LOC_Os02g43430	4	1.02e-07	0.0807901
	osa-miR167a-5p;osa-miR167b;osa-miR167c-5p;osa-miR444d.3	LOC_Os06g04970	4	1.02e-07	0.0807901
	osa-miR2907a;osa-miR2907b;osa-miR2907c;osa-miR2907d	LOC_Os10g25810	4	1.02e-07	0.0807901
	osa-miR2907a;osa-miR2907b;osa-miR2907c;osa-miR2907d	LOC_Os01g51560	4	1.02e-07	0.0807901
	osa-miR2907a;osa-miR2907b;osa-miR2907c;osa-miR2907d	LOC_Os11g17220	4	1.02e-07	0.0807901
	osa-miR2907a;osa-miR2907b;osa-miR2907c;osa-miR2907d	LOC_Os11g29350	4	1.02e-07	0.0807901
	osa-miR2907a;osa-miR2907b;osa-miR2907c;osa-miR2907d	LOC_Os04g36610	4	1.02e-07	0.0807901
	osa-miR2907a;osa-miR2907b;osa-miR2907c;osa-miR2907d	LOC_Os09g04880	4	1.02e-07	0.0807901
	osa-miR2907a;osa-miR2907b;osa-miR2907c;osa-miR2907d	LOC_Os05g18660	4	1.02e-07	0.0807901
	osa-miR2907a;osa-miR2907b;osa-miR2907c;osa-miR2907d	LOC_Os03g14540	4	1.02e-07	0.0807901
	osa-miR2907a;osa-miR2907b;osa-miR2907c;osa-miR2907d	LOC_Os06g19780	4	1.02e-07	0.0807901
	osa-miR2907a;osa-miR2907b;osa-miR2907c;osa-miR2907d	LOC_Os05g49640	4	1.02e-07	0.0807901
	osa-miR2907a;osa-miR2907b;osa-miR2907c;osa-miR2907d	LOC_Os04g53810	4	1.02e-07	0.0807901
	osa-miR2907a;osa-miR2907b;osa-miR2907c;osa-miR2907d	LOC_Os10g12130	4	1.02e-07	0.0807901
	osa-miR2907a;osa-miR2907b;osa-miR2907c;osa-miR2907d	LOC_Os08g28870	4	1.02e-07	0.0807901
	osa-miR2907a;osa-miR2907b;osa-miR2907c;osa-miR2907d	LOC_Os05g33670	4	1.02e-07	0.0807901
	osa-miR2907a;osa-miR2907b;osa-miR2907c;osa-miR2907d	LOC_Os05g23450	4	1.02e-07	0.0807901
	osa-miR2907a;osa-miR2907b;osa-miR2907c;osa-miR2907d	LOC_Os11g37670	4	1.02e-07	0.0807901
	osa-miR2907a;osa-miR2907b;osa-miR2907c;osa-miR2907d	LOC_Os08g08930	4	1.02e-07	0.0807901
	osa-miR2907a;osa-miR2907b;osa-miR2907c;osa-miR2907d	LOC_Os03g49990	4	1.02e-07	0.0807901
	osa-miR2907a;osa-miR2907b;osa-miR2907c;osa-miR2907d	LOC_Os05g49630	4	1.02e-07	0.0807901
Chr6:23016777|23094599	osa-miR164a;osa-miR164b;osa-miR164c;osa-miR164e;osa-miR164f	LOC_Os09g37700	5	2.67e-08	0.0212819
	osa-miR164a;osa-miR164b;osa-miR164c;osa-miR164e;osa-miR164f	LOC_Os12g05260	5	2.67e-08	0.0212819
	osa-miR164a;osa-miR164b;osa-miR164c;osa-miR164e;osa-miR164f	LOC_Os02g36880	5	2.67e-08	0.0212819
	osa-miR164a;osa-miR164b;osa-miR164c;osa-miR164e;osa-miR164f;osa-miR5809	LOC_Os12g22270	6	5.39e-10	0.00043072
	osa-miR164a;osa-miR164b;osa-miR164c;osa-miR164e;osa-miR164f;osa-miR5809	LOC_Os02g24020	6	5.39e-10	0.00043072
	osa-miR164a;osa-miR164b;osa-miR164c;osa-miR164e;osa-miR164f	LOC_Os02g44124	5	4.51e-09	0.00360461
	osa-miR164a;osa-miR164b;osa-miR164c;osa-miR164e;osa-miR164f	Rice_newGene_36769	5	4.51e-09	0.00360461
	osa-miR164a;osa-miR164b;osa-miR164c;osa-miR164e;osa-miR164f	LOC_Os06g23650	5	2.67e-08	0.0212819
	osa-miR164a;osa-miR164b;osa-miR164c;osa-miR164e;osa-miR164f	LOC_Os02g44642	5	2.67e-08	0.0212819
	osa-miR164a;osa-miR164b;osa-miR164c;osa-miR164e;osa-miR164f	LOC_Os08g10080	5	2.67e-08	0.0212819
	osa-miR164a;osa-miR164b;osa-miR164c;osa-miR164e;osa-miR164f	LOC_Os03g44210	5	2.67e-08	0.0212819
	osa-miR164a;osa-miR164b;osa-miR164c;osa-miR164e;osa-miR164f	LOC_Os06g37750	5	2.67e-08	0.0212819
	osa-miR164a;osa-miR164b;osa-miR164c;osa-miR164e;osa-miR164f	LOC_Os04g38720	5	9.21e-08	0.0732944
	osa-miR164a;osa-miR164b;osa-miR164c;osa-miR164e;osa-miR164f	LOC_Os02g18690	5	2.67e-08	0.0212819
	osa-miR164a;osa-miR164b;osa-miR164c;osa-miR164e;osa-miR164f;osa-miR5809	LOC_Os08g15230	6	5.39e-10	0.00043072
	osa-miR164a;osa-miR164b;osa-miR164c;osa-miR164e;osa-miR164f	LOC_Os06g46270	5	2.67e-08	0.0212819
	osa-miR164a;osa-miR164b;osa-miR164c;osa-miR164e;osa-miR164f	LOC_Os01g03720	5	4.51e-09	0.00360461
	osa-miR164a;osa-miR164b;osa-miR164c;osa-miR164e;osa-miR164f;osa-miR5809	LOC_Os11g44940	6	6.29e-09	0.00502404
	osa-miR164a;osa-miR164b;osa-miR164c;osa-miR164e;osa-miR164f;osa-miR3979-5p	LOC_Os04g19260	6	5.39e-10	0.00043072
	osa-miR164a;osa-miR164b;osa-miR164c;osa-miR164e;osa-miR164f	LOC_Os09g32920	5	4.51e-09	0.00360461
	osa-miR164a;osa-miR164b;osa-miR164c;osa-miR164e;osa-miR164f	LOC_Os12g41680	5	2.67e-08	0.0212819
	osa-miR164a;osa-miR164b;osa-miR164c;osa-miR164e;osa-miR164f	LOC_Os01g43590	5	2.67e-08	0.0212819
Chr6:26478145|26488344	osa-miR818a;osa-miR818b;osa-miR818c;osa-miR818d;osa-miR818e	Rice_newGene_30077	5	1.93e-08	0.0154189
	osa-miR1439;osa-miR818a;osa-miR818b;osa-miR818c;osa-miR818d;osa-miR818e	Rice_newGene_19686	6	3.69e-12	2.96e-06
	osa-miR818a;osa-miR818b;osa-miR818c;osa-miR818d;osa-miR818e	Rice_newGene_8081	5	3.2e-10	0.00025598
	osa-miR818a;osa-miR818b;osa-miR818c;osa-miR818d;osa-miR818e	Rice_newGene_22228	5	1.53e-11	1.23e-05
	osa-miR1439;osa-miR818a;osa-miR818b;osa-miR818c;osa-miR818d;osa-miR818e	Rice_newGene_12944	6	1.23e-12	9.87e-07
	osa-miR818a;osa-miR818b;osa-miR818c;osa-miR818d;osa-miR818e	Rice_newGene_10677	5	9.17e-11	7.33e-05
	osa-miR1439;osa-miR818a;osa-miR818b;osa-miR818c;osa-miR818d;osa-miR818e	Rice_newGene_6708	6	4.42e-14	3.54e-08
	osa-miR818a;osa-miR818b;osa-miR818c;osa-miR818d;osa-miR818e	Rice_newGene_25963	5	3.2e-10	0.00025598
	osa-miR818a;osa-miR818b;osa-miR818c;osa-miR818d;osa-miR818e	Rice_newGene_12119	5	3.2e-10	0.00025598
	osa-miR818a;osa-miR818b;osa-miR818c;osa-miR818d;osa-miR818e	Rice_newGene_35378	5	9.17e-11	7.33e-05
	osa-miR818a;osa-miR818b;osa-miR818c;osa-miR818d;osa-miR818e	Rice_newGene_7051	5	4.49e-08	0.0357872
	osa-miR818a;osa-miR818b;osa-miR818c;osa-miR818d;osa-miR818e	LOC_Os11g47160	5	9.17e-11	7.33e-05
	osa-miR818a;osa-miR818b;osa-miR818c;osa-miR818d;osa-miR818e	Rice_newGene_5725	5	1.53e-11	1.23e-05
	osa-miR818a;osa-miR818b;osa-miR818c;osa-miR818d;osa-miR818e	LOC_Os11g12060	5	1.53e-11	1.23e-05
	osa-miR818a;osa-miR818b;osa-miR818c;osa-miR818d;osa-miR818e	Rice_newGene_27007	5	1.91e-09	0.00152721
Chr6:29539663|29556471	osa-miR5799;osa-miR812a;osa-miR812b;osa-miR812c;osa-miR812d;osa-miR812e	Rice_newGene_1145	6	1.95e-08	0.0155351
	osa-miR812a;osa-miR812b;osa-miR812c;osa-miR812d;osa-miR812e;osa-miR812g;osa-miR812h;osa-miR812i;osa-miR812j;osa-miR812s	Rice_newGene_14447	10	0	0
	osa-miR812a;osa-miR812b;osa-miR812c;osa-miR812d;osa-miR812e;osa-miR812g;osa-miR812h;osa-miR812i;osa-miR812j;osa-miR812o-5p;osa-miR812s	Rice_newGene_116	11	4.22e-15	3.38e-09
	osa-miR812a;osa-miR812b;osa-miR812c;osa-miR812d;osa-miR812e;osa-miR812g;osa-miR812h;osa-miR812i;osa-miR812j;osa-miR812s	Rice_newGene_15391	10	7.11e-15	5.69e-09
	osa-miR812a;osa-miR812b;osa-miR812c;osa-miR812d;osa-miR812e;osa-miR812o-5p	Rice_newGene_14083	6	1.03e-07	0.0823535
	osa-miR812a;osa-miR812b;osa-miR812c;osa-miR812d;osa-miR812e;osa-miR812g;osa-miR812h;osa-miR812i;osa-miR812j;osa-miR812o-5p;osa-miR812s	Rice_newGene_35690	11	1.55e-15	1.25e-09
	osa-miR812a;osa-miR812b;osa-miR812c;osa-miR812d;osa-miR812e;osa-miR812o-5p;osa-miR812s	Rice_newGene_6516	7	3.89e-11	3.11e-05
	osa-miR1436;osa-miR5799;osa-miR812a;osa-miR812b;osa-miR812c;osa-miR812d;osa-miR812e;osa-miR812o-5p	Rice_newGene_9926	8	1.46e-11	1.17e-05
	osa-miR812a;osa-miR812b;osa-miR812c;osa-miR812d;osa-miR812e;osa-miR812o-5p	Rice_newGene_23967	6	2.44e-10	0.00019545
	osa-miR1436;osa-miR818a;osa-miR818b;osa-miR818c;osa-miR818d;osa-miR818e	Rice_newGene_19686	6	1.95e-08	0.0155351
	osa-miR5799;osa-miR812a;osa-miR812b;osa-miR812c;osa-miR812d;osa-miR812e;osa-miR812g;osa-miR812h;osa-miR812i;osa-miR812j;osa-miR812s	Rice_newGene_36866	11	0	0
	osa-miR812a;osa-miR812b;osa-miR812c;osa-miR812d;osa-miR812e	Rice_newGene_18342	5	6.66e-08	0.0530996
	osa-miR1436;osa-miR818a;osa-miR818b;osa-miR818c;osa-miR818d;osa-miR818e	Rice_newGene_8081	6	1.68e-09	0.00134335
	osa-miR818a;osa-miR818b;osa-miR818c;osa-miR818d;osa-miR818e	Rice_newGene_22228	5	1.13e-08	0.00902808
	osa-miR1436;osa-miR818a;osa-miR818b;osa-miR818c;osa-miR818d;osa-miR818e	Rice_newGene_12944	6	6.61e-09	0.00527729
	osa-miR818a;osa-miR818b;osa-miR818c;osa-miR818d;osa-miR818e	Rice_newGene_10677	5	6.66e-08	0.0530996
	osa-miR812a;osa-miR812b;osa-miR812c;osa-miR812d;osa-miR812e;osa-miR812g;osa-miR812h;osa-miR812i;osa-miR812j;osa-miR812o-5p;osa-miR812s	Rice_newGene_13926	11	5.62e-14	4.5e-08
	osa-miR818a;osa-miR818b;osa-miR818c;osa-miR818d;osa-miR818e	Rice_newGene_6708	5	6.66e-08	0.0530996
	osa-miR5799;osa-miR812a;osa-miR812b;osa-miR812c;osa-miR812d;osa-miR812e	Rice_newGene_9407	6	1.95e-08	0.0155351
	osa-miR1436;osa-miR818a;osa-miR818b;osa-miR818c;osa-miR818d;osa-miR818e	Rice_newGene_25963	6	1.68e-09	0.00134335
	osa-miR1436;osa-miR818a;osa-miR818b;osa-miR818c;osa-miR818d;osa-miR818e	Rice_newGene_12119	6	1.68e-09	0.00134335
	osa-miR1436;osa-miR818a;osa-miR818b;osa-miR818c;osa-miR818d;osa-miR818e	Rice_newGene_35378	6	2.44e-10	0.00019545
	osa-miR812a;osa-miR812b;osa-miR812c;osa-miR812d;osa-miR812e;osa-miR812g;osa-miR812h;osa-miR812i;osa-miR812j;osa-miR812s	Rice_newGene_18914	10	2.1e-12	1.68e-06
	osa-miR812a;osa-miR812b;osa-miR812c;osa-miR812d;osa-miR812e;osa-miR812g;osa-miR812h;osa-miR812i;osa-miR812j	Rice_newGene_3260	9	7.39e-12	5.92e-06
	osa-miR812g;osa-miR812h;osa-miR812i;osa-miR812j;osa-miR818a;osa-miR818b;osa-miR818c;osa-miR818d;osa-miR818e	Rice_newGene_7051	9	7.39e-12	5.92e-06
	osa-miR1436;osa-miR818a;osa-miR818b;osa-miR818c;osa-miR818d;osa-miR818e	LOC_Os11g47160	6	2.44e-10	0.00019545
	osa-miR812a;osa-miR812b;osa-miR812c;osa-miR812d;osa-miR812e;osa-miR812g;osa-miR812h;osa-miR812i;osa-miR812j;osa-miR812o-5p;osa-miR812s	Rice_newGene_17055	11	4.36e-13	3.49e-07
	osa-miR818a;osa-miR818b;osa-miR818c;osa-miR818d;osa-miR818e	Rice_newGene_5725	5	1.13e-08	0.00902808
	osa-miR818a;osa-miR818b;osa-miR818c;osa-miR818d;osa-miR818e	LOC_Os11g12060	5	1.13e-08	0.00902808
	osa-miR1436;osa-miR818a;osa-miR818b;osa-miR818c;osa-miR818d;osa-miR818e	Rice_newGene_27007	6	1.95e-08	0.0155351
Chr7:1888437|1912299	osa-miR812a;osa-miR812b;osa-miR812c;osa-miR812d;osa-miR812e;osa-miR812s	Rice_newGene_14447	6	3.37e-08	0.0268416
	osa-miR812a;osa-miR812b;osa-miR812c;osa-miR812d;osa-miR812e;osa-miR812k;osa-miR812l;osa-miR812m;osa-miR812s	Rice_newGene_116	9	1.94e-11	1.55e-05
	osa-miR812a;osa-miR812b;osa-miR812c;osa-miR812d;osa-miR812e;osa-miR812k;osa-miR812l;osa-miR812m	Rice_newGene_14083	8	8.8e-12	7.04e-06
	osa-miR812a;osa-miR812b;osa-miR812c;osa-miR812d;osa-miR812e;osa-miR812k;osa-miR812l;osa-miR812m;osa-miR812s	Rice_newGene_35690	9	9.24e-12	7.4e-06
	osa-miR812a;osa-miR812b;osa-miR812c;osa-miR812d;osa-miR812e;osa-miR812s	Rice_newGene_6516	6	4.64e-09	0.00370376
	osa-miR1436;osa-miR812a;osa-miR812b;osa-miR812c;osa-miR812d;osa-miR812e	Rice_newGene_9926	6	7.29e-08	0.0580217
	osa-miR812a;osa-miR812b;osa-miR812c;osa-miR812d;osa-miR812e	Rice_newGene_23967	5	5e-08	0.0398777
	osa-miR812a;osa-miR812b;osa-miR812c;osa-miR812d;osa-miR812e;osa-miR812s	Rice_newGene_36866	6	7.29e-08	0.0580217
	osa-miR812a;osa-miR812b;osa-miR812c;osa-miR812d;osa-miR812e	Rice_newGene_18342	5	5e-08	0.0398777
	osa-miR812a;osa-miR812b;osa-miR812c;osa-miR812d;osa-miR812e;osa-miR812k;osa-miR812l;osa-miR812m;osa-miR812s	Rice_newGene_13926	9	1.29e-10	0.00010293
	osa-miR812a;osa-miR812b;osa-miR812c;osa-miR812d;osa-miR812e;osa-miR812k;osa-miR812l;osa-miR812m;osa-miR812s	Rice_newGene_18914	9	7.17e-11	5.74e-05
	osa-miR812a;osa-miR812b;osa-miR812c;osa-miR812d;osa-miR812e;osa-miR812k;osa-miR812l;osa-miR812m;osa-miR812s	Rice_newGene_17055	9	6.02e-10	0.00048081
Chr7:9308528|9356987	osa-miR818a;osa-miR818b;osa-miR818c;osa-miR818d;osa-miR818e	Rice_newGene_19686	5	7.04e-08	0.0560758
	osa-miR818a;osa-miR818b;osa-miR818c;osa-miR818d;osa-miR818e	Rice_newGene_8081	5	1.19e-08	0.00952237
	osa-miR818a;osa-miR818b;osa-miR818c;osa-miR818d;osa-miR818e	Rice_newGene_22228	5	5.78e-10	0.00046171
	osa-miR818a;osa-miR818b;osa-miR818c;osa-miR818d;osa-miR818e	Rice_newGene_12944	5	3.15e-08	0.0251467
	osa-miR818a;osa-miR818b;osa-miR818c;osa-miR818d;osa-miR818e	Rice_newGene_10677	5	3.44e-09	0.00274511
	osa-miR818a;osa-miR818b;osa-miR818c;osa-miR818d;osa-miR818e	Rice_newGene_6708	5	3.44e-09	0.00274511
	osa-miR818a;osa-miR818b;osa-miR818c;osa-miR818d;osa-miR818e	Rice_newGene_25963	5	1.19e-08	0.00952237
	osa-miR818a;osa-miR818b;osa-miR818c;osa-miR818d;osa-miR818e	Rice_newGene_12119	5	1.19e-08	0.00952237
	osa-miR818a;osa-miR818b;osa-miR818c;osa-miR818d;osa-miR818e	Rice_newGene_35378	5	3.44e-09	0.00274511
	osa-miR818a;osa-miR818b;osa-miR818c;osa-miR818d;osa-miR818e	LOC_Os11g47160	5	3.44e-09	0.00274511
	osa-miR818a;osa-miR818b;osa-miR818c;osa-miR818d;osa-miR818e	Rice_newGene_5725	5	5.78e-10	0.00046171
	osa-miR818a;osa-miR818b;osa-miR818c;osa-miR818d;osa-miR818e	LOC_Os11g12060	5	5.78e-10	0.00046171
	osa-miR818a;osa-miR818b;osa-miR818c;osa-miR818d;osa-miR818e	Rice_newGene_27007	5	7.04e-08	0.0560758
Chr8:1845886|1923208	osa-miR812a;osa-miR812b;osa-miR812c;osa-miR812d;osa-miR812e;osa-miR812g;osa-miR812h;osa-miR812i;osa-miR812j	Rice_newGene_14447	9	9.36e-13	7.49e-07
	osa-miR812a;osa-miR812b;osa-miR812c;osa-miR812d;osa-miR812e;osa-miR812f;osa-miR812g;osa-miR812h;osa-miR812i;osa-miR812j	Rice_newGene_116	10	4.53e-11	3.62e-05
	osa-miR1439;osa-miR812a;osa-miR812b;osa-miR812c;osa-miR812d;osa-miR812e;osa-miR812f;osa-miR812g;osa-miR812h;osa-miR812i;osa-miR812j	Rice_newGene_15391	11	5.77e-15	4.62e-09
	osa-miR812a;osa-miR812b;osa-miR812c;osa-miR812d;osa-miR812e;osa-miR812f;osa-miR812g;osa-miR812h;osa-miR812i;osa-miR812j	Rice_newGene_35690	10	1.91e-11	1.53e-05
	osa-miR1439;osa-miR812a;osa-miR812b;osa-miR812c;osa-miR812d;osa-miR812e	Rice_newGene_6516	6	7.92e-08	0.0630264
	osa-miR1436;osa-miR1439;osa-miR812a;osa-miR812b;osa-miR812c;osa-miR812d;osa-miR812e	Rice_newGene_9926	7	2.93e-08	0.0233626
	osa-miR812a;osa-miR812b;osa-miR812c;osa-miR812d;osa-miR812e;osa-miR812g;osa-miR812h;osa-miR812i;osa-miR812j	Rice_newGene_36866	9	5.01e-12	4.01e-06
	osa-miR1439;osa-miR812a;osa-miR812b;osa-miR812c;osa-miR812d;osa-miR812e	Rice_newGene_18342	6	3e-09	0.00239254
	osa-miR1439;osa-miR1847.2;osa-miR812a;osa-miR812b;osa-miR812c;osa-miR812d;osa-miR812e;osa-miR812f;osa-miR812g;osa-miR812h;osa-miR812i;osa-miR812j	Rice_newGene_13926	12	2.1e-13	1.68e-07
	osa-miR812a;osa-miR812b;osa-miR812c;osa-miR812d;osa-miR812e;osa-miR812f;osa-miR812g;osa-miR812h;osa-miR812i;osa-miR812j	Rice_newGene_18914	10	2.04e-10	0.0001635
	osa-miR812a;osa-miR812b;osa-miR812c;osa-miR812d;osa-miR812e;osa-miR812f;osa-miR812g;osa-miR812h;osa-miR812i;osa-miR812j	Rice_newGene_3260	10	7.36e-12	5.89e-06
	osa-miR1439;osa-miR2919;osa-miR812a;osa-miR812b;osa-miR812c;osa-miR812d;osa-miR812e;osa-miR812f;osa-miR812g;osa-miR812h;osa-miR812i;osa-miR812j	Rice_newGene_17055	12	2.1e-12	1.68e-06
