# Supplementary material for: Circular RNA profiling of the rice photo-thermosensitive genic male sterile line Wuxiang S reveals circRNA involved in the fertility transition
Source: BMC Plant Biol. 2019 Aug 5;19:340. doi: 10.1186/s12870-019-1944-2 (PMC6683460; doi:10.1186/s12870-019-1944-2)
Supplement: Supplementary file 7 — Figure S2. The KEGG pathway analysis in parental genes of DECs. The KEGG pathway analysis in parental genes of DECs at the P2 stage (A), P3 stage (B), and P4 stage (C), respectively. (TIF 615 kb) [file 12870_2019_1944_MOESM7_ESM.xlsx]

## Sheet: Sheet1
Table S6. Divergent primers for validation of randomly selected circRNAs and qRT-PCR.
CircRNA ID	Forward Primer (5'→3')	Reverse Primer (5'→3')	PCR Product Size (bp)
Chr1:24999798|25000624	ACAAGACATGCATGATGCTCCA	AGGACTCCCAGCTCCTACAA	127
Chr3:4888755|4889140	GACGCGCATGTCCTCTACAC	TTGAGTCGGATGTGCTCCAT	125
Chr8:14113159|14114776	ATTTACCACGGCCATGCAGA	CTCTCGCAAACTAGGCGGAT	165
Chr9:10839626|10840970	GCCAGAAAGGACAAGGCACA	AGCCTCAGTTCCAACAACCT	94
Chr12:21568009|21568687	CATTGGACCAGTGCAAACTGT	CTGCCAACGGTGTGATTCCT	126
Chr1:11275150|11275596	GCCAGGGGATAGTTGTTGCT	CGAAGGACTGGTGATGCTGA	112
Chr3:267628|268062	ACACGAAGCAAACAGGCTCT	CCCTGTTCCTCAGTCGTTGG	128
Chr3:30890454|30892999	CGGTGTTGCTTTAAGGACTGC	CTCCGAAAGAGTGCAGGACA	132
Chr5:17019124|17019556	GTCGAAGATGCCGCACAAC	CTGTCCCTCGTCAAGCACG	193
Chr11:9166935|9170120	GAGAAACATATGCAGCGAGCA	CAATGCTACATGGTCATAGGGGA	194
Chr12:25045618|25046294	GAAACCGTCGGGCTCATGTA	TTCACACGCACCTCGAAGAT	114
Chr5:3609020|3611174	TCAGGTCTACCGCAAACAGC	CTCTCGTGCAGCAAATGAGC	183
Chr9:22408734|22411666	GGTCCCTGAGGTAATTTGTCCT	TTGCAGCAACACAGTCATTCG	200
Chr8:27737960|27738788	AGCTGACTTCCAATCCTCTTCG	GAAGGCTCACTCCAAGACCT	99
Chr2:11734000|11734652	CCAACGGAATCCTCAGGAACA	CGCGAGCACGGACATCAT	138
Chr1:25563110|25563966	CAAGAGGCAGCCTTCCG	GACAGGAAGACGCTGGATAAG	136
OsActin1	CACTATGTTCCCTGGCATTG	CATAGCAGGGGTGTTGAAGG	624
Convergent primers for validation of randomly selected circRNAs as a control.
CircRNA ID	Forward Primer (5'→3')	Reverse Primer (5'→3')	PCR Product Size (bp)
Chr1:24999798|25000624	TTGTAGGAGCTGGGAGTCCT	TGGAGCATCATGCATGTCTTGT	521
Chr3:4888755|4889140	ATGGAGCACATCCGACTCAA	GTGTAGAGGACATGCGCGTC	341
Chr8:14113159|14114776	ATCCGCCTAGTTTGCGAGAG	TCTGCATGGCCGTGGTAAAT	455
Chr9:10839626|10840970	AGGTTGTTGGAACTGAGGCT	TGTGCCTTGTCCTTTCTGGC	886
Chr8:27737960|27738788	AGGTCTTGGAGTGAGCCTTC	CGAAGAGGATTGGAAGTCAGCT	688
Chr12:21568009|21568687	AGGAATCACACCGTTGGCAG	ACAGTTTGCACTGGTCCAATG	594
Chr1:11275150|11275596	TCAGCATCACCAGTCCTTCG	AGCAACAACTATCCCCTGGC	252
Chr3:267628|268062	CCAACGACTGAGGAACAGGG	AGAGCCTGTTTGCTTCGTGT	347
Chr3:30890454|30892999	TGTCCTGCACTCTTTCGGAG	GCAGTCCTTAAAGCAACACCG	714
Chr5:17019124|17019556	GGCAGGTTGGGCTTGAAGT	GTTGTGCGGCATCTTCGAC	405
Chr11:9166935|9170120	TTGAACGCTCCAGATGCACA	TCGTAAAGCAGCAGCACAGA	311
Chr12:25045618|25046294	GTACGGCAAGGAAGGGATCG	CTTGAGCAGCTTGTGCTTGG	226
Chr5:3609020|3611174	ATGGCAGCTCGTTAGACTGG	TAGCTGGGAGGTCACGAAGA	351
Chr9:22408734|22411666	TGTCACAACCCAGCGTGAAT	AGGACCCTTGGTCTTCCTGT	441
OsActin1	TGACGGAGCGTGGTTAC	GAGGAGCTGGTCTTGGC	127
